# Supplementary material for: Disease-modifying factors in hereditary angioedema: an RNA expression-based screening
Source: Orphanet J Rare Dis. 2013 May 20;8:77. doi: 10.1186/1750-1172-8-77 (PMC3671971; doi:10.1186/1750-1172-8-77)
Supplement: Additional file 1: Table S1 — DR family. Genes upregulated in Asymptomatic versus Control individuals. [file 1750-1172-8-77-S1.xls]

## Sheet: Hoja1
Probe	logFC	A	pvalue	adjpvalue	Symbol	Description
A_33_P3372752	-296197051	390898885708333	1.32182e+07	0.00268091360902887	Homo sapiens mRNA; cDNA DKFZp313P012 (from clone DKFZp313P012). [BX647610]	LOC400682
A_23_P384499	109234536666667	105314779375	1.7709e+08	0.0134718977027023	Homo sapiens regulatory associated protein of MTOR, complex 1 (RPTOR), transcript variant 1, mRNA [NM_020761]	RPTOR
A_33_P3307836	-503980128	425242367916667	1.99269e+08	0.0134718977027023	Homo sapiens densin-180 like protein mRNA, complete cds. [AF498274]	LRRC7
A_24_P191067	0.999903933333334	990329575	3.93493e+08	0.0159688363524053	Homo sapiens calsyntenin 1 (CLSTN1), transcript variant 1, mRNA [NM_001009566]	CLSTN1
A_23_P83149	117771912666667	342112665833333	3.9367e+08	0.0159688363524053	Homo sapiens family with sequence similarity 108, member B1 (FAM108B1), transcript variant 1, mRNA [NM_016014]	FAM108B1
A_33_P3388771	658416962666667	2380124215	1.09316e+09	0.0355059175369393	Homo sapiens cDNA FLJ35369 fis, clone SKMUS2001683. [AK092688]	LOC732272
A_23_P135914	0.835212133333336	93357274375	1.33275e+09	0.0355059175369393	Homo sapiens splicing factor 3b, subunit 3, 130kDa (SF3B3), mRNA [NM_012426]	SF3B3
A_23_P380010	113466269333333	37558138375	1.40049e+09	0.0355059175369393	Homo sapiens StAR-related lipid transfer (START) domain containing 9 (STARD9), mRNA [NM_020759]	STARD9
A_24_P14367	145043238	548021634583333	2.0702e+09	0.0432533652100683	Homo sapiens polypyrimidine tract binding protein 1 (PTBP1), transcript variant 1, mRNA [NM_002819]	PTBP1
A_24_P307626	110485467333334	803469285833333	2.21458e+09	0.0432533652100683	Homo sapiens ATPase, Na+/K+ transporting, alpha 4 polypeptide (ATP1A4), transcript variant 1, mRNA [NM_144699]	ATP1A4
A_23_P251051	0.730377066666668	110483890833333	2.42083e+09	0.0432533652100683	Homo sapiens neurofibromin 2 (merlin) (NF2), transcript variant 8, mRNA [NM_181832]	NF2
A_24_P108301	0.938575593333336	576583144166667	2.55912e+09	0.0432533652100683	Homo sapiens rotatin (RTTN), mRNA [NM_173630]	RTTN
A_23_P211079	243683966	45606325875	2.88478e+09	0.0450070306761246	Homo sapiens oligodendrocyte lineage transcription factor 2 (OLIG2), mRNA [NM_005806]	OLIG2
A_24_P323104	0.949801400000005	142024196666667	3.45809e+09	0.0478964306508263	Homo sapiens diaphanous homolog 1 (Drosophila) (DIAPH1), transcript variant 1, mRNA [NM_005219]	DIAPH1
A_33_P3471466	-202380748	377252735833333	3.8948e+09	0.0478964306508263	Homo sapiens chromosome 14 open reading frame 166B (C14orf166B), mRNA [NM_194287]	C14orf166B
A_23_P47077	164266624666667	576834555	4.18361e+09	0.0478964306508263	Homo sapiens BCL2-associated athanogene 3 (BAG3), mRNA [NM_004281]	BAG3
A_23_P150852	0.94174223333334	110750282916667	4.19103e+09	0.0478964306508263	Homo sapiens extended synaptotagmin-like protein 1 (ESYT1), mRNA [NM_015292]	ESYT1
A_32_P846696	145426550666667	406445498333333	4.25074e+09	0.0478964306508263	Homo sapiens hypothetical LOC349196 (LOC349196), non-coding RNA [NR_027000]	LOC349196
A_32_P59302	0.925051333333336	101446975416667	4.71854e+09	0.0491948667359875	human immunodeficiency virus type I enhancer binding protein 3 [Source:HGNC Symbol;Acc:13561] [ENST00000372583]	HIVEP3
A_33_P3299705	0.83335346666667	109440199166667	4.85109e+09	0.0491948667359875	NODAL modulator 1 [Source:HGNC Symbol;Acc:30060] [ENST00000287667]	NOMO1
A_23_P20832	10414633	9971703	5.80441e+09	0.0545542517927124	Homo sapiens spectrin, alpha, non-erythrocytic 1 (alpha-fodrin) (SPTAN1), transcript variant 2, mRNA [NM_003127]	SPTAN1
A_23_P13885	0.743032333333335	593662890416667	6.16191e+09	0.0545542517927124	Homo sapiens atrophin 1 (ATN1), transcript variant 1, mRNA [NM_001007026]	ATN1
A_23_P404965	0.719161160000002	645114579583333	6.36732e+09	0.0545542517927124	Homo sapiens guanine nucleotide binding protein-like 1 (GNL1), mRNA [NM_005275]	GNL1
A_23_P117797	109177768	816692665	6.85379e+09	0.0545542517927124	Homo sapiens ceroid-lipofuscinosis, neuronal 6, late infantile, variant (CLN6), mRNA [NM_017882]	CLN6
A_23_P206510	0.823040700000002	119286730416667	7.08971e+09	0.0545542517927124	Homo sapiens golgi glycoprotein 1 (GLG1), transcript variant 1, mRNA [NM_012201]	GLG1
A_24_P313186	0.66663388666667	857864301666667	7.25376e+09	0.0545542517927124	Homo sapiens calmodulin 1 (phosphorylase kinase, delta) (CALM1), transcript variant 1, mRNA [NM_006888]	CALM1
A_23_P313550	-254187006	390037657083333	7.26242e+09	0.0545542517927124	Homo sapiens solute carrier family 25, member 41 (SLC25A41), mRNA [NM_173637]	SLC25A41
A_32_P186474	0.814271186666669	557441313333333	7.93101e+08	0.0560266460982205	Homo sapiens Rac GTPase activating protein 1 (RACGAP1), transcript variant 1, mRNA [NM_013277]	RACGAP1
A_33_P3234103	0.699667733333335	109007376041667	8.14723e+09	0.0560266460982205	Homo sapiens SET domain containing 1A (SETD1A), mRNA [NM_014712]	SETD1A
A_23_P66827	206370701333334	4421845225	8.28715e+09	0.0560266460982205	Homo sapiens family with sequence similarity 106, member A (FAM106A), non-coding RNA [NR_026809]	FAM106A
A_33_P3243683	166303295333334	630755152083333	9.01949e+09	0.0563032102480369	Homo sapiens diaphanous homolog 1 (Drosophila) (DIAPH1), transcript variant 1, mRNA [NM_005219]	DIAPH1
A_33_P3370132	0.997847633333334	9358036375	9.48173e+09	0.0563032102480369	Homo sapiens transportin 3 (TNPO3), mRNA [NM_012470]	TNPO3
A_32_P179676	0.981061960000003	8778940425	9.78079e+09	0.0563032102480369	Homo sapiens transducer of ERBB2, 2 (TOB2), mRNA [NM_016272]	TOB2
A_23_P1072	0.769174999999999	121143933541667	9.87885e+09	0.0563032102480369	Homo sapiens ATPase, Na+/K+ transporting, alpha 1 polypeptide (ATP1A1), transcript variant 1, mRNA [NM_000701]	ATP1A1
A_23_P128706	0.655836533333337	118409363333333	9.90753e+09	0.0563032102480369	Homo sapiens dynein, cytoplasmic 1, heavy chain 1 (DYNC1H1), mRNA [NM_001376]	DYNC1H1
A_23_P12503	0.647758800000004	901449466666667	0.000100224265206828	0.0563032102480369	Homo sapiens nucleoporin 133kDa (NUP133), mRNA [NM_018230]	NUP133
A_24_P332862	145059599333334	59175187375	0.000105058427107436	0.0563032102480369	Homo sapiens zinc finger protein 493 (ZNF493), transcript variant 3, mRNA [NM_001076678]	ZNF493
A_33_P3628481	0.655438206666669	727774655416667	0.000105488708678898	0.0563032102480369	Homo sapiens hypothetical protein MGC27345, mRNA (cDNA clone MGC:27345 IMAGE:4670552), complete cds. [BC024231]	MGC27345
A_24_P128524	270623392666667	23703597775	0.000112849112552791	0.0572482830923702	Homo sapiens isoprenylcysteine carboxyl methyltransferase (ICMT), mRNA [NM_012405]	ICMT
A_23_P218608	0.859665073333336	62417985	0.000117438699860887	0.0572482830923702	Homo sapiens eukaryotic translation initiation factor 5B (EIF5B), mRNA [NM_015904]	EIF5B
A_33_P3213596	0.745563226666668	658913114166667	0.000118297445027248	0.0572482830923702	Homo sapiens TRAF2 and NCK interacting kinase (TNIK), transcript variant 1, mRNA [NM_015028]	TNIK
A_33_P3210278	0.805715100000006	113866963333333	0.000118549841725646	0.0572482830923702	Homo sapiens spectrin repeat containing, nuclear envelope 2 (SYNE2), transcript variant 5, mRNA [NM_182914]	SYNE2
A_24_P316234	112689264	73084204875	0.000121912129703366	0.0572493127670651	Homo sapiens mRNA for FLJ00409 protein. [AK090485]	LOC643475
A_24_P303145	0.867855286666669	709555480833333	0.000124197306071929	0.0572493127670651	Homo sapiens ankylosis, progressive homolog (mouse) (ANKH), mRNA [NM_054027]	ANKH
A_23_P55256	13556812	790015295416667	0.000130419137880439	0.0575765969865387	Homo sapiens zinc finger protein 652 (ZNF652), transcript variant 2, mRNA [NM_014897]	ZNF652
A_23_P89056	0.890078200000005	918613870833333	0.000132048780652189	0.0575765969865387	Homo sapiens nucleoporin 93kDa (NUP93), mRNA [NM_014669]	NUP93
A_33_P3358307	0.899929960000002	382864819583333	0.000137157456304641	0.0575765969865387	Homo sapiens OTU domain containing 7B (OTUD7B), mRNA [NM_020205]	OTUD7B
A_33_P3300893	103996330666667	9026998825	0.000142639814410787	0.0575765969865387	Homo sapiens MAP-kinase activating death domain (MADD), transcript variant 7, mRNA [NM_130475]	MADD
A_23_P251660	0.715579800000002	10482778375	0.000144350180124799	0.0575765969865387	Homo sapiens ATP-binding cassette, sub-family F (GCN20), member 1 (ABCF1), transcript variant 1, mRNA [NM_001025091]	ABCF1
A_23_P500861	0.65728226666667	10503536625	0.000146840539719447	0.0575765969865387	Homo sapiens spectrin repeat containing, nuclear envelope 1 (SYNE1), transcript variant 1, mRNA [NM_182961]	SYNE1
A_23_P141005	217676906666667	836837409166667	0.000151005964511335	0.0575765969865387	Homo sapiens autocrine motility factor receptor (AMFR), mRNA [NM_001144]	AMFR
A_23_P312174	0.661317446666668	822111515	0.000152076789751462	0.0575765969865387	Homo sapiens Alstrom syndrome 1 (ALMS1), mRNA [NM_015120]	ALMS1
A_23_P73540	0.823020360000003	669717832916667	0.00015304058538807	0.0575765969865387	Homo sapiens coiled-coil domain containing 120 (CCDC120), transcript variant 3, mRNA [NM_033626]	CCDC120
A_33_P3335915	221764626533333	260529545583333	0.000154034853164326	0.0575765969865387	Homo sapiens mRNA; cDNA DKFZp547N107 (from clone DKFZp547N107). [AL713682]	SYNE1
A_24_P873764	0.5456305	107312239583333	0.000156134150195229	0.0575765969865387	Homo sapiens breakpoint cluster region (BCR), transcript variant 1, mRNA [NM_004327]	BCR
A_33_P3676746	0.886800826666668	779215186666667	0.000167883567112609	0.0599403198046915	Homo sapiens YLP motif containing 1 (YLPM1), mRNA [NM_019589]	YLPM1
A_24_P92952	107823822	83569451625	0.000169403696537123	0.0599403198046915	Homo sapiens AT rich interactive domain 1A (SWI-like) (ARID1A), transcript variant 1, mRNA [NM_006015]	ARID1A
A_23_P205841	0.622812633333334	938147889583333	0.000174547620569233	0.0599403198046915	Homo sapiens myosin IXA (MYO9A), mRNA [NM_006901]	MYO9A
A_33_P3221448	0.762107533333333	9453324875	0.000182865825359055	0.0599403198046915	Homo sapiens zinc finger protein 264 (ZNF264), mRNA [NM_003417]	ZNF264
A_24_P281395	293312942	51832057625	0.000183397267654376	0.0599403198046915	PREDICTED: Homo sapiens similar to nuclear DNA-binding protein (LOC642521), mRNA [XM_926017]	LOC642521
A_23_P202708	0.703248633333336	109925716875	0.000184407867997734	0.0599403198046915	Homo sapiens MAP-kinase activating death domain (MADD), transcript variant 4, mRNA [NM_003682]	MADD
A_23_P311232	0.8783766	690392992916667	0.00018563114462187	0.0599403198046915	Homo sapiens cytoplasmic linker associated protein 1 (CLASP1), transcript variant 1, mRNA [NM_015282]	CLASP1
A_24_P359117	0.6825063	805785914583333	0.000186186773873166	0.0599403198046915	Homo sapiens G patch domain containing 8 (GPATCH8), mRNA [NM_001002909]	GPATCH8
A_33_P3354256	126316135333333	556012984166667	0.000195437926321443	0.0612396926558235	Homo sapiens metastasis suppressor 1 (MTSS1), mRNA [NM_014751]	MTSS1
A_32_P180958	0.607121406666668	791709822083333	0.000196261711006238	0.0612396926558235	Homo sapiens prenylcysteine oxidase 1 (PCYOX1), mRNA [NM_016297]	PCYOX1
A_24_P253251	0.765283986666667	647480892916667	0.000204518762269775	0.0623939036951637	Homo sapiens solute carrier family 7 (cationic amino acid transporter, y+ system), member 1 (SLC7A1), mRNA [NM_003045]	SLC7A1
A_33_P3334037	0.914539693333335	691876509166667	0.000206113378738584	0.0623939036951637	Homo sapiens WW domain binding protein 11 (WBP11), mRNA [NM_016312]	WBP11
A_24_P224488	110741653333334	417865254583333	0.000212296564512124	0.0626109711449054	Homo sapiens microtubule-associated protein tau (MAPT), transcript variant 1, mRNA [NM_016835]	MAPT
A_33_P3263538	129324312	847733230833333	0.000213004487180676	0.0626109711449054	Human MEN1 region clone epsilon/beta mRNA, 3' fragment. [AF001893]	NEAT1
A_23_P135977	0.818699213333336	824404365	0.000220919543076916	0.0639998369698257	Homo sapiens cytoskeleton associated protein 5 (CKAP5), transcript variant 1, mRNA [NM_001008938]	CKAP5
A_33_P3210860	0.944531086666671	557900584166667	0.000232653494937081	0.0639998369698257	Homo sapiens zinc finger protein 808 (ZNF808), mRNA [NM_001039886]	ZNF808
A_33_P3272628	-116654914666667	582332721666667	0.000235933218067505	0.0639998369698257	Fc fragment of IgE, high affinity I, receptor for; gamma polypeptide [Source:HGNC Symbol;Acc:3611] [ENST00000367992]
A_24_P344961	0.97537116666667	469893611666667	0.000241253610133798	0.0639998369698257	Homo sapiens angiomotin (AMOT), transcript variant 2, mRNA [NM_133265]	AMOT
A_23_P52402	0.861830893333336	840868246666667	0.000242472415211982	0.0639998369698257	Homo sapiens pitrilysin metallopeptidase 1 (PITRM1), nuclear gene encoding mitochondrial protein, mRNA [NM_014889]	PITRM1
A_23_P357104	11797095	109195324791667	0.000242607030437695	0.0639998369698257	Homo sapiens annexin A6 (ANXA6), transcript variant 1, mRNA [NM_001155]	ANXA6
A_23_P18205	0.708638900000006	92350110625	0.000243449641165848	0.0639998369698257	Homo sapiens RAD54-like 2 (S. cerevisiae) (RAD54L2), mRNA [NM_015106]	RAD54L2
A_33_P3236921	0.725099866666671	8599709375	0.000244006716660671	0.0639998369698257	Homo sapiens poly (ADP-ribose) polymerase 1 (PARP1), mRNA [NM_001618]	PARP1
A_23_P211814	0.762604733333337	849403516666667	0.000246506523134763	0.0639998369698257	Homo sapiens microtubule-associated protein 4 (MAP4), transcript variant 1, mRNA [NM_002375]	MAP4
A_33_P3364869	-119211833333333	128658373333333	0.000252369124941629	0.0639998369698257	Homo sapiens cDNA FLJ13279 fis, clone OVARC1001055, moderately similar to PRE-B CELL ENHANCING FACTOR PRECURSOR. [AK023341]	NAMPT
A_23_P76529	0.669120966666672	140987583125	0.000256775163439211	0.0639998369698257	Homo sapiens integrin, beta 7 (ITGB7), mRNA [NM_000889]	ITGB7
A_24_P212072	-124665920666666	675430965416667	0.000261604824113789	0.0639998369698257	Homo sapiens ankyrin repeat domain 32 (ANKRD32), mRNA [NM_032290]	ANKRD32
A_23_P164313	0.805416800000001	549639924166667	0.00026172257264465	0.0639998369698257	Homo sapiens misshapen-like kinase 1 (zebrafish) (MINK1), transcript variant 3, mRNA [NM_153827]	MINK1
A_23_P111517	-121215220666667	424907123333333	0.000261906442584337	0.0639998369698257	Homo sapiens Williams-Beuren syndrome chromosome region 17 (WBSCR17), mRNA [NM_022479]	WBSCR17
A_23_P64712	3224238768	272451351291667	0.000268616922312856	0.0648581954565398	Homo sapiens tectonic family member 2 (TCTN2), transcript variant 1, mRNA [NM_024809]	TCTN2
A_23_P36985	309455600666667	191270723708333	0.000274006515200106	0.0653811781328064	Homo sapiens protocadherin 8 (PCDH8), transcript variant 1, mRNA [NM_002590]	PCDH8
A_33_P3383936	140556800666667	4657464175	0.000278385189743314	0.0656535862601617	Homo sapiens DEAH (Asp-Glu-Ala-His) box polypeptide 30 (DHX30), transcript variant 2, mRNA [NM_014966]	DHX30
A_33_P3379775	1973056054	198153706541667	0.000285216513493356	0.065781341556132	full-length cDNA clone CS0DM004YP08 of Fetal liver of Homo sapiens (human). [CR612105]	TLE1
A_23_P16992	165474999333333	455931287916667	0.000287257126220659	0.065781341556132	Homo sapiens plakophilin 4 (PKP4), transcript variant 1, mRNA [NM_003628]	PKP4
A_23_P147070	142371513333333	3312130675	0.000288656907528634	0.065781341556132	Homo sapiens cDNA FLJ12407 fis, clone MAMMA1002843. [AK022469]	SUN1
A_24_P225961	0.76863728666667	657779522916667	0.000297311880698352	0.0670008840480443	Homo sapiens dystroglycan 1 (dystrophin-associated glycoprotein 1) (DAG1), transcript variant 2, mRNA [NM_004393]	DAG1
A_24_P12401	158802044666667	32425512125	0.000308385874372581	0.0677349051233921	Homo sapiens vascular endothelial growth factor A (VEGFA), transcript variant 1, mRNA [NM_001025366]	VEGFA
A_33_P3811287	0.834674440000002	876269205416667	0.000315741875976629	0.0677349051233921	Homo sapiens HECT, UBA and WWE domain containing 1 (HUWE1), mRNA [NM_031407]	HUWE1
A_24_P694760	0.853822933333336	623689832083333	0.000315994778197017	0.0677349051233921	Homo sapiens ELKS/RAB6-interacting/CAST family member 1 (ERC1), transcript variant epsilon, mRNA [NM_178040]	ERC1
A_33_P3229335	-104204023333333	500476552083333	0.000317190806942992	0.0677349051233921	Homo sapiens histone cluster 3, H2bb (HIST3H2BB), mRNA [NM_175055]	HIST3H2BB
A_24_P205130	0.680005366666668	106702337291667	0.000317267329983347	0.0677349051233921	Homo sapiens formin binding protein 1 (FNBP1), mRNA [NM_015033]	FNBP1
A_24_P154948	0.652074693333335	761439867916667	0.000324454955340525	0.0685478687939222	Homo sapiens glycyl-tRNA synthetase (GARS), mRNA [NM_002047]	GARS
A_23_P55373	228097268	489130490416667	0.000328706805038961	0.0687302208226826	Homo sapiens arachidonate 15-lipoxygenase (ALOX15), mRNA [NM_001140]	ALOX15
A_23_P2097	0.660888920000002	729724606666667	0.000334749053960875	0.0692793909432089	Homo sapiens tripartite motif-containing 68 (TRIM68), mRNA [NM_018073]	TRIM68
A_23_P438	0.690331820000004	806437414166667	0.000340205056590621	0.0695291226420656	Homo sapiens lymphocyte transmembrane adaptor 1 (LAX1), transcript variant 1, mRNA [NM_017773]	LAX1
A_24_P360078	0.642581360000001	817492671666667	0.000342811964510727	0.0695291226420656	Homo sapiens LPS-responsive vesicle trafficking, beach and anchor containing (LRBA), mRNA [NM_006726]	LRBA
A_23_P7873	0.659644233333335	114878035	0.000354918512964208	0.0711335166425795	Homo sapiens minichromosome maintenance complex component 3 (MCM3), mRNA [NM_002388]	MCM3
A_24_P943393	0.930246933333338	11660040375	0.000360764495879228	0.0711335166425795	Homo sapiens AHNAK nucleoprotein (AHNAK), transcript variant 1, mRNA [NM_001620]	AHNAK
A_33_P3313421	0.63440502666667	73173241875	0.000361244069331707	0.0711335166425795	Homo sapiens UHRF1 binding protein 1 (UHRF1BP1), mRNA [NM_017754]	UHRF1BP1
A_24_P769359	0.867546533333339	100050274166667	0.00037113324432012	0.0723781198201988	Homo sapiens WNK lysine deficient protein kinase 1 (WNK1), mRNA [NM_018979]	WNK1
A_24_P314554	164299536666667	47146608875	0.000383462635496307	0.0739349358889599	Homo sapiens golgin A2 pseudogene 2 (GOLGA2P2), non-coding RNA [NR_001555]	GOLGA2P2
A_33_P3355407	-0.676117259999999	618155750833333	0.000391475570151571	0.0739349358889599	Homo sapiens RNA, U105A small nucleolar (RNU105A), small nucleolar RNA [NR_004404]	RNU105A
A_33_P3628409	0.818304646666668	780277485416667	0.000391855375353102	0.0739349358889599	Putative uncharacterized protein DKFZp434H1419 Fragment [Source:UniProtKB/TrEMBL;Acc:Q9NT46] [ENST00000447029]
A_24_P759674	0.604978713333333	725895515833333	0.000394198893051891	0.0739349358889599	Homo sapiens oligonucleotide/oligosaccharide-binding fold containing 1 (OBFC1), mRNA [NM_024928]	OBFC1
A_23_P309619	143328773333333	596403907916667	0.00039734286618167	0.0739349358889599	Homo sapiens KIAA1671 (KIAA1671), mRNA [NM_001145206]	KIAA1671
A_23_P320290	154086584	392831965416667	0.00040187022291404	0.0740830721725949	Homo sapiens zinc finger protein 827 (ZNF827), mRNA [NM_178835]	ZNF827
A_33_P3312779	224234041333334	375430166666667	0.000411819607381868	0.0740830721725949	Homo sapiens protease, serine, 33 (PRSS33), mRNA [NM_152891]	PRSS33
A_23_P424002	0.742509466666668	927037727083333	0.000414741751844932	0.0740830721725949	Homo sapiens POU class 2 homeobox 1 (POU2F1), mRNA [NM_002697]	POU2F1
A_23_P55948	0.717678800000002	930517783333333	0.000418275429590338	0.0740830721725949	Homo sapiens proline rich 12 (PRR12), mRNA [NM_020719]	PRR12
A_33_P3276207	0.683812500000002	619118584583333	0.00042347901454067	0.0740830721725949	Homo sapiens family with sequence similarity 55, member C (FAM55C), transcript variant 1, mRNA [NM_001134456]	FAM55C
A_23_P83110	0.637146300000007	996002727083333	0.000429624693950939	0.0740830721725949	Homo sapiens CDK5 regulatory subunit associated protein 2 (CDK5RAP2), transcript variant 1, mRNA [NM_018249]	CDK5RAP2
A_23_P79931	10382013	803766194166667	0.000434219395029617	0.0740830721725949	Homo sapiens attractin (ATRN), transcript variant 2, mRNA [NM_139322]	ATRN
A_33_P3413483	216935402666667	43980492	0.000437901620400347	0.0740830721725949	Homo sapiens cDNA FLJ33419 fis, clone BRACE2019877. [AK090738]	SORD
A_23_P72912	101422636	422799185	0.000440635391724074	0.0740830721725949	Homo sapiens solute carrier family 4, sodium bicarbonate cotransporter, member 8 (SLC4A8), transcript variant 2, mRNA [NM_004858]	SLC4A8
A_23_P206806	0.782895966666668	115557506875	0.00044195644628104	0.0740830721725949	Homo sapiens integrin, alpha L (antigen CD11A (p180), lymphocyte function-associated antigen 1; alpha polypeptide) (ITGAL), transcript variant 1, mRNA [NM_002209]	ITGAL
A_24_P303589	0.645694973333336	86156697	0.00044400409147171	0.0740830721725949	Homo sapiens cullin 1 (CUL1), mRNA [NM_003592]	CUL1
A_32_P120638	0.891875466666668	50128657125	0.000444093239015107	0.0740830721725949	Homo sapiens integrator complex subunit 4 (INTS4), mRNA [NM_033547]	INTS4
A_24_P220771	246660036666667	286435373333333	0.000445623449613281	0.0740830721725949	Homo sapiens ankyrin repeat domain 17 (ANKRD17), transcript variant 1, mRNA [NM_032217]	ANKRD17
A_23_P378288	0.697718406666668	4907015225	0.000470902995363424	0.0776492239996827	Homo sapiens IKAROS family zinc finger 4 (Eos) (IKZF4), mRNA [NM_022465]	IKZF4
A_23_P304991	0.612748020000004	772198970416667	0.00047745571416461	0.078094812860376	Homo sapiens holocarboxylase synthetase (biotin-(proprionyl-Coenzyme A-carboxylase (ATP-hydrolysing)) ligase) (HLCS), mRNA [NM_000411]	HLCS
A_24_P912372	0.853926420000003	74855184125	0.000487960946181494	0.078591098923705	Homo sapiens KIAA0754 (KIAA0754), mRNA [NM_015038]	KIAA0754
A_23_P97283	-109328656666666	983471441666667	0.000488239742845224	0.078591098923705	Homo sapiens progestin and adipoQ receptor family member VI (PAQR6), transcript variant 1, mRNA [NM_024897]	PAQR6
A_32_P203515	0.696623666666667	105585882916667	0.000499582882719195	0.0793877153388862	Homo sapiens cytospin A (CYTSA), transcript variant 1, mRNA [NM_015330]	CYTSA
A_24_P134816	0.797424773333338	727029200416667	0.000501017037934002	0.0793877153388862	Homo sapiens B-cell CLL/lymphoma 9-like (BCL9L), mRNA [NM_182557]	BCL9L
A_23_P161237	0.731731566666669	100359293541667	0.000509698455160065	0.0800271480081958	Homo sapiens golgi brefeldin A resistant guanine nucleotide exchange factor 1 (GBF1), mRNA [NM_004193]	GBF1
A_32_P56713	0.685624193333336	801966839583333	0.000516883337262743	0.0800271480081958	Homo sapiens breakpoint cluster region (BCR), transcript variant 1, mRNA [NM_004327]	BCR
A_23_P169092	-112145714	3596622675	0.000516889675035679	0.0800271480081958	Homo sapiens cytochrome P450, family 7, subfamily B, polypeptide 1 (CYP7B1), mRNA [NM_004820]	CYP7B1
A_23_P43107	298531229333333	299531334166667	0.00054768962227062	0.0835450466664389	Homo sapiens transmembrane 7 superfamily member 4 (TM7SF4), mRNA [NM_030788]	TM7SF4
A_33_P3367615	147179817333333	4142220925	0.000551647575817324	0.0835450466664389	Homo sapiens Kruppel-like factor 6 (KLF6), transcript variant B, mRNA [NM_001160124]	KLF6
A_24_P40001	183019401333334	60079402875	0.000556866710184819	0.0835450466664389	Homo sapiens sialic acid binding Ig-like lectin 8 (SIGLEC8), mRNA [NM_014442]	SIGLEC8
A_23_P90062	0.55210206666667	96976029375	0.000561018552415047	0.0835450466664389	Homo sapiens DnaJ (Hsp40) homolog, subfamily B, member 1 (DNAJB1), mRNA [NM_006145]	DNAJB1
A_32_P456537	0.793031133333334	806035881666667	0.000563191154062296	0.0835450466664389	Homo sapiens t-complex 1 (TCP1), transcript variant 1, mRNA [NM_030752]	TCP1
A_24_P96403	0.576898133333335	101205988541667	0.000566014479335637	0.0835450466664389	Homo sapiens runt-related transcription factor 1 (RUNX1), transcript variant 2, mRNA [NM_001001890]	RUNX1
A_23_P364837	0.782777240000001	531361945833333	0.000575613711523697	0.0835450466664389	Homo sapiens vacuolar protein sorting 13 homolog D (S. cerevisiae) (VPS13D), transcript variant 1, mRNA [NM_015378]	VPS13D
A_24_P408424	107356330000001	127379576875	0.000578623172671205	0.0835450466664389	Homo sapiens myosin, heavy chain 9, non-muscle (MYH9), mRNA [NM_002473]	MYH9
A_33_P3309491	176467195333333	290384449583333	0.0005834507987326	0.0835450466664389	Homo sapiens protein tyrosine phosphatase, receptor type, U (PTPRU), transcript variant 3, mRNA [NM_005704]	PTPRU
A_23_P83045	0.742001033333336	138082149791667	0.000590106742420687	0.0835450466664389	Homo sapiens valosin-containing protein (VCP), mRNA [NM_007126]	VCP
A_24_P687594	0.617973633333338	826503997916667	0.000596412182774218	0.0835450466664389	full-length cDNA clone CS0DC011YG23 of Neuroblastoma Cot 25-normalized of Homo sapiens (human). [CR613891]
A_33_P3334220	0.6587704	934318052083333	0.000602655975044258	0.0835450466664389	Homo sapiens acetyl-Coenzyme A carboxylase beta (ACACB), mRNA [NM_001093]	ACACB
A_24_P363679	0.651482253333334	634919970416667	0.000603195167586206	0.0835450466664389	Homo sapiens ATPase, H+ transporting, lysosomal 50/57kDa, V1 subunit H (ATP6V1H), transcript variant 1, mRNA [NM_015941]	ATP6V1H
A_24_P176493	0.679417180000002	6503243075	0.000604231477390622	0.0835450466664389	Homo sapiens ATM interactor (ATMIN), mRNA [NM_015251]	ATMIN
A_24_P301557	0.887589500000002	102647953541667	0.00060641993074319	0.0835450466664389	Homo sapiens lipin 2 (LPIN2), mRNA [NM_014646]	LPIN2
A_24_P350576	0.569056180000002	828802017083333	0.000607543726348642	0.0835450466664389	Homo sapiens TRAF2 and NCK interacting kinase (TNIK), transcript variant 1, mRNA [NM_015028]	TNIK
A_33_P3257558	12846286	434314499583333	0.000609637457185335	0.0835450466664389	centrosomal protein 110kDa [Source:HGNC Symbol;Acc:1858] [ENST00000373844]
A_23_P60180	0.779050413333334	804238690416667	0.000617305713818006	0.0840281509238712	Homo sapiens c-abl oncogene 1, receptor tyrosine kinase (ABL1), transcript variant a, mRNA [NM_005157]	ABL1
A_24_P131066	165610222	49610994125	0.000642331401644128	0.0854235303591112	Homo sapiens CD101 molecule (CD101), mRNA [NM_004258]	CD101
A_23_P40821	0.508504466666668	697706256666667	0.000650789007764506	0.0854235303591112	Homo sapiens Hermansky-Pudlak syndrome 3 (HPS3), mRNA [NM_032383]	HPS3
A_24_P597190	0.993086293333335	46282262625	0.000653384936366838	0.0854235303591112	Homo sapiens glucuronidase, beta pseudogene (LOC100133050), non-coding RNA [NR_027503]	LOC100133050
A_24_P117672	0.861857820000002	627815543333333	0.000654355213686599	0.0854235303591112	Homo sapiens SR-related CTD-associated factor 1 (SCAF1), mRNA [NM_021228]	SCAF1
A_24_P278747	0.74347246666667	92701680625	0.000657206944603169	0.0854235303591112	Homo sapiens cyclin D2 (CCND2), mRNA [NM_001759]	CCND2
A_23_P55342	0.589826773333336	753121432083333	0.000658091558158966	0.0854235303591112	Homo sapiens dishevelled, dsh homolog 2 (Drosophila) (DVL2), mRNA [NM_004422]	DVL2
A_23_P155288	0.615020100000004	83260191875	0.000664328200270075	0.0854235303591112	Homo sapiens G elongation factor, mitochondrial 1 (GFM1), nuclear gene encoding mitochondrial protein, mRNA [NM_024996]	GFM1
A_33_P3366120	0.92195803333334	125886857291667	0.000672018283544806	0.0854235303591112	Homo sapiens filamin A, alpha (FLNA), transcript variant 2, mRNA [NM_001110556]	FLNA
A_33_P3247320	203217042	39113658	0.000672406680614026	0.0854235303591112	Homo sapiens egf-like module containing, mucin-like, hormone receptor-like 4 pseudogene (EMR4P), non-coding RNA [NR_024075]	EMR4P
A_33_P3378384	0.760394440000002	72973840625	0.000684163971445788	0.0854235303591112	Homo sapiens chromosome 15 open reading frame 51 (C15orf51), non-coding RNA [NR_003260]	C15orf51
A_23_P103837	0.594717660000001	729590501666667	0.000684188680088821	0.0854235303591112	Homo sapiens ubiquitin associated protein 2-like (UBAP2L), transcript variant 2, mRNA [NM_001127320]	UBAP2L
A_33_P3407049	10072264	962621310416667	0.000685019945678819	0.0854235303591112
A_23_P78122	0.645048940000001	84692258875	0.000689274825152379	0.0854235303591112	Homo sapiens myosin XVIIIA (MYO18A), transcript variant 1, mRNA [NM_078471]	MYO18A
A_33_P3360728	-0.925357733333326	145486352291667	0.000690670551686852	0.0854235303591112	Homo sapiens biliverdin reductase B (flavin reductase (NADPH)) (BLVRB), mRNA [NM_000713]	BLVRB
A_33_P3366336	0.806854133333337	914167741666667	0.000690733605112624	0.0854235303591112	Homo sapiens SH3-binding domain kinase 1 (SBK1), mRNA [NM_001024401]	SBK1
A_33_P3461948	-108640591333333	427869822916667	0.000702170973498175	0.0857000871762021	Homo sapiens crystallin, gamma N (CRYGN), mRNA [NM_144727]	CRYGN
A_24_P66545	141906309333334	317766769583333	0.00071227701451675	0.0857000871762021	Homo sapiens KIAA0226 (KIAA0226), transcript variant 1, mRNA [NM_001145642]	KIAA0226
A_23_P154188	0.665627066666667	101111201458333	0.000724724371604631	0.0857000871762021	Homo sapiens Sin3A-associated protein, 130kDa (SAP130), transcript variant 2, mRNA [NM_024545]	SAP130
A_23_P259901	0.860558600000003	101474781666667	0.0007253739157963	0.0857000871762021	Homo sapiens transketolase-like 1 (TKTL1), transcript variant 1, mRNA [NM_012253]	TKTL1
A_23_P108823	133365454	402899024583333	0.00072717827607373	0.0857000871762021	Homo sapiens oxysterol binding protein-like 6 (OSBPL6), transcript variant 1, mRNA [NM_032523]	OSBPL6
A_24_P79808	0.775273066666671	104823438125	0.00072829842514887	0.0857000871762021	Homo sapiens pre-B-cell leukemia homeobox interacting protein 1 (PBXIP1), mRNA [NM_020524]	PBXIP1
A_23_P157316	-113257131333333	679497087916667	0.000733957867274907	0.0857000871762021	Homo sapiens chromosome 7 open reading frame 34 (C7orf34), mRNA [NM_178829]	C7orf34
A_24_P940517	0.658341700000002	63864943	0.000733982631191768	0.0857000871762021	Homo sapiens prenylcysteine oxidase 1 (PCYOX1), mRNA [NM_016297]	PCYOX1
A_33_P3881056	147559879333333	709839711666667	0.000735857467064442	0.0857000871762021	Homo sapiens cDNA FLJ27128 fis, clone SPL07659. [AK130638]	LOC100128567
A_23_P134085	191174351333333	2544606425	0.000735930283442263	0.0857000871762021	Homo sapiens CNKSR family member 3 (CNKSR3), mRNA [NM_173515]	CNKSR3
A_33_P3406828	-0.908295953333331	53841877	0.000739449524496369	0.0857000871762021	Homo sapiens cDNA FLJ39633 fis, clone SMINT2002457, weakly similar to Tektin A1. [AK096952]	MAFIP
A_23_P25684	0.761357533333333	927394983333333	0.000748727213745127	0.0857248281281923	Homo sapiens retinol dehydrogenase 11 (all-trans/9-cis/11-cis) (RDH11), mRNA [NM_016026]	RDH11
A_33_P3842551	156260475333333	39074027375	0.000749752941905672	0.0857248281281923	Homo sapiens IKAROS family zinc finger 2 (Helios) (IKZF2), transcript variant 2, mRNA [NM_001079526]	IKZF2
A_24_P932736	-221552338666667	659611720416667	0.000752342934958004	0.0857248281281923	homeobox containing 1 [Source:HGNC Symbol;Acc:26137] [ENST00000397358]	HMBOX1
A_32_P14762	181299424666667	323759467916667	0.000761499217960596	0.0862833918361833	Homo sapiens oocyte expressed protein homolog (dog) (OOEP), mRNA [NM_001080507]	OOEP
A_23_P215449	0.635332733333339	93278709375	0.000774226182030861	0.0867001102196242	Homo sapiens bromodomain adjacent to zinc finger domain, 1B (BAZ1B), mRNA [NM_032408]	BAZ1B
A_23_P89762	136546158666667	453137029166667	0.000778319404050543	0.0867001102196242	Homo sapiens PH domain and leucine rich repeat protein phosphatase 1 (PHLPP1), mRNA [NM_194449]	PHLPP1
A_23_P389919	0.637770780000003	656893989583333	0.00078225278469951	0.0867001102196242	Homo sapiens Wolf-Hirschhorn syndrome candidate 1 (WHSC1), transcript variant 1, mRNA [NM_133330]	WHSC1
A_23_P332509	0.645511533333334	886378175	0.000782275918064847	0.0867001102196242	Homo sapiens neuroblastoma amplified sequence (NBAS), mRNA [NM_015909]	NBAS
A_32_P153892	0.699253300000002	93787453125	0.000786742674057227	0.0867212767131993	Homo sapiens TAF3 RNA polymerase II, TATA box binding protein (TBP)-associated factor, 140kDa (TAF3), mRNA [NM_031923]	TAF3
A_23_P70701	0.620654586666668	81645188875	0.000799295531978101	0.0869210924863651	Homo sapiens AT rich interactive domain 1B (SWI1-like) (ARID1B), transcript variant 1, mRNA [NM_017519]	ARID1B
A_24_P277349	0.55768476666667	95136065625	0.000804474718439656	0.0869210924863651	Homo sapiens SEC31 homolog A (S. cerevisiae) (SEC31A), transcript variant 5, mRNA [NM_001077207]	SEC31A
A_33_P3323347	0.683061313333334	64309559	0.000812361516529304	0.0869210924863651	Homo sapiens zinc finger protein 417 (ZNF417), mRNA [NM_152475]	ZNF417
A_33_P3321577	0.503469600000003	990873189583333	0.000813960137025645	0.0869210924863651	Homo sapiens bromodomain adjacent to zinc finger domain, 1B (BAZ1B), mRNA [NM_032408]	BAZ1B
A_23_P6252	-185911087333333	474232864583333	0.000814824862939797	0.0869210924863651	Homo sapiens Down syndrome critical region gene 8 (DSCR8), transcript variant 4, non-coding RNA [NR_026838]	DSCR8
A_24_P194154	0.712819533333333	121623600833333	0.000818599933185518	0.0869210924863651	Homo sapiens UPF1 regulator of nonsense transcripts homolog (yeast) (UPF1), mRNA [NM_002911]	UPF1
A_23_P74299	-163527118	54683094375	0.00082337623225901	0.0869210924863651	Homo sapiens adenosine A1 receptor (ADORA1), transcript variant 1, mRNA [NM_000674]	ADORA1
A_33_P3329784	0.913710353333333	669843422916667	0.000830584670916803	0.0869210924863651	Homo sapiens ankyrin repeat and LEM domain containing 2 (ANKLE2), mRNA [NM_015114]	ANKLE2
A_23_P9415	0.736246246666667	675595897916667	0.000835540639457156	0.0869210924863651	Homo sapiens aconitase 1, soluble (ACO1), mRNA [NM_002197]	ACO1
A_23_P210643	0.668801066666671	981593091666667	0.00083668896350717	0.0869210924863651	Homo sapiens TH1-like (Drosophila) (TH1L), transcript variant 1, mRNA [NM_198976]	TH1L
A_33_P3376365	-0.921243780000001	58332524	0.00084142243591665	0.0869210924863651	Homo sapiens hairy and enhancer of split 2 (Drosophila), mRNA (cDNA clone IMAGE:4634002), complete cds. [BC012091]	HES2
A_23_P132263	0.609240733333334	817942875	0.000843303136867163	0.0869210924863651	Homo sapiens eukaryotic translation initiation factor 4E nuclear import factor 1 (EIF4ENIF1), transcript variant 1, mRNA [NM_019843]	EIF4ENIF1
A_23_P151544	0.70934958666667	830343745	0.000844268574095944	0.0869210924863651	Homo sapiens DEAD (Asp-Glu-Ala-Asp) box polypeptide 24 (DDX24), mRNA [NM_020414]	DDX24
A_23_P203406	0.734773366666673	104382206666667	0.000849535307362389	0.0870215914339595	Homo sapiens glucosidase, alpha; neutral AB (GANAB), transcript variant 3, mRNA [NM_198335]	GANAB
A_24_P472455	0.605288400000001	86070791875	0.000859069471210555	0.0875560151512185	Homo sapiens ADP-ribosylation factor 6 (ARF6), mRNA [NM_001663]	ARF6
A_23_P171366	0.665973600000003	11022040125	0.000871682717961904	0.0883448877576816	Homo sapiens ubiquitin specific peptidase 11 (USP11), mRNA [NM_004651]	USP11
A_23_P418031	0.555490166666671	103879192708333	0.000881144141208763	0.0883448877576816	Homo sapiens intermediate filament family orphan 2 (IFFO2), mRNA [NM_001136265]	IFFO2
A_33_P3389394	-0.831190266666666	614441620833333	0.000883647572436203	0.0883448877576816	Homo sapiens ribonuclease P RNA component H1 (RPPH1), RNase P RNA [NR_002312]	RPPH1
A_33_P3269453	0.688261526666667	776597733333333	0.000884232926477141	0.0883448877576816	Homo sapiens bromodomain PHD finger transcription factor, mRNA (cDNA clone IMAGE:5113116), with apparent retained intron. [BC039881]	BPTF
A_32_P72110	182952119866667	27786760725	0.000895801782157749	0.0885788008414812	Homo sapiens poliovirus receptor (PVR), transcript variant 1, mRNA [NM_006505]	PVR
A_24_P932594	0.941297780000001	472439057083333	0.000897920150678224	0.0885788008414812	Homo sapiens unc-51-like kinase 2 (C. elegans) (ULK2), transcript variant 1, mRNA [NM_014683]	ULK2
A_24_P58894	128743736	582338545	0.000899676214049163	0.0885788008414812	PREDICTED: Homo sapiens similar to hCG1742476 (LOC402360), mRNA [XM_001722407]	LOC402360
A_24_P221092	0.996195046666669	7431964775	0.000904129383122656	0.0885872084468295	Homo sapiens clone pp9953 unknown mRNA. [AF289615]
A_23_P15582	0.654986433333335	113172224375	0.000908736349753378	0.0886105319504712	Homo sapiens xylosyltransferase II (XYLT2), mRNA [NM_022167]	XYLT2
A_33_P3381751	0.710065133333336	105454776458333	0.000926041511138815	0.08877763689633	Homo sapiens T-cell lymphoma invasion and metastasis 1 (TIAM1), mRNA [NM_003253]	TIAM1
A_32_P96692	0.604487060000002	753715346666667	0.000926220291068221	0.08877763689633	Homo sapiens polymerase (DNA directed), eta (POLH), mRNA [NM_006502]	POLH
A_24_P932016	0.827548139999999	579782109166667	0.000926693866093551	0.08877763689633	Homo sapiens HECT, UBA and WWE domain containing 1 (HUWE1), mRNA [NM_031407]	HUWE1
A_23_P85598	0.686499466666671	101724534583333	0.000932823093270006	0.08877763689633	Homo sapiens chaperone, ABC1 activity of bc1 complex homolog (S. pombe) (CABC1), nuclear gene encoding mitochondrial protein, mRNA [NM_020247]	CABC1
A_23_P38219	0.691822466666672	112080463541667	0.000932961541069352	0.08877763689633	Homo sapiens PRP8 pre-mRNA processing factor 8 homolog (S. cerevisiae) (PRPF8), mRNA [NM_006445]	PRPF8
A_24_P636318	0.619062733333331	910911308333333	0.000936713060635766	0.08877763689633	Homo sapiens family with sequence similarity 168, member B (FAM168B), mRNA [NM_001009993]	FAM168B
A_24_P916141	0.734624200000001	917994445833333	0.000950791197127093	0.08940083041135	Homo sapiens DDB1 and CUL4 associated factor 7 (DCAF7), mRNA [NM_005828]	DCAF7
A_33_P3406255	-118419093333333	931127845833333	0.000952104297842993	0.08940083041135
A_33_P3394828	-12964276	12800966375	0.000961516645048845	0.0895406054958632	Homo sapiens nucleolar complex associated 4 homolog (S. cerevisiae) (NOC4L), mRNA [NM_024078]	NOC4L
A_24_P294124	0.623210266666668	817789314166667	0.000962829618763704	0.0895406054958632	Homo sapiens SERTA domain containing 2 (SERTAD2), mRNA [NM_014755]	SERTAD2
A_23_P214360	0.758519773333335	698695981666667	0.000969962343300927	0.0895406054958632	Homo sapiens interferon regulatory factor 4 (IRF4), mRNA [NM_002460]	IRF4
A_24_P405205	0.733740266666668	102541584583333	0.000973535421781491	0.0895406054958632	Homo sapiens ATPase, Ca++ transporting, plasma membrane 4 (ATP2B4), transcript variant 1, mRNA [NM_001001396]	ATP2B4
A_24_P281988	0.497036680000002	79818136375	0.000976038521122327	0.0895406054958632	Homo sapiens phospholipase C-like 2 (PLCL2), transcript variant 2, mRNA [NM_015184]	PLCL2
A_33_P3258320	-109378494	7578408075	0.000985309364700232	0.0895406054958632
A_24_P73290	0.55243360666667	696315189583333	0.00100212005461783	0.0895406054958632	Homo sapiens ATPase, Ca++ transporting, cardiac muscle, slow twitch 2 (ATP2A2), transcript variant 2, mRNA [NM_001681]	ATP2A2
A_23_P156319	0.646170166666669	109310596875	0.00100366137871295	0.0895406054958632	Homo sapiens La ribonucleoprotein domain family, member 1 (LARP1), transcript variant 1, mRNA [NM_015315]	LARP1
A_23_P144677	0.613657933333339	100725580833333	0.00101484752579362	0.0895406054958632	leucyl/cystinyl aminopeptidase [Source:HGNC Symbol;Acc:6656] [ENST00000231368]	LNPEP
A_32_P74409	-157840119333333	365258444166667	0.00101587278534434	0.0895406054958632	Homo sapiens protein Ag2 homolog (AG2), mRNA [NM_001145033]	AG2
A_23_P347528	0.6490302	852126413333333	0.00101854749748127	0.0895406054958632	Homo sapiens transcription factor CP2 (TFCP2), transcript variant 1, mRNA [NM_005653]	TFCP2
A_23_P435657	0.877157013333335	57768879875	0.00102054321760958	0.0895406054958632	Homo sapiens Alstrom syndrome 1 pseudogene (ALMS1P), non-coding RNA [NR_003683]	ALMS1P
A_23_P254212	-108159468	655963734583333	0.00102151696657368	0.0895406054958632	Homo sapiens replication protein A4, 34kDa (RPA4), mRNA [NM_013347]	RPA4
A_23_P159956	0.728216460000001	549437444583333	0.00102333514771789	0.0895406054958632	Homo sapiens midline 2 (MID2), transcript variant 1, mRNA [NM_012216]	MID2
A_24_P681011	131771819333333	491538244166667	0.00103436758621948	0.0895406054958632	Homo sapiens homeodomain interacting protein kinase 2 (HIPK2), transcript variant 1, mRNA [NM_022740]	HIPK2
A_24_P253827	100360554666667	789957229166667	0.00103455309996361	0.0895406054958632	Homo sapiens adaptor-related protein complex 2, beta 1 subunit (AP2B1), transcript variant 1, mRNA [NM_001030006]	AP2B1
A_24_P935009	0.934970846666669	644509395	0.0010351085001075	0.0895406054958632	Homo sapiens v-crk sarcoma virus CT10 oncogene homolog (avian)-like (CRKL), mRNA [NM_005207]	CRKL
A_33_P3372979	0.685197959999999	75644331625	0.00103737474983126	0.0895406054958632	Homo sapiens hypothetical LOC283267 (LOC283267), non-coding RNA [NR_015451]	LOC283267
A_24_P570049	0.600601600000001	72732565	0.00104149490609811	0.0895406054958632	Homo sapiens peroxisome proliferator-activated receptor alpha (PPARA), transcript variant 5, mRNA [NM_005036]	PPARA
A_24_P281801	156569807333334	520009128333333	0.00104320622329827	0.0895406054958632	Homo sapiens zinc finger protein 732 (ZNF732), mRNA [NM_001137608]	ZNF732
A_32_P157945	370300162333333	515370299791667	0.00104842153806839	0.0895406054958632	Homo sapiens desmoplakin (DSP), transcript variant 1, mRNA [NM_004415]	DSP
A_24_P256404	0.819163066666667	6343213	0.00105488027144309	0.0895406054958632	Sequence 1513 from Patent EP1308459. [AX747988]
A_23_P125771	106691482	51180490125	0.00105595229687293	0.0895406054958632	Homo sapiens host cell factor C1 (VP16-accessory protein) (HCFC1), mRNA [NM_005334]	HCFC1
A_32_P94722	0.544356133333336	107206516875	0.0010595476441676	0.0895406054958632	Homo sapiens BTB (POZ) domain containing 9 (BTBD9), transcript variant 1, mRNA [NM_052893]	BTBD9
A_32_P703	-0.971520566666665	849136594583333	0.00107300389264749	0.090193385950476	PREDICTED: Homo sapiens hypothetical LOC646626 (LOC646626), mRNA [XM_942822]	LOC646626
A_23_P206293	0.980508706666668	788883647916667	0.00108008059600498	0.090193385950476	Homo sapiens G protein-coupled receptor 114 (GPR114), mRNA [NM_153837]	GPR114
A_23_P253586	0.95334150666667	593686097083333	0.00109421257671869	0.090193385950476	Homo sapiens dopey family member 2 (DOPEY2), mRNA [NM_005128]	DOPEY2
A_23_P143247	137488478666667	526109370833333	0.00109542414367473	0.090193385950476	Homo sapiens teashirt zinc finger homeobox 2 (TSHZ2), mRNA [NM_173485]	TSHZ2
A_23_P140738	0.589063433333335	101357848333333	0.00111161740472574	0.090193385950476	Homo sapiens family with sequence similarity 38, member A (FAM38A), mRNA [NM_001142864]	FAM38A
A_24_P101114	0.843899179999999	526149835833333	0.00111290188734787	0.090193385950476	Homo sapiens CCR4-NOT transcription complex, subunit 1 (CNOT1), transcript variant 2, mRNA [NM_206999]	CNOT1
A_33_P3276142	0.92891056666667	6976737525	0.00111436462039108	0.090193385950476	Homo sapiens chromosome 15 open reading frame 51 (C15orf51), non-coding RNA [NR_003260]	C15orf51
A_23_P127288	0.878639393333334	5722327775	0.00111546927754924	0.090193385950476	Homo sapiens interleukin 2 receptor, alpha (IL2RA), mRNA [NM_000417]	IL2RA
A_24_P827491	176551024	554426085	0.00112319272502515	0.090193385950476	Homo sapiens proliferation-associated 2G4, 38kDa (PA2G4), mRNA [NM_006191]	PA2G4
A_23_P163567	14351646	105834019791667	0.00112436393677222	0.090193385950476	Homo sapiens sphingomyelin phosphodiesterase 3, neutral membrane (neutral sphingomyelinase II) (SMPD3), mRNA [NM_018667]	SMPD3
A_24_P910297	0.759153900000001	698584132083333	0.00112479082773722	0.090193385950476	Homo sapiens golgin A2 (GOLGA2), mRNA [NM_004486]	GOLGA2
A_33_P3225567	103776822	62864370125	0.00112986888376723	0.090193385950476	Homo sapiens TRM2 tRNA methyltransferase 2 homolog B (S. cerevisiae) (TRMT2B), transcript variant 1, mRNA [NM_024917]	TRMT2B
A_24_P41939	-166683756666666	550608920416667	0.00112995739270824	0.090193385950476
A_33_P3303385	0.679014200000005	108152576666667	0.0011354523804652	0.090193385950476	Homo sapiens non-SMC condensin I complex, subunit D2 (NCAPD2), mRNA [NM_014865]	NCAPD2
A_24_P131589	-200527426666666	911828690416667	0.00114068107758085	0.090193385950476	Homo sapiens CD86 molecule (CD86), transcript variant 2, mRNA [NM_006889]	CD86
A_33_P3298990	0.930344700000006	115585824375	0.00114149142873321	0.090193385950476	Homo sapiens CD5 molecule (CD5), mRNA [NM_014207]	CD5
A_33_P3221748	0.705043366666672	149264448333333	0.00115299297666195	0.090193385950476	Homo sapiens runt-related transcription factor 3 (RUNX3), transcript variant 1, mRNA [NM_001031680]	RUNX3
A_23_P315571	0.574859266666673	11068628375	0.00116039641616336	0.090193385950476	Homo sapiens raftlin, lipid raft linker 1 (RFTN1), mRNA [NM_015150]	RFTN1
A_23_P367676	0.685589533333333	957341583333333	0.00116123836002987	0.090193385950476	Homo sapiens SIN3 homolog A, transcription regulator (yeast) (SIN3A), transcript variant 2, mRNA [NM_015477]	SIN3A
A_24_P197964	0.929327800000001	79795297625	0.00116714198155514	0.090193385950476	Homo sapiens tripartite motif-containing 14 (TRIM14), transcript variant 1, mRNA [NM_014788]	TRIM14
A_23_P54622	0.537098800000006	932241977083333	0.00117028061607032	0.090193385950476	Homo sapiens kinesin family member 22 (KIF22), mRNA [NM_007317]	KIF22
A_32_P7823	0.522948560000003	79179582125	0.00117354767235604	0.090193385950476	Homo sapiens mitogen-activated protein kinase 1 interacting protein 1-like (MAPK1IP1L), mRNA [NM_144578]	MAPK1IP1L
A_23_P354387	0.979126386666668	795814321666667	0.00117560493460306	0.090193385950476	Homo sapiens myoferlin (MYOF), transcript variant 1, mRNA [NM_013451]	MYOF
A_33_P3329187	0.733539806666669	835789274166667	0.00117835721169106	0.090193385950476	Homo sapiens DNA (cytosine-5-)-methyltransferase 1 (DNMT1), transcript variant 1, mRNA [NM_001130823]	DNMT1
A_33_P3278293	0.669743133333338	101228597708333	0.00118152883988984	0.090193385950476	Homo sapiens methyltransferase 10 domain containing (METT10D), mRNA [NM_024086]	METT10D
A_23_P211207	0.676706033333335	101696745	0.00118289323847878	0.090193385950476	Homo sapiens adenosine deaminase, RNA-specific, B1 (RED1 homolog rat) (ADARB1), transcript variant 1, mRNA [NM_001112]	ADARB1
A_33_P3340324	116246537333333	515724301666667	0.00119029247285107	0.0904176476942523	PREDICTED: Homo sapiens hCG38984 (LOC345051), miscRNA [XR_040588]	hCG_38984
A_23_P385427	121555600666667	649778676666667	0.00119692394521109	0.0904387248768997	Putative zinc finger protein 56 (Putatibe zinc finger protein 742) [Source:UniProtKB/Swiss-Prot;Acc:Q15929] [ENST00000341262]
A_24_P365679	0.729788320000002	4930776325	0.0012022689906487	0.0904387248768997	full-length cDNA clone CS0DJ012YO23 of T cells (Jurkat cell line) Cot 10-normalized of Homo sapiens (human). [CR622757]	RRP7B
A_23_P77440	0.726539520000003	90047885375	0.00120765010063513	0.0904387248768997	Homo sapiens nuclear factor of activated T-cells, cytoplasmic, calcineurin-dependent 3 (NFATC3), transcript variant 4, mRNA [NM_173164]	NFATC3
A_23_P254801	0.785046973333335	746240305833333	0.00121939213514579	0.0904387248768997	Homo sapiens phospholipase C, gamma 1 (PLCG1), transcript variant 1, mRNA [NM_002660]	PLCG1
A_33_P3663705	0.595341300000003	114125091875	0.00122790545765368	0.0904387248768997	Homo sapiens ciliary rootlet coiled-coil, rootletin (CROCC), mRNA [NM_014675]	CROCC
A_32_P20454	0.618486726666669	726966399583333	0.00123596018052134	0.0904387248768997	Homo sapiens coatomer protein complex, subunit alpha (COPA), transcript variant 1, mRNA [NM_001098398]	COPA
A_23_P34827	0.612496126666668	482312073333333	0.00123649964262268	0.0904387248768997	Homo sapiens hyperpolarization activated cyclic nucleotide-gated potassium channel 3 (HCN3), mRNA [NM_020897]	HCN3
A_24_P77676	0.512223200000003	853549139583333	0.00123772251963061	0.0904387248768997	Homo sapiens heat shock 70kDa protein 9 (mortalin) (HSPA9), nuclear gene encoding mitochondrial protein, mRNA [NM_004134]	HSPA9
A_23_P426636	0.663938380000004	756254166666667	0.00123838459087176	0.0904387248768997	Homo sapiens AHNAK nucleoprotein (AHNAK), transcript variant 1, mRNA [NM_001620]	AHNAK
A_23_P33894	0.586650600000006	102301802916667	0.00124009768900051	0.0904387248768997	Homo sapiens melanoma antigen family D, 2 (MAGED2), transcript variant 3, mRNA [NM_201222]	MAGED2
A_23_P349127	0.629137433333334	584327730833333	0.00124262111214559	0.0904387248768997	Homo sapiens congenital dyserythropoietic anemia, type I (CDAN1), mRNA [NM_138477]	CDAN1
A_33_P3279431	0.528945033333336	85288916875	0.0012440787023299	0.0904387248768997	Homo sapiens golgi SNAP receptor complex member 1 (GOSR1), transcript variant 3, mRNA [NM_001007024]	GOSR1
A_32_P166693	0.815011393333336	799611987083333	0.0012514587381649	0.090650307598073	Homo sapiens HEG homolog 1 (zebrafish) (HEG1), mRNA [NM_020733]	HEG1
A_23_P113184	0.592589380000001	857278967083333	0.00127484794758698	0.0920158934980755	Homo sapiens fat mass and obesity associated (FTO), mRNA [NM_001080432]	FTO
A_24_P219552	0.595804866666668	100765797916667	0.00128584144449385	0.092270229508539	Homo sapiens nuclear factor (erythroid-derived 2)-like 1 (NFE2L1), mRNA [NM_003204]	NFE2L1
A_23_P6151	0.751919186666669	881223726666667	0.00128807310920389	0.092270229508539	Homo sapiens pleiomorphic adenoma gene-like 2 (PLAGL2), mRNA [NM_002657]	PLAGL2
A_24_P306720	-0.603401253333331	669908972083333	0.00129420254689852	0.092270229508539	Homo sapiens hypothetical LOC400236, mRNA (cDNA clone IMAGE:5814949). [BC067103]	LOC400236
A_24_P162979	-0.854466793333333	40862481125	0.0012965691455445	0.092270229508539	Homo sapiens ankyrin repeat domain 53 (ANKRD53), transcript variant 2, mRNA [NM_024933]	ANKRD53
A_23_P161769	-0.729143859999997	74482994875	0.00131064095535669	0.0929455239739315	Homo sapiens FXYD domain containing ion transport regulator 2 (FXYD2), transcript variant b, mRNA [NM_021603]	FXYD2
A_33_P3306163	-120064606666666	118866138958333	0.00131884123458026	0.0931875230921381	Homo sapiens lectin, galactoside-binding, soluble, 3 (LGALS3), transcript variant 1, mRNA [NM_002306]	LGALS3
A_33_P3282213	0.863050713333335	57826305625	0.00132324261170179	0.0931875230921381
A_33_P3210059	0.722735333333336	991828572916667	0.00132900274605006	0.0932693207452849	Homo sapiens splicing factor 3a, subunit 1, 120kDa (SF3A1), transcript variant 1, mRNA [NM_005877]	SF3A1
A_23_P164528	0.510655766666673	856380902083333	0.00133688467668256	0.0934989483188814	Homo sapiens WD repeat domain 7 (WDR7), transcript variant 1, mRNA [NM_015285]	WDR7
A_24_P122732	0.496000106666671	777154191666667	0.00134547759310613	0.0937765516954591	Homo sapiens solute carrier family 41, member 1 (SLC41A1), mRNA [NM_173854]	SLC41A1
A_33_P3307307	0.634084673333333	749529535416667	0.00135231115553332	0.0938940277404069	Homo sapiens myeloid/lymphoid or mixed-lineage leukemia (trithorax homolog, Drosophila) (MLL), mRNA [NM_005933]	MLL
A_24_P391526	0.701992613333337	86000889	0.001356421956806	0.0938940277404069	Homo sapiens melanoma antigen family D, 1 (MAGED1), transcript variant 1, mRNA [NM_001005333]	MAGED1
A_24_P132383	0.671156933333334	995070464583333	0.00137530791314933	0.094877534335016	Homo sapiens GTPase, IMAP family member 8 (GIMAP8), mRNA [NM_175571]	GIMAP8
A_33_P3406706	0.730265046666667	69282729	0.00138339660520678	0.0948969168953933	Homo sapiens endo/exonuclease (5'-3'), endonuclease G-like (EXOG), nuclear gene encoding mitochondrial protein, transcript variant 1, mRNA [NM_005107]	EXOG
A_23_P329924	-11397404	822085422916667	0.00138494662267214	0.0948969168953933	Homo sapiens G protein-coupled receptor 109A (GPR109A), mRNA [NM_177551]	GPR109A
A_23_P118353	0.619050153333333	84934750375	0.00139994145340528	0.0953491063912247	Homo sapiens signal recognition particle 68kDa (SRP68), mRNA [NM_014230]	SRP68
A_24_P172990	0.797413973333335	77861671375	0.00140094831400182	0.0953491063912247	Homo sapiens alanyl-tRNA synthetase (AARS), mRNA [NM_001605]	AARS
A_23_P204967	12199786	965322758333333	0.00141084985283675	0.0955092350656407	Homo sapiens M-phase phosphoprotein 8 (MPHOSPH8), mRNA [NM_017520]	MPHOSPH8
A_23_P155463	-227302228	620678347916667	0.00142004278267946	0.0955092350656407	Homo sapiens leucine rich repeat containing 2 (LRRC2), transcript variant 1, mRNA [NM_024512]	LRRC2
A_33_P3322879	-168827386666667	110560859791667	0.00142168730379042	0.0955092350656407
A_33_P3224307	-0.773404313333332	660749222083333	0.00143063009592992	0.0955092350656407	Homo sapiens small Cajal body-specific RNA 12 (SCARNA12), guide RNA [NR_003010]	SCARNA12
A_24_P96474	0.606152600000002	731077829583333	0.00143976859018266	0.0955092350656407	Homo sapiens leucine zipper, down-regulated in cancer 1-like (LDOC1L), mRNA [NM_032287]	LDOC1L
A_33_P3403595	-159407076666667	51100381125	0.00143991273834503	0.0955092350656407	Putative uncharacterized protein FLJ46792 [Source:UniProtKB/Swiss-Prot;Acc:Q6ZQY7] [ENST00000378936]
A_23_P3502	0.738339180000002	863195712916667	0.00144167201056412	0.0955092350656407	Homo sapiens zinc finger CCCH-type containing 18 (ZC3H18), mRNA [NM_144604]	ZC3H18
A_23_P69437	0.555835133333334	96053795	0.00144214482290185	0.0955092350656407	Homo sapiens YEATS domain containing 2 (YEATS2), mRNA [NM_018023]	YEATS2
A_23_P70688	-0.698321433333332	119830669583333	0.00144568263313045	0.0955092350656407	Homo sapiens lymphocyte antigen 86 (LY86), mRNA [NM_004271]	LY86
A_23_P137484	251280738133334	30180522025	0.00146556758578762	0.0963804397237649	Homo sapiens LINE-1 type transposase domain containing 1 (L1TD1), transcript variant 2, mRNA [NM_019079]	L1TD1
A_33_P3334225	0.595426766666671	878843947916667	0.00147310392154096	0.0963804397237649	Homo sapiens acetyl-Coenzyme A carboxylase alpha (ACACA), transcript variant 2, mRNA [NM_198839]	ACACA
A_23_P418234	0.823166953333336	637601329166667	0.00147312574274564	0.0963804397237649	Homo sapiens PH domain and leucine rich repeat protein phosphatase 2 (PHLPP2), mRNA [NM_015020]	PHLPP2
A_33_P3413741	133030190666667	298271750416667	0.00149235087004723	0.0972328804010812	Homo sapiens oxytocin receptor (OXTR), mRNA [NM_000916]	OXTR
A_33_P3290562	255077374	349337646666667	0.00149574295854143	0.0972328804010812	Homo sapiens GLI family zinc finger 3 (GLI3), mRNA [NM_000168]	GLI3
A_24_P228875	0.541271186666671	806037177916667	0.00150252458808573	0.0973616731487374	Homo sapiens Rac/Cdc42 guanine nucleotide exchange factor (GEF) 6 (ARHGEF6), mRNA [NM_004840]	ARHGEF6
A_24_P99090	245597461133333	201309602625	0.00150896606488048	0.0973966411402903	Homo sapiens cytoskeleton associated protein 2 (CKAP2), transcript variant 1, mRNA [NM_018204]	CKAP2
A_24_P162287	165185877333333	4673966375	0.00151266847249736	0.0973966411402903	Homo sapiens centrosomal protein 250kDa (CEP250), mRNA [NM_007186]	CEP250
A_24_P551842	0.781150666666669	141005199583333	0.00152095728104725	0.0974158448880028	mitochondrially encoded cytochrome b [Source:HGNC Symbol;Acc:7427] [ENST00000361789]	CYTB
A_33_P3222942	-18328191	776392372916667	0.00153754984573658	0.0974158448880028	Homo sapiens G protein-coupled receptor 78 (GPR78), mRNA [NM_080819]	GPR78
A_24_P145047	0.641560953333335	5956708775	0.00153844548217106	0.0974158448880028	Homo sapiens zinc finger protein 609 (ZNF609), mRNA [NM_015042]	ZNF609
A_33_P3209030	109362688666667	4131389175	0.00154085779766193	0.0974158448880028	Homo sapiens zinc finger protein 623 (ZNF623), transcript variant 2, mRNA [NM_001082480]	ZNF623
A_32_P396186	149906547333334	634605802916667	0.00156219267757407	0.0974158448880028	Homo sapiens tripartite motif-containing 66 (TRIM66), mRNA [NM_014818]	TRIM66
A_33_P3216483	-167657433333333	112177832291667	0.00157438451172537	0.0974158448880028	Homo sapiens mRNA for hypothetical protein, partial sequence, clone:Hsa11-digit04-11-01-F. [AB231705]	LOC644277
A_23_P251303	0.681993966666669	998582239583333	0.00157622778589846	0.0974158448880028	Homo sapiens SEC16 homolog A (S. cerevisiae) (SEC16A), mRNA [NM_014866]	SEC16A
A_23_P133694	14419413	900713095833333	0.00157660052834771	0.0974158448880028	Homo sapiens solute carrier family 29 (nucleoside transporters), member 1 (SLC29A1), nuclear gene encoding mitochondrial protein, transcript variant 1, mRNA [NM_001078177]	SLC29A1
A_33_P3322892	-171852922	428526645	0.0015809024037595	0.0974158448880028	Homo sapiens CD99 molecule-like 2, mRNA (cDNA clone MGC:34116 IMAGE:5203087), complete cds. [BC025729]	CD99L2
A_32_P38645	-0.850416053333332	385804520833333	0.00158257455541999	0.0974158448880028	Homo sapiens regulating synaptic membrane exocytosis 4 (RIMS4), mRNA [NM_182970]	RIMS4
A_33_P3525263	-146909008666667	395932284166667	0.00158420962392573	0.0974158448880028	Homo sapiens alpha-2-macroglobulin-like 1 (A2ML1), mRNA [NM_144670]	A2ML1
A_23_P393034	133195234	388201586666667	0.00158576661631752	0.0974158448880028	Homo sapiens hyaluronan synthase 3 (HAS3), transcript variant 1, mRNA [NM_005329]	HAS3
A_23_P100660	-0.935941366666663	89313107625	0.00159790893241749	0.0974158448880028	Homo sapiens serpin peptidase inhibitor, clade F (alpha-2 antiplasmin, pigment epithelium derived factor), member 1 (SERPINF1), mRNA [NM_002615]	SERPINF1
A_33_P3210585	0.598900466666668	114060315208333	0.00160283643649474	0.0974158448880028	Homo sapiens AP2 associated kinase 1 (AAK1), mRNA [NM_014911]	AAK1
A_23_P138835	0.761649600000002	934593754166667	0.00160854970938744	0.0974158448880028	Homo sapiens calpain 1, (mu/I) large subunit (CAPN1), mRNA [NM_005186]	CAPN1
A_24_P66312	-136759227333333	457391133333333	0.00160880398579028	0.0974158448880028	Homo sapiens keratin associated protein 12-1 (KRTAP12-1), mRNA [NM_181686]	KRTAP12-1
A_32_P34	111341492	421846132916667	0.00161115126798997	0.0974158448880028	Sequence 1115 from Patent EP1308459. [AX747590]
A_33_P3360341	0.683925066666668	819785115833333	0.00161707755574159	0.0974158448880028	Homo sapiens GATA binding protein 3 (GATA3), transcript variant 1, mRNA [NM_001002295]	GATA3
A_23_P44581	0.760859066666672	87044966875	0.00162223246017343	0.0974158448880028	Homo sapiens NODAL modulator 1 (NOMO1), mRNA [NM_014287]	NOMO1
A_24_P302574	-286299965333333	70372061625	0.00162569714288507	0.0974158448880028	Homo sapiens O-sialoglycoprotein endopeptidase-like 1 (OSGEPL1), mRNA [NM_022353]	OSGEPL1
A_23_P102706	106475346666667	866238210416667	0.00162943709538319	0.0974158448880028	Homo sapiens syntaphilin (SNPH), mRNA [NM_014723]	SNPH
A_24_P305467	0.716810973333337	84112067	0.00163156277750388	0.0974158448880028	Homo sapiens GATA zinc finger domain containing 2A (GATAD2A), mRNA [NM_017660]	GATAD2A
A_33_P3369854	-0.938747426666667	485663779166667	0.00163611944026003	0.0974158448880028	Homo sapiens DnaJ (Hsp40) related, subfamily B, member 13 (DNAJB13), mRNA [NM_153614]	DNAJB13
A_24_P247536	268827562	414766515	0.00163834017993427	0.0974158448880028	Homo sapiens family with sequence similarity 133, member B (FAM133B), transcript variant 2, mRNA [NM_001040057]	FAM133B
A_23_P64954	0.701117026666668	828789369583333	0.00164024640397363	0.0974158448880028	Homo sapiens ubiquitin specific peptidase 5 (isopeptidase T) (USP5), transcript variant 2, mRNA [NM_003481]	USP5
A_32_P209230	-0.666212666666663	115535286666667	0.00164774307266284	0.0974158448880028	Homo sapiens Cbp/p300-interacting transactivator, with Glu/Asp-rich carboxy-terminal domain, 4 (CITED4), mRNA [NM_133467]	CITED4
A_23_P406105	0.610413366666668	119279851875	0.0016518245319176	0.0974158448880028	Homo sapiens GCN1 general control of amino-acid synthesis 1-like 1 (yeast) (GCN1L1), mRNA [NM_006836]	GCN1L1
A_33_P3279379	0.930054953333334	39341917375	0.00165413729441806	0.0974158448880028	Human destrin-2 pseudogene mRNA, complete cds. [U72518]	LOC171220
A_23_P159741	123638864	744698555	0.00166438936295059	0.0974158448880028	Homo sapiens BCL6 co-repressor (BCOR), transcript variant 1, mRNA [NM_017745]	BCOR
A_33_P3348670	-178253717333333	7405553025	0.00166724091421068	0.0974158448880028
A_23_P155147	0.565947300000003	609972630416667	0.00167324974683487	0.0974158448880028	Homo sapiens zinc finger, BED-type containing 4 (ZBED4), mRNA [NM_014838]	ZBED4
A_24_P201531	0.683996066666669	934317470833333	0.00168752039472924	0.0974158448880028	Homo sapiens archain 1 (ARCN1), transcript variant 1, mRNA [NM_001655]	ARCN1
A_24_P329939	0.600808066666668	9354472625	0.00168885897324283	0.0974158448880028	Homo sapiens vacuolar protein sorting 11 homolog (S. cerevisiae) (VPS11), mRNA [NM_021729]	VPS11
A_33_P3327702	0.61358076666667	130828536458333	0.00169176450555701	0.0974158448880028	Homo sapiens symplekin (SYMPK), mRNA [NM_004819]	SYMPK
A_23_P214638	0.631719000000004	88750304375	0.00169355877649136	0.0974158448880028	Homo sapiens euchromatic histone-lysine N-methyltransferase 2 (EHMT2), transcript variant NG36/G9a, mRNA [NM_006709]	EHMT2
A_33_P3529859	0.767485720000001	570522758333333	0.00169703098704708	0.0974158448880028	Homo sapiens lysine (K)-specific demethylase 2B (KDM2B), transcript variant 1, mRNA [NM_032590]	KDM2B
A_33_P3649472	126850096666667	496643315833333	0.00169827452123339	0.0974158448880028	Homo sapiens hypothetical protein LOC283856 (LOC283856), non-coding RNA [NR_027078]	LOC283856
A_33_P3378383	106885764666667	608646822916667	0.00169885529195232	0.0974158448880028	Homo sapiens chromosome 15 open reading frame 51 (C15orf51), non-coding RNA [NR_003260]	C15orf51
A_24_P361167	0.633613933333338	100010414166667	0.00170028641605133	0.0974158448880028	Homo sapiens chromodomain helicase DNA binding protein 8 (CHD8), transcript variant 2, mRNA [NM_020920]	CHD8
A_23_P502312	0.841031933333339	157237993125	0.00171661884949323	0.0978116290212424	Homo sapiens CD97 molecule (CD97), transcript variant 1, mRNA [NM_078481]	CD97
A_33_P3605969	-148748976666666	99909005625	0.00171816800699843	0.0978116290212424	Homo sapiens cDNA clone IMAGE:3936577, **** WARNING: chimeric clone ****. [BC071847]
A_33_P3393801	-1181911	111245642916667	0.00172166214182938	0.0978116290212424	Homo sapiens PDZK1 interacting protein 1 (PDZK1IP1), mRNA [NM_005764]	PDZK1IP1
A_23_P347632	0.814151346666669	853395631666667	0.00173789919232547	0.098256327837085	Homo sapiens metastasis suppressor 1 (MTSS1), mRNA [NM_014751]	MTSS1
A_23_P256855	0.623494453333336	679427327083333	0.00174278544181285	0.098256327837085	Homo sapiens exportin 5 (XPO5), mRNA [NM_020750]	XPO5
A_23_P214969	0.591194400000004	9238308375	0.00174402317430976	0.098256327837085	Homo sapiens Cbp/p300-interacting transactivator, with Glu/Asp-rich carboxy-terminal domain, 2 (CITED2), transcript variant 1, mRNA [NM_006079]	CITED2
A_23_P501877	0.553307660000004	759424629166667	0.00175605251085631	0.0986599917595225	Homo sapiens zinc finger protein 64 homolog (mouse) (ZFP64), transcript variant 1, mRNA [NM_018197]	ZFP64
A_23_P65741	0.495553100000006	965533585416667	0.00176328377812307	0.0987926010715253	Homo sapiens DIS3 mitotic control homolog (S. cerevisiae)-like (DIS3L), transcript variant 2, mRNA [NM_133375]	DIS3L
A_33_P3218138	0.770014800000004	120635333958333	0.00177679937418708	0.0990516713348002	Homo sapiens polymerase (RNA) II (DNA directed) polypeptide A, 220kDa (POLR2A), mRNA [NM_000937]	POLR2A
A_23_P45345	0.539132000000004	10469352125	0.00178089744783879	0.0990516713348002	Homo sapiens HIV-1 Tat specific factor 1 (HTATSF1), transcript variant 2, mRNA [NM_014500]	HTATSF1
A_33_P3250173	-183828172	449112731666667	0.00178255892107298	0.0990516713348002	Homo sapiens IQ motif containing J (IQCJ), transcript variant 1, mRNA [NM_001042705]	IQCJ
A_24_P142095	0.682774000000004	1155426125	0.00179440932214692	0.09943773189012	Homo sapiens A kinase (PRKA) anchor protein 13 (AKAP13), transcript variant 1, mRNA [NM_006738]	AKAP13
A_24_P107291	0.606972533333336	592702045833333	0.00182152123289384	0.0995395458960269	Homo sapiens protein phosphatase 2 (formerly 2A), regulatory subunit A, beta isoform (PPP2R1B), transcript variant 2, mRNA [NM_181699]	PPP2R1B
A_23_P74843	0.589785200000001	951845989583333	0.00182743378299456	0.0995395458960269	Homo sapiens isoleucyl-tRNA synthetase 2, mitochondrial (IARS2), nuclear gene encoding mitochondrial protein, mRNA [NM_018060]	IARS2
A_23_P6066	-145957728666667	61013919	0.00183518196139225	0.0995395458960269	Homo sapiens carboxypeptidase X (M14 family), member 1 (CPXM1), mRNA [NM_019609]	CPXM1
A_23_P76364	133710593333333	805945922916667	0.0018369713837256	0.0995395458960269	Homo sapiens CD9 molecule (CD9), mRNA [NM_001769]	CD9
A_24_P23034	0.751415100000001	908884445833333	0.00183961768898335	0.0995395458960269	Homo sapiens zinc finger, NFX1-type containing 1 (ZNFX1), mRNA [NM_021035]	ZNFX1
A_23_P55802	0.639423500000005	103886640833333	0.0018404468143649	0.0995395458960269	Homo sapiens adaptor-related protein complex 1, mu 1 subunit (AP1M1), transcript variant 2, mRNA [NM_032493]	AP1M1
A_24_P46130	0.867690793333334	672862002916667	0.00184192459772651	0.0995395458960269	Homo sapiens acid phosphatase, prostate (ACPP), transcript variant 1, mRNA [NM_001099]	ACPP
A_23_P59950	0.66582818666667	704456345	0.00184669672219027	0.0995395458960269	Homo sapiens solute carrier family 39 (zinc transporter), member 14 (SLC39A14), transcript variant 2, mRNA [NM_015359]	SLC39A14
A_23_P217114	0.548082353333335	829866970416667	0.00184816946552408	0.0995395458960269	Homo sapiens aminolevulinate, delta-, dehydratase (ALAD), mRNA [NM_000031]	ALAD
A_24_P76740	0.542386733333334	86640920625	0.00185640494615356	0.0995395458960269	Homo sapiens coiled-coil and C2 domain containing 1B (CC2D1B), mRNA [NM_032449]	CC2D1B
A_33_P3384958	140042725333333	654433509583333	0.00187133909467579	0.0995395458960269	Homo sapiens lipid phosphate phosphatase-related protein type 4 (LPPR4), transcript variant 1, mRNA [NM_014839]	LPPR4
A_23_P168403	138577837333334	43127251625	0.00187664489571523	0.0995395458960269	Homo sapiens potassium voltage-gated channel, subfamily H (eag-related), member 2 (KCNH2), transcript variant 1, mRNA [NM_000238]	KCNH2
A_23_P130856	14916578	385997130416667	0.00187807489574718	0.0995395458960269	Homo sapiens coiled-coil domain containing 123 (CCDC123), mRNA [NM_032816]	CCDC123
A_24_P276888	0.623993833333334	667591527083333	0.00188218903242994	0.0995395458960269	Homo sapiens cDNA FLJ14953 fis, clone PLACE3000160. [AK027859]	CENPO
A_33_P3264746	-102594583333333	124735019375	0.00188603563834666	0.0995395458960269
A_33_P3366161	252194316	276482543333333	0.00189458717063136	0.0995395458960269	Homo sapiens 4-aminobutyrate aminotransferase (ABAT), nuclear gene encoding mitochondrial protein, transcript variant 2, mRNA [NM_000663]	ABAT
A_33_P3227551	-15651718	43716124875	0.00189629678691264	0.0995395458960269
A_23_P11697	-150078258666666	7698183775	0.00189712592092204	0.0995395458960269	Homo sapiens high-mobility group box 4 (HMGB4), transcript variant 1, mRNA [NM_145205]	HMGB4
A_23_P151598	-177088813333333	560810287916667	0.00189902083159445	0.0995395458960269	Homo sapiens copine VI (neuronal) (CPNE6), mRNA [NM_006032]	CPNE6
A_23_P106887	0.583327066666669	105058005	0.00190103825743451	0.0995395458960269	Homo sapiens fused in sarcoma (FUS), transcript variant 1, mRNA [NM_004960]	FUS
A_23_P64083	0.683774000000005	125924312916667	0.00190154029988006	0.0995395458960269	Homo sapiens splicing factor 3b, subunit 2, 145kDa (SF3B2), mRNA [NM_006842]	SF3B2
A_23_P54540	0.586051333333335	81992693125	0.00190421772052354	0.0995395458960269	Homo sapiens eukaryotic translation initiation factor 2 alpha kinase 4 (EIF2AK4), mRNA [NM_001013703]	EIF2AK4
A_33_P3350643	-0.965687579999997	573356665416667	0.00191210747426516	0.0996950226042315	Homo sapiens LIM homeobox transcription factor 1, beta (LMX1B), mRNA [NM_002316]	LMX1B
A_24_P371628	0.713624673333334	535811183333333	0.00194215461223437	0.100877580464202	Homo sapiens ankylosis, progressive homolog (mouse) (ANKH), mRNA [NM_054027]	ANKH
A_24_P115932	131819003333334	771209695	0.00194473592158085	0.100877580464202	Homo sapiens G protein-coupled receptor 44 (GPR44), mRNA [NM_004778]	GPR44
A_23_P408830	-141752126666666	938910533333333	0.00195096243152132	0.100942398051315	Homo sapiens calcium/calmodulin-dependent protein kinase kinase 2, beta (CAMKK2), transcript variant 6, mRNA [NM_172215]	CAMKK2
A_23_P301925	0.738117733333338	142747360208333	0.00196114387809165	0.100961700270074	Cytochrome c oxidase subunit 1 (EC 1.9.3.1)(Cytochrome c oxidase polypeptide I) [Source:UniProtKB/Swiss-Prot;Acc:P00395] [ENST00000361624]	COX1
A_23_P304237	0.659238226666668	880542819583333	0.00196564034228563	0.100961700270074	Homo sapiens Rap guanine nucleotide exchange factor (GEF) 1 (RAPGEF1), transcript variant 2, mRNA [NM_198679]	RAPGEF1
A_23_P334955	191934401333333	210230055791667	0.00196713939507671	0.100961700270074	Homo sapiens family with sequence similarity 167, member A (FAM167A), mRNA [NM_053279]	FAM167A
A_33_P3273584	-0.890956146666666	693529817916667	0.00197124708149834	0.100961700270074	Homo sapiens small Cajal body-specific RNA 2 (SCARNA2), guide RNA [NR_003023]	SCARNA2
A_23_P411851	0.741504726666668	42936481125	0.00197737212077293	0.101020305676364	Homo sapiens chromosome 14 open reading frame 49 (C14orf49), mRNA [NM_152592]	C14orf49
A_32_P505730	-112901392666667	401769253333333	0.00199020931247721	0.101123823583468	Homo sapiens major histocompatibility complex, class II, DP beta 2 (pseudogene), mRNA (cDNA clone IMAGE:4663904). [BC017967]	HLA-DPB2
A_33_P3347413	0.749342833333335	892478495833333	0.00199447447103719	0.101123823583468	Homo sapiens pre-B-cell leukemia homeobox interacting protein 1 (PBXIP1), mRNA [NM_020524]	PBXIP1
A_24_P406830	0.53130194666667	689006968333333	0.00199695814775369	0.101123823583468	Homo sapiens myotubularin related protein 2 (MTMR2), transcript variant 2, mRNA [NM_201278]	MTMR2
A_33_P3399571	-11207748	853204606666667	0.00200064535320458	0.101123823583468	Homo sapiens vanin 1 (VNN1), mRNA [NM_004666]	VNN1
A_24_P213924	0.49020266666667	865403691666667	0.00200432783160211	0.101123823583468	Homo sapiens KIAA1609 (KIAA1609), mRNA [NM_020947]	KIAA1609
A_33_P3332145	0.649902466666665	9588675875	0.00205285631314538	0.102737666455915	Homo sapiens ribophorin II (RPN2), transcript variant 1, mRNA [NM_002951]	RPN2
A_23_P67725	0.838261293333336	60430177875	0.00206073832682648	0.102737666455915	Homo sapiens lamin B2 (LMNB2), mRNA [NM_032737]	LMNB2
A_23_P410965	0.945691380000002	66171934125	0.0020628361894258	0.102737666455915	Homo sapiens KIAA1522 (KIAA1522), mRNA [NM_020888]	KIAA1522
A_23_P87351	0.546075099999999	945795104166667	0.00206818708187571	0.102737666455915	Homo sapiens ribonucleotide reductase M1 (RRM1), mRNA [NM_001033]	RRM1
A_33_P3292919	0.576668466666669	931111458333333	0.0020839646186701	0.102737666455915	Homo sapiens Treacher Collins-Franceschetti syndrome 1 (TCOF1), transcript variant 4, mRNA [NM_001135243]	TCOF1
A_23_P318943	-133714444666667	63061462125	0.00208913736103293	0.102737666455915	Homo sapiens transmembrane protein 148, mRNA (cDNA clone MGC:22001 IMAGE:4399117), complete cds. [BC030801]	TMEM148
A_23_P102508	0.497443366666667	7200115425	0.00209366156428916	0.102737666455915	Homo sapiens solute carrier family 5 (sodium-dependent vitamin transporter), member 6 (SLC5A6), transcript variant 1, mRNA [NM_021095]	SLC5A6
A_32_P192823	0.869652133333334	623004932083333	0.00209397140608303	0.102737666455915	Homo sapiens phosphoribosyl pyrophosphate synthetase 1-like 1 (PRPS1L1), mRNA [NM_175886]	PRPS1L1
A_33_P3245660	-170486320666666	563507950833333	0.00209876970504481	0.102737666455915
A_33_P3253687	0.595780666666667	654391589583333	0.00209897307742641	0.102737666455915	Homo sapiens GTPase, very large interferon inducible 1 (GVIN1), non-coding RNA [NR_003945]	GVIN1
A_23_P86660	0.494628200000003	841262835416667	0.00210170717518465	0.102737666455915	Homo sapiens heterogeneous nuclear ribonucleoprotein A3 (HNRNPA3), mRNA [NM_194247]	HNRNPA3
A_23_P97423	0.478952840000003	789987316666667	0.00210336700905243	0.102737666455915	Homo sapiens ubiquitin-conjugating enzyme E2Q family member 1 (UBE2Q1), mRNA [NM_017582]	UBE2Q1
A_24_P128713	238143412666667	393547526666667	0.00210489055475285	0.102737666455915	Homo sapiens ankyrin repeat domain 44 (ANKRD44), mRNA [NM_153697]	ANKRD44
A_23_P163278	0.554694993333339	839847382083333	0.00211111909839339	0.102737666455915	Homo sapiens poly (ADP-ribose) polymerase family, member 16 (PARP16), mRNA [NM_017851]	PARP16
A_33_P3416634	155723156	375017498333333	0.0021122969584911	0.102737666455915	Homo sapiens testis serine protease 1 (TESSP1), mRNA [NM_001135086]	TESSP1
A_33_P3352544	-0.622479633333331	892251325	0.00212265305076696	0.10285246170739	Homo sapiens acyl-CoA thioesterase 8 (ACOT8), transcript variant 1, mRNA [NM_005469]	ACOT8
A_24_P207139	0.868602140000003	716044584583333	0.00212479940121273	0.10285246170739	Homo sapiens promyelocytic leukemia (PML), transcript variant 1, mRNA [NM_033238]	PML
A_23_P110492	0.474672933333336	92614600625	0.00214220164905754	0.102970215740732	Homo sapiens membrane-associated ring finger (C3HC4) 6 (MARCH6), mRNA [NM_005885]	MARCH6
A_23_P146444	0.589203360000003	74832143125	0.00214296479749006	0.102970215740732	Homo sapiens coronin, actin binding protein, 2A (CORO2A), transcript variant 1, mRNA [NM_003389]	CORO2A
A_33_P3226080	-0.626797466666666	894369920833333	0.00214818129795553	0.102970215740732	Homo sapiens chromosome 17 open reading frame 87 (C17orf87), mRNA [NM_207103]	C17orf87
A_24_P181944	0.646303333333334	859177066666667	0.00214895123558366	0.102970215740732	Homo sapiens PHD finger protein 20 (PHF20), mRNA [NM_016436]	PHF20
A_24_P641130	0.821582173333335	779786715833333	0.00215261667853615	0.102970215740732	Homo sapiens HLA-B associated transcript 2 (BAT2), mRNA [NM_080686]	BAT2
A_23_P26314	103233310666667	680234641666667	0.0021593310900488	0.103048360396164	Homo sapiens zinc finger protein 319 (ZNF319), mRNA [NM_020807]	ZNF319
A_23_P51231	0.685199833333337	115893104375	0.00218757478363912	0.103320827646617	Homo sapiens runt-related transcription factor 3 (RUNX3), transcript variant 1, mRNA [NM_001031680]	RUNX3
A_23_P103628	0.511243733333338	849549733333333	0.00218840702598878	0.103320827646617	Homo sapiens HEAT repeat containing 1 (HEATR1), mRNA [NM_018072]	HEATR1
A_24_P38276	0.880242260000002	688091800416667	0.00219231705028775	0.103320827646617	Homo sapiens frizzled homolog 1 (Drosophila) (FZD1), mRNA [NM_003505]	FZD1
A_24_P286898	0.676426700000001	4937586825	0.00219240963896186	0.103320827646617	mitogen-activated protein kinase 8 [Source:HGNC Symbol;Acc:6881] [ENST00000374189]	MAPK8
A_32_P923011	-0.863553886666665	706563377083333	0.00219362220824686	0.103320827646617	Homo sapiens family with sequence similarity 138, member A (FAM138A), non-coding RNA [NR_026818]	FAM138A
A_24_P110983	0.466320500000004	750349785833333	0.00219791494158631	0.103320827646617	Homo sapiens cDNA clone IMAGE:4870417, partial cds. [BC019085]
A_23_P104689	0.559976400000004	898839720833333	0.00220070000706729	0.103320827646617	Homo sapiens v-rel reticuloendotheliosis viral oncogene homolog A (avian) (RELA), transcript variant 1, mRNA [NM_021975]	RELA
A_23_P100676	0.583597520000003	756902648333333	0.00222117266997863	0.104041164185928	Homo sapiens Smg-6 homolog, nonsense mediated mRNA decay factor (C. elegans) (SMG6), transcript variant 1, mRNA [NM_017575]	SMG6
A_23_P332713	117855654	54326370875	0.0022334910264895	0.104377108293226	Homo sapiens zinc finger RNA binding protein 2 (ZFR2), transcript variant 1, mRNA [NM_015174]	ZFR2
A_23_P12526	0.654711993333335	772962823333333	0.00224789934830704	0.104808953062904	Homo sapiens tumor protein p53 binding protein, 2 (TP53BP2), transcript variant 2, mRNA [NM_005426]	TP53BP2
A_23_P45955	147348258666667	397637752916667	0.00226720061584126	0.105089241178784	Homo sapiens tektin 2 (testicular) (TEKT2), mRNA [NM_014466]	TEKT2
A_23_P328206	0.841989100000002	559815242916667	0.00227000492900115	0.105089241178784	Homo sapiens dynamin binding protein (DNMBP), mRNA [NM_015221]	DNMBP
A_32_P187617	0.706119853333336	468737524583333	0.00227027299195548	0.105089241178784	Homo sapiens tudor domain containing 3 (TDRD3), transcript variant 2, mRNA [NM_030794]	TDRD3
A_24_P348861	286394656666667	185504398125	0.00227678714299626	0.105089241178784	Homo sapiens testis-specific transcript, Y-linked 15 (non-protein coding) (TTTY15), non-coding RNA [NR_001545]	TTTY15
A_24_P367211	178154162	32725217375	0.00227981787391111	0.105089241178784	Homo sapiens suppressor of cytokine signaling 7 (SOCS7), mRNA [NM_014598]	SOCS7
A_32_P71447	0.611930320000003	75374609	0.00228520505797457	0.105098705183311	Homo sapiens non-SMC condensin II complex, subunit D3 (NCAPD3), mRNA [NM_015261]	NCAPD3
A_23_P148641	-16037269	465899552916667	0.00233513182119088	0.106848204344181	Homo sapiens testis-specific transcript, Y-linked 12 (non-protein coding) (TTTY12), non-coding RNA [NR_001551]	TTTY12
A_33_P3251640	1736523668	2357661115	0.00234359184610845	0.106848204344181	Homo sapiens hypothetical LOC284440 (LOC284440), non-coding RNA [NR_026956]	LOC284440
A_23_P124224	0.677982200000006	992417077083333	0.00234372012636947	0.106848204344181	Homo sapiens DEAH (Asp-Glu-Ala-His) box polypeptide 8 (DHX8), mRNA [NM_004941]	DHX8
A_23_P216610	0.594836666666669	98007146875	0.00234431766754564	0.106848204344181	Homo sapiens sushi domain containing 1 (SUSD1), mRNA [NM_022486]	SUSD1
A_24_P19544	0.479422926666668	741638507083333	0.00235378038128589	0.107038954469149	Homo sapiens serine threonine kinase 39 (STE20/SPS1 homolog, yeast) (STK39), mRNA [NM_013233]	STK39
A_33_P3242919	112668066666667	994065947916667	0.00236395852792015	0.107191577119003	Homo sapiens heterogeneous nuclear ribonucleoprotein M (HNRNPM), transcript variant 1, mRNA [NM_005968]	HNRNPM
A_33_P3411890	-123353747333333	714141271666667	0.00238011844541215	0.107191577119003	PREDICTED: Homo sapiens hypothetical LOC100132578 (LOC100132578), mRNA [XM_001718654]	LOC100132578
A_33_P3805090	0.571216893333336	825077957083333	0.00238115221303756	0.107191577119003	Homo sapiens folliculin interacting protein 2 (FNIP2), mRNA [NM_020840]	FNIP2
A_23_P97123	0.584871993333334	73980511625	0.00238859945091957	0.107191577119003	Homo sapiens ankyrin repeat domain 36B pseudogene 1 (ANKRD36BP1), non-coding RNA [NR_026844]	ANKRD36BP1
A_33_P3411945	-0.602946399999997	892092916666667	0.00238874249896752	0.107191577119003	Homo sapiens chromosome 19 open reading frame 38 (C19orf38), mRNA [NM_001136482]	C19orf38
A_23_P212749	0.53205486666667	1013052675	0.00239306247051919	0.107191577119003	Homo sapiens huntingtin (HTT), mRNA [NM_002111]	HTT
A_23_P395172	0.878903433333337	87680255625	0.002394131961094	0.107191577119003	Homo sapiens abhydrolase domain containing 2 (ABHD2), transcript variant 1, mRNA [NM_007011]	ABHD2
A_23_P72387	140095331333333	474015231666667	0.00239985508413871	0.10721114717291	Homo sapiens actin filament associated protein 1 (AFAP1), transcript variant a, mRNA [NM_001134647]	AFAP1
A_33_P3391345	-179189033333333	83844991875	0.00240700777945462	0.10729435556681	Putative uncharacterized protein ENSP00000384224 [Source:UniProtKB/TrEMBL;Acc:B5MBW5] [ENST00000383146]
A_33_P3812815	-0.737901266666666	101028850208333	0.00242143614532074	0.107398938301849	Homo sapiens polycystic kidney disease 1 (autosomal dominant) (PKD1), transcript variant 2, mRNA [NM_000296]	PKD1
A_23_P26117	0.685949266666668	944791064583333	0.00242433106501333	0.107398938301849	Homo sapiens mannosidase, alpha, class 2C, member 1 (MAN2C1), mRNA [NM_006715]	MAN2C1
A_32_P102252	0.525466786666669	733918374583333	0.00243263790414888	0.107398938301849	full-length cDNA clone CS0DF026YI01 of Fetal brain of Homo sapiens (human). [CR591764]
A_33_P3647427	152757356666667	332124455833333	0.00243563995222831	0.107398938301849	Human Kox26 mRNA for zinc finger protein, partial. [X52357]	ZNF29P
A_23_P128201	0.751857620000003	901763105833333	0.00243583037268762	0.107398938301849	Homo sapiens NCK-associated protein 1-like (NCKAP1L), mRNA [NM_005337]	NCKAP1L
A_23_P9823	0.555735333333336	106404416458333	0.00245460599215513	0.107992014604968	Homo sapiens MLX interacting protein (MLXIP), mRNA [NM_014938]	MLXIP
A_23_P74914	0.734702960000001	620725734166667	0.00246698419189134	0.108070883013192	Homo sapiens URB2 ribosome biogenesis 2 homolog (S. cerevisiae) (URB2), mRNA [NM_014777]	URB2
A_33_P3274080	-168978693333333	862056042083333	0.00246705545977261	0.108070883013192	PREDICTED: Homo sapiens similar to CYorf16 protein (LOC100130208), mRNA [XM_001714898]	LOC100130208
A_33_P3403851	-107373536666667	101169570208333	0.00247742521107877	0.108291245972197	O52K2_HUMAN (Q8NGK3) Olfactory receptor 52K2, partial (29%) [THC2647746]
A_33_P3464555	0.895580433333336	122123674166667	0.00250144137158972	0.108735374051361	Homo sapiens hypothetical LOC283070 (LOC283070), non-coding RNA [NR_027322]	LOC283070
A_23_P300781	0.540588000000001	864643510416667	0.00250283923264184	0.108735374051361	Homo sapiens CCR4-NOT transcription complex, subunit 4 (CNOT4), transcript variant 1, mRNA [NM_013316]	CNOT4
A_32_P95914	0.697549186666667	546656694166667	0.00251763087124079	0.108735374051361	Homo sapiens chromosome 6 open reading frame 167 (C6orf167), mRNA [NM_198468]	C6orf167
A_32_P399187	-16838736	91406078125	0.00252073285139324	0.108735374051361	Homo sapiens hypothetical LOC146336 (LOC146336), non-coding RNA [NR_027242]	LOC146336
A_32_P494620	-160826586666666	83631496	0.00252192515154876	0.108735374051361	Homo sapiens lipoma HMGIC fusion partner-like 5 (LHFPL5), mRNA [NM_182548]	LHFPL5
A_23_P300150	0.695992066666671	108813303333333	0.00252304642810275	0.108735374051361	Homo sapiens nuclear factor of activated T-cells, cytoplasmic, calcineurin-dependent 1 (NFATC1), transcript variant 3, mRNA [NM_172387]	NFATC1
A_24_P342829	181476532666667	179226536416667	0.00252511395218376	0.108735374051361	Homo sapiens solute carrier family 16, member 14 (monocarboxylic acid transporter 14) (SLC16A14), mRNA [NM_152527]	SLC16A14
A_33_P3279470	-0.831175633333332	577443285416667	0.00253101196463966	0.108758442090724	Homo sapiens agouti related protein homolog (mouse) (AGRP), mRNA [NM_001138]	AGRP
A_24_P295601	0.506034200000004	867038364583333	0.00254477864855476	0.109115504265276	Homo sapiens KIAA0652 (KIAA0652), transcript variant 2, mRNA [NM_014741]	KIAA0652
A_24_P404487	0.557724780000001	63076460875	0.00255113129138219	0.109115504265276	full-length cDNA clone CS0DD002YF22 of Neuroblastoma Cot 50-normalized of Homo sapiens (human). [CR615667]	ZNF506
A_33_P3378430	0.548682153333335	724592726666667	0.00256412431483411	0.109115504265276	Homo sapiens nucleolar protein with MIF4G domain 1 (NOM1), mRNA [NM_138400]	NOM1
A_24_P383850	0.910012653333335	429084214583333	0.00256581868399285	0.109115504265276	Homo sapiens eukaryotic translation initiation factor 4 gamma, 3 (EIF4G3), mRNA [NM_003760]	EIF4G3
A_23_P316487	112978614	506877001666667	0.00257187695896207	0.109115504265276	Homo sapiens H2A histone family, member V (H2AFV), transcript variant 2, mRNA [NM_138635]	H2AFV
A_23_P34382	-148720957333333	598674040833333	0.00258017477139888	0.109115504265276	Homo sapiens chloride channel accessory 3 (pseudogene) (CLCA3P), non-coding RNA [NR_024604]	CLCA3P
A_33_P3349912	113237746	881209957083333	0.00258082868757798	0.109115504265276	Homo sapiens cDNA FLJ43093 fis, clone CORDB1000140. [AK125083]	RAB44
A_24_P98914	0.515252866666668	897343195833333	0.00259019831372952	0.109115504265276	Homo sapiens phosphofructokinase, muscle (PFKM), transcript variant 4, mRNA [NM_000289]	PFKM
A_32_P31618	109865098666667	584785605833333	0.00259178715779857	0.109115504265276	glutathione reductase [Source:HGNC Symbol;Acc:4623] [ENST00000221130]	GSR
A_23_P301247	-0.746661366666666	802764717916667	0.0026039329964865	0.109115504265276	Homo sapiens histone cluster 2, H2ac (HIST2H2AC), mRNA [NM_003517]	HIST2H2AC
A_32_P194115	0.869923200000001	104044831875	0.00260640438624377	0.109115504265276	Homo sapiens Sad1 and UNC84 domain containing 2 (SUN2), mRNA [NM_015374]	SUN2
A_24_P349616	0.681797386666671	733174109583333	0.0026074546747401	0.109115504265276	Homo sapiens upstream binding transcription factor, RNA polymerase I (UBTF), transcript variant 2, mRNA [NM_001076683]	UBTF
A_23_P161644	0.908197000000001	712976657083333	0.00260926040669849	0.109115504265276	Homo sapiens RNA binding motif protein 14 (RBM14), mRNA [NM_006328]	RBM14
A_32_P1701	0.612247000000002	752313087083333	0.00262307770264922	0.109467617212205	Homo sapiens polymerase (DNA directed), alpha 1, catalytic subunit (POLA1), mRNA [NM_016937]	POLA1
A_23_P154566	0.773077446666669	865335931666667	0.00262943398503206	0.10950755664152	Homo sapiens TOX high mobility group box family member 2 (TOX2), transcript variant 3, mRNA [NM_032883]	TOX2
A_23_P51565	-103424196	536255414583333	0.00264248216773038	0.109825457635057	Homo sapiens troponin I type 1 (skeletal, slow) (TNNI1), mRNA [NM_003281]	TNNI1
A_24_P213206	118776216	516186404166667	0.00265888882929397	0.11023722925269	Homo sapiens mRNA; cDNA DKFZp781A1422 (from clone DKFZp781A1422). [CR627448]	ZNF259P1
A_23_P51690	-0.797400066666666	452234317916667	0.00267230887687515	0.11023722925269	Homo sapiens Rh family, B glycoprotein (gene/pseudogene) (RHBG), transcript variant 1, mRNA [NM_020407]	RHBG
A_23_P217958	0.620985400000006	111813890833333	0.00267351538360583	0.11023722925269	Homo sapiens hexokinase 1 (HK1), nuclear gene encoding mitochondrial protein, transcript variant 5, mRNA [NM_033500]	HK1
A_33_P3331711	0.509103733333337	688835000833333	0.00268032312540135	0.11023722925269	Homo sapiens cDNA FLJ42307 fis, clone TRACH2005066. [AK124300]	LOC100130463
A_24_P766716	134911835333334	98702161	0.00269008059031896	0.11023722925269	Homo sapiens chemokine-like receptor 1 (CMKLR1), transcript variant 1, mRNA [NM_001142343]	CMKLR1
A_33_P3365501	-16940541	95968173625	0.00269075042484265	0.11023722925269	PREDICTED: Homo sapiens similar to PRP38 pre-mRNA processing factor 38 (yeast) domain containing B (LOC727818), miscRNA [XR_041979]	LOC727818
A_24_P918175	-27185018	43327927375	0.00270498764728421	0.11023722925269	Homo sapiens TANK-binding kinase 1, mRNA (cDNA clone IMAGE:3938647), partial cds. [BC009864]	TBK1
A_23_P79221	0.53846608	698773135	0.00270784390254835	0.11023722925269	Homo sapiens activin A receptor, type I (ACVR1), transcript variant 1, mRNA [NM_001105]	ACVR1
A_33_P3358789	105223703333333	242567897708333	0.00270949286486762	0.11023722925269	PREDICTED: Homo sapiens RRN3 RNA polymerase I transcription factor homolog (S. cerevisiae) pseudogene (LOC100131998), miscRNA [XR_078519]	RRN3P3
A_23_P13183	0.601153100000003	948553985416667	0.00271169230415839	0.11023722925269	Homo sapiens exostoses (multiple) 2 (EXT2), transcript variant 1, mRNA [NM_000401]	EXT2
A_33_P3214948	0.759001333333343	1399576575	0.00271562950482372	0.11023722925269	Homo sapiens sparc/osteonectin, cwcv and kazal-like domains proteoglycan (testican) 2 (SPOCK2), transcript variant 2, mRNA [NM_014767]	SPOCK2
A_33_P3406265	-175096609333333	70499303125	0.00272314702072042	0.11023722925269
A_33_P3248024	-128139212	750924862916667	0.002728656930153	0.11023722925269	full-length cDNA clone CS0DC014YO10 of Neuroblastoma Cot 25-normalized of Homo sapiens (human). [CR619653]	LOC285033
A_24_P1773	0.907308740000003	4599523525	0.00273489767875091	0.11023722925269	Homo sapiens lon peptidase 2, peroxisomal (LONP2), mRNA [NM_031490]	LONP2
A_33_P3288694	-0.59980113333333	781565565416667	0.00273838458142776	0.11023722925269	UI-E-CK1-afk-e-03-0-UI.r1 UI-E-CK1 Homo sapiens cDNA clone UI-E-CK1-afk-e-03-0-UI 5', mRNA sequence [BM703906]
A_33_P3319580	-154929954	4092839	0.00274619297775773	0.11023722925269	Putative uncharacterized protein FLJ40140 [Source:UniProtKB/Swiss-Prot;Acc:Q8N814] [ENST00000338259]
A_23_P3775	0.473945073333335	796062399583333	0.00274953087710254	0.11023722925269	Homo sapiens 2-oxoglutarate and iron-dependent oxygenase domain containing 1 (OGFOD1), mRNA [NM_018233]	OGFOD1
A_33_P3807593	0.680083366666672	109073053541667	0.00275022374528456	0.11023722925269	Sequence 1768 from Patent EP1308459. [AX748243]
A_23_P200030	-0.670606179999999	61864465375	0.00276898424701922	0.11077029289555	Homo sapiens fucose-1-phosphate guanylyltransferase (FPGT), mRNA [NM_003838]	FPGT
A_33_P3311830	-196292597333333	581350348333333	0.00278023321848717	0.111001358538104	Homo sapiens otoraplin (OTOR), mRNA [NM_020157]	OTOR
A_23_P259135	0.730195866666669	960587116666667	0.00280592561921873	0.111247641948908	Homo sapiens nuclear receptor coactivator 6 (NCOA6), mRNA [NM_014071]	NCOA6
A_33_P3263379	-0.53861527333333	616468895833333	0.00280682281959893	0.111247641948908	Homo sapiens small nucleolar RNA, C/D box 17 (SNORD17), small nucleolar RNA [NR_003045]	SNORD17
A_33_P3215134	0.643626020000004	665225984583333	0.00281440608855007	0.111247641948908	Homo sapiens zinc finger protein 777 (ZNF777), mRNA [NM_015694]	ZNF777
A_33_P3389060	0.518748233333335	865343152083333	0.0028157807622057	0.111247641948908	Homo sapiens CDK5 regulatory subunit associated protein 2 (CDK5RAP2), transcript variant 1, mRNA [NM_018249]	CDK5RAP2
A_24_P68079	0.810169400000005	9413841375	0.00283076222268357	0.111247641948908	Homo sapiens tetratricopeptide repeat and ankyrin repeat containing 1 (TRANK1), mRNA [NM_014831]	TRANK1
A_24_P184305	0.806453546666669	4726138025	0.0028312905081183	0.111247641948908	Homo sapiens Bardet-Biedl syndrome 1 (BBS1), mRNA [NM_024649]	BBS1
A_24_P47182	0.82725526666667	103410769375	0.00283474797647059	0.111247641948908	Homo sapiens vinculin (VCL), transcript variant 1, mRNA [NM_014000]	VCL
A_33_P3413048	0.624929733333337	861684379166667	0.00284010566383965	0.111247641948908	Homo sapiens plexin A3 (PLXNA3), mRNA [NM_017514]	PLXNA3
A_33_P3223780	112243767333333	498187381666667	0.00284489657320545	0.111247641948908	Homo sapiens laminin, beta 2 (laminin S) (LAMB2), mRNA [NM_002292]	LAMB2
A_23_P138881	14137259	527102230833333	0.00285788027308207	0.111247641948908	Homo sapiens actinin, alpha 3 (ACTN3), mRNA [NM_001104]	ACTN3
A_33_P3329652	0.629146000000004	879984508333333	0.00286107397271391	0.111247641948908	Homo sapiens zinc finger protein 90 homolog (mouse) (ZFP90), mRNA [NM_133458]	ZFP90
A_23_P98402	0.694877266666669	126874037916667	0.00286146441040242	0.111247641948908	Homo sapiens SID1 transmembrane family, member 2 (SIDT2), mRNA [NM_001040455]	SIDT2
A_24_P415601	-0.622995666666663	126146155208333	0.00286778362751593	0.111247641948908	Homo sapiens ribonuclease/angiogenin inhibitor 1 (RNH1), transcript variant 1, mRNA [NM_002939]	RNH1
A_32_P150876	0.979735353333335	597158194583333	0.00288608755255462	0.111247641948908	Homo sapiens hypothetical LOC339290 (LOC339290), non-coding RNA [NR_015389]	LOC339290
A_23_P380998	0.511822946666668	747875267083333	0.00288897246630948	0.111247641948908	Homo sapiens R3H domain containing 1 (R3HDM1), mRNA [NM_015361]	R3HDM1
A_23_P114689	0.778914926666667	362211069166667	0.00288922539424287	0.111247641948908	Homo sapiens ArfGAP with SH3 domain, ankyrin repeat and PH domain 3 (ASAP3), transcript variant 1, mRNA [NM_017707]	ASAP3
A_23_P30264	-0.676053959999999	5639231825	0.00289752728094388	0.111247641948908	Homo sapiens importin 11 (IPO11), transcript variant 2, mRNA [NM_016338]	IPO11
A_33_P3379454	-133539144	58511283875	0.00289890733907554	0.111247641948908	Homo sapiens ubiquitin-like with PHD and ring finger domains 1 (UHRF1), transcript variant 2, mRNA [NM_013282]	UHRF1
A_23_P209477	0.519893100000004	102893441666667	0.0029070113831557	0.111247641948908	Homo sapiens protein phosphatase, Mg2+/Mn2+ dependent, 1G (PPM1G), transcript variant 1, mRNA [NM_177983]	PPM1G
A_23_P250035	0.673353066666671	104769761666667	0.00291057024937955	0.111247641948908	Homo sapiens succinate dehydrogenase complex, subunit A, flavoprotein (Fp) (SDHA), nuclear gene encoding mitochondrial protein, mRNA [NM_004168]	SDHA
A_24_P191664	108311016	341797595	0.00291314363929704	0.111247641948908	Homo sapiens golgi integral membrane protein 4 (GOLIM4), mRNA [NM_014498]	GOLIM4
A_33_P3346508	-0.732694186666666	711740212916667	0.00291353508463387	0.111247641948908	asparaginase homolog (S. cerevisiae) [Source:HGNC Symbol;Acc:20123] [ENST00000299234]
A_24_P944320	-0.615908613333333	348405373333333	0.00291702708850452	0.111247641948908	Homo sapiens zinc finger protein 517 (ZNF517), mRNA [NM_213605]	ZNF517
A_33_P3262138	0.68362186666667	766198348333333	0.0029209704680557	0.111247641948908	Homo sapiens anaphase promoting complex subunit 1 (ANAPC1), mRNA [NM_022662]	ANAPC1
A_23_P205697	0.860606133333336	890005858333333	0.00292753470872967	0.111247641948908	Homo sapiens dihydrolipoamide S-succinyltransferase (E2 component of 2-oxo-glutarate complex) (DLST), mRNA [NM_001933]	DLST
A_23_P53541	0.72309966666667	104076351041667	0.00293768637272776	0.111247641948908	Homo sapiens chromodomain helicase DNA binding protein 4 (CHD4), mRNA [NM_001273]	CHD4
A_33_P3378126	0.559538866666665	93241469375	0.00294100351957557	0.111247641948908	Homo sapiens F-box protein 32 (FBXO32), transcript variant 1, mRNA [NM_058229]	FBXO32
A_23_P41267	-0.608321539999999	66083191375	0.00294227591429999	0.111247641948908	Homo sapiens WD repeat domain 5 pseudogene (LOC401127), non-coding RNA [NR_026854]	LOC401127
A_23_P200780	0.862799146666669	790195997916667	0.00294546808631119	0.111247641948908	Homo sapiens transforming growth factor, beta receptor III (TGFBR3), mRNA [NM_003243]	TGFBR3
A_23_P372660	0.592327833333336	747417027916667	0.00297617831840369	0.111551778579734	Homo sapiens GTPase activating protein and VPS9 domains 1 (GAPVD1), mRNA [NM_015635]	GAPVD1
A_32_P119197	0.549382406666667	618050835	0.00297701181439347	0.111551778579734	Homo sapiens tropomyosin 3 (TPM3), transcript variant 3, mRNA [NM_001043352]	TPM3
A_24_P201153	108532609333334	46833878875	0.00298113583361265	0.111551778579734	Homo sapiens tight junction protein 2 (zona occludens 2) (TJP2), transcript variant 2, mRNA [NM_201629]	TJP2
A_33_P3236222	-0.915571586666664	563767321666667	0.00298525271254997	0.111551778579734	Putative TAF11-like protein ENSP00000332601 [Source:UniProtKB/Swiss-Prot;Acc:A6NLC8] [ENST00000330110]
A_23_P120566	0.863034166666669	896629475	0.00298608442879573	0.111551778579734	Homo sapiens ribosome binding protein 1 homolog 180kDa (dog) (RRBP1), transcript variant 1, mRNA [NM_001042576]	RRBP1
A_23_P358221	0.677540706666668	657661300833333	0.00298652084453189	0.111551778579734	Homo sapiens UBX domain protein 7 (UBXN7), mRNA [NM_015562]	UBXN7
A_24_P161813	27951794	289748802916667	0.00299732853215563	0.111574438031173	Homo sapiens zinc finger protein 91 pseudogene (LOC441666), non-coding RNA [NR_024380]	LOC441666
A_23_P320457	0.616401400000003	984182395833333	0.00300352580516222	0.111574438031173	Homo sapiens family with sequence similarity 40, member A (FAM40A), mRNA [NM_033088]	FAM40A
A_32_P787109	157667636	268932666	0.00300363096169119	0.111574438031173	Homo sapiens death domain containing 1 (DTHD1), transcript variant 1, mRNA [NM_001170700]	DTHD1
A_23_P10305	0.733413473333335	318560934166667	0.00301590506929061	0.111825569680717	Homo sapiens CTP synthase II (CTPS2), transcript variant 2, mRNA [NM_175859]	CTPS2
A_33_P3243405	-250308018666667	381269791666667	0.00302249023905469	0.111865231803845	Homo sapiens G protein-coupled receptor 182 (GPR182), mRNA [NM_007264]	GPR182
A_23_P117734	0.504857806666669	785140892916667	0.00304504753348443	0.112322673172233	Homo sapiens LysM, putative peptidoglycan-binding, domain containing 4 (LYSMD4), mRNA [NM_152449]	LYSMD4
A_23_P325924	0.886803760000001	502527959166667	0.00304592595625323	0.112322673172233	Homo sapiens family with sequence similarity 59, member B (FAM59B), mRNA [NM_001168241]	FAM59B
A_23_P381449	0.868882600000003	847901205	0.0030709817672067	0.113041111075293	Homo sapiens Sp2 transcription factor (SP2), mRNA [NM_003110]	SP2
A_33_P3279362	-174982982666666	8065742975	0.00308324458270456	0.113174787575877	Homo sapiens non-protein coding RNA 110 (NCRNA00110), non-coding RNA [NR_027021]	NCRNA00110
A_33_P3283064	-101373863333333	81620528625	0.0030857734705384	0.113174787575877
A_33_P3239839	0.567647433333338	880840325	0.00310089677800874	0.113468919831827	Homo sapiens F-box and leucine-rich repeat protein 18 (FBXL18), mRNA [NM_024963]	FBXL18
A_33_P3260500	0.712916206666668	658391805416667	0.00310498227525215	0.113468919831827	Homo sapiens breast cancer estrogen-induced apoptosis 2 (BREA2), non-coding RNA [NR_015445]	BREA2
A_24_P234856	0.752103013333335	384677982916667	0.0031210956211077	0.113699991429489	Homo sapiens calcium modulating ligand (CAMLG), mRNA [NM_001745]	CAMLG
A_23_P117494	0.503502500000002	93038931875	0.0031225172678348	0.113699991429489	Homo sapiens methylenetetrahydrofolate dehydrogenase (NADP+ dependent) 1, methenyltetrahydrofolate cyclohydrolase, formyltetrahydrofolate synthetase (MTHFD1), mRNA [NM_005956]	MTHFD1
A_33_P3235454	-200680733333333	930732139166667	0.00314383825593053	0.114131123935365	Q3SZ59_BOVIN (Q3SZ59) Ribosomal protein L36a, partial (96%) [THC2542270]
A_23_P323563	0.524372366666672	914771164583333	0.00314561178778567	0.114131123935365	Homo sapiens pleckstrin homology domain containing, family G (with RhoGef domain) member 2 (PLEKHG2), mRNA [NM_022835]	PLEKHG2
A_23_P141651	0.732642060000002	756389553333333	0.00315879681063969	0.114381456216767	Homo sapiens nuclear receptor co-repressor 1 (NCOR1), mRNA [NM_006311]	NCOR1
A_23_P253158	0.701215433333338	698536382083333	0.00316379040220916	0.114381456216767	Homo sapiens E1A binding protein p400 (EP400), mRNA [NM_015409]	EP400
A_24_P186065	0.730111780000002	532108350833333	0.00318639021960663	0.114446133171039	Homo sapiens dihydrofolate reductase-like 1 (DHFRL1), mRNA [NM_176815]	DHFRL1
A_23_P164559	0.834567146666668	71439416875	0.00319114310637323	0.114446133171039	Homo sapiens zinc finger protein 828 (ZNF828), transcript variant 1, mRNA [NM_032436]	ZNF828
A_33_P3230788	-0.870516533333333	788280406666667	0.00319642812062814	0.114446133171039	muscle, skeletal, receptor tyrosine kinase [Source:HGNC Symbol;Acc:7525] [ENST00000374440]
A_33_P3382267	0.635793553333334	63274662625	0.00319684723881704	0.114446133171039	Homo sapiens SEC16 homolog A (S. cerevisiae) (SEC16A), mRNA [NM_014866]	SEC16A
A_23_P250358	103044516	46196227625	0.00319857139474033	0.114446133171039	Homo sapiens hect domain and RLD 6 (HERC6), transcript variant 1, mRNA [NM_017912]	HERC6
A_24_P115199	0.881295300000002	735256799166667	0.00320453603963612	0.114446133171039	Homo sapiens forkhead box K1 (FOXK1), mRNA [NM_001037165]	FOXK1
A_33_P3287735	0.735455266666671	107731541458333	0.00320507857416182	0.114446133171039	Homo sapiens MYST histone acetyltransferase (monocytic leukemia) 3 (MYST3), transcript variant 1, mRNA [NM_001099412]	MYST3
A_32_P56525	102216592666667	487518787083333	0.00321204313282016	0.114493249244039	Homo sapiens family with sequence similarity 115, member A (FAM115A), mRNA [NM_014719]	FAM115A
A_23_P147388	0.501453	99593374375	0.00324111058704952	0.114610163493468	Homo sapiens kinesin family member 13B (KIF13B), mRNA [NM_015254]	KIF13B
A_33_P3390391	0.645253766666669	764697650416667	0.00324922782380521	0.114610163493468	Homo sapiens glioma tumor suppressor candidate region gene 1 (GLTSCR1), mRNA [NM_015711]	GLTSCR1
A_23_P13338	0.784681260000003	66231482125	0.00325356053182915	0.114610163493468	Homo sapiens integrator complex subunit 5 (INTS5), mRNA [NM_030628]	INTS5
A_23_P27840	0.508264400000007	100725277708333	0.0032606056441956	0.114610163493468	Homo sapiens suppressor of Ty 5 homolog (S. cerevisiae) (SUPT5H), transcript variant 1, mRNA [NM_003169]	SUPT5H
A_33_P3230976	0.562266660000001	697590759166667	0.00326488671602045	0.114610163493468	Homo sapiens prolyl endopeptidase (PREP), mRNA [NM_002726]	PREP
A_33_P3220422	-110016718	780797850416667	0.00326529525840271	0.114610163493468	Homo sapiens POM121 membrane glycoprotein-like 12 (rat) (POM121L12), mRNA [NM_182595]	POM121L12
A_23_P141479	0.557281266666672	988368172916667	0.00326571952725448	0.114610163493468	Homo sapiens suppressor of Ty 6 homolog (S. cerevisiae) (SUPT6H), mRNA [NM_003170]	SUPT6H
A_23_P210726	0.529884033333337	111044470208333	0.00326976748549422	0.114610163493468	Homo sapiens cell division cycle 25 homolog B (S. pombe) (CDC25B), transcript variant 1, mRNA [NM_021873]	CDC25B
A_23_P61531	0.598005266666666	938863627083333	0.0032815148665729	0.114610163493468	Homo sapiens galactosidase, beta 1 (GLB1), transcript variant 1, mRNA [NM_000404]	GLB1
A_23_P394377	109243232	41612821625	0.00328210869344055	0.114610163493468	Homo sapiens potassium channel regulator (KCNRG), transcript variant 2, mRNA [NM_199464]	KCNRG
A_23_P75811	0.4906392	891713083333333	0.00328622505134892	0.114610163493468	Homo sapiens solute carrier family 3 (activators of dibasic and neutral amino acid transport), member 2 (SLC3A2), transcript variant 1, mRNA [NM_001012661]	SLC3A2
A_23_P167509	0.549559966666669	993310279166667	0.00329599211020997	0.114610163493468	Homo sapiens cytoplasmic FMR1 interacting protein 2 (CYFIP2), transcript variant 2, mRNA [NM_001037332]	CYFIP2
A_33_P3404601	204272765333333	36291144875	0.00329710472711804	0.114610163493468	Homo sapiens complement component 2 (C2), transcript variant 1, mRNA [NM_000063]	C2
A_23_P49539	117563603333334	38349676625	0.00329906229531674	0.114610163493468	Homo sapiens BAH domain and coiled-coil containing 1 (BAHCC1), mRNA [NM_001080519]	BAHCC1
A_24_P196851	102515108	8553544275	0.00330493789850328	0.114610163493468	Homo sapiens talin 1 (TLN1), mRNA [NM_006289]	TLN1
A_33_P3334404	-194327343333333	542148454166667	0.00330573639895862	0.114610163493468	carbonic anhydrase VI [Source:HGNC Symbol;Acc:1380] [ENST00000319474]
A_24_P217904	122764732666667	63283034875	0.0033235674547621	0.115031732282397	Homo sapiens transcriptional regulating factor 1 (TRERF1), mRNA [NM_033502]	TRERF1
A_24_P361643	-101179724	587389012916667	0.00333366381721112	0.115152059176571	Homo sapiens chromosome 19 open reading frame 55 (C19orf55), mRNA [NM_001039887]	C19orf55
A_23_P168828	0.719205020000001	784831839583333	0.00333882600342382	0.115152059176571	Homo sapiens Kruppel-like factor 10 (KLF10), transcript variant 1, mRNA [NM_005655]	KLF10
A_33_P3235706	119970866	347737321666667	0.00334407666181838	0.115152059176571	Homo sapiens zinc finger, CCHC domain containing 11, mRNA (cDNA clone IMAGE:5505348), with apparent retained intron. [BC048301]	ZCCHC11
A_33_P3264577	0.710545800000004	899943025	0.0033823725447456	0.116089188901381	Homo sapiens dynactin 1 (p150, glued homolog, Drosophila) (DCTN1), transcript variant 1, mRNA [NM_004082]	DCTN1
A_33_P3283718	-0.931350673333333	463176985833333	0.00339018481612561	0.116089188901381	Homo sapiens cDNA FLJ43202 fis, clone FEBRA2008360. [AK125192]	LOC285696
A_33_P3273068	-126078646	508298246666667	0.00339748675042568	0.116089188901381	ALX homeobox 4 [Source:HGNC Symbol;Acc:450] [ENST00000329255]	ALX4
A_23_P94636	0.493611780000002	69927303125	0.00339926093507514	0.116089188901381	Homo sapiens ring finger and CCCH-type zinc finger domains 2 (RC3H2), transcript variant 2, mRNA [NM_018835]	RC3H2
A_24_P226962	0.726488813333336	479117729583333	0.00340190057861197	0.116089188901381	Homo sapiens KIAA0368 (KIAA0368), mRNA [NM_001080398]	KIAA0368
A_24_P227831	0.552038506666667	5776041925	0.00340915641698313	0.116089188901381	Homo sapiens ATP-binding cassette, sub-family C (CFTR/MRP), member 1 (ABCC1), transcript variant 2, mRNA [NM_019862]	ABCC1
A_33_P3367171	-132888023333333	866469325416667	0.00341135768589009	0.116089188901381	Homo sapiens mRNA for solute carrier family 22 member 8 variant protein. [AB209692]	SLC22A8
A_23_P425516	0.737875140000004	579487962083333	0.00342515446424954	0.116363455349932	Homo sapiens tetraspanin 17 (TSPAN17), transcript variant 1, mRNA [NM_012171]	TSPAN17
A_33_P3373139	0.637511026666669	680060565416667	0.00344193837019731	0.116504811971396	KIAA0467 [Source:HGNC Symbol;Acc:29040] [ENST00000343292]
A_33_P3361891	-100486824666667	476122800416667	0.0034459781381156	0.116504811971396	Homo sapiens transmembrane protease, serine 7 (TMPRSS7), transcript variant 1, mRNA [NM_001042575]	TMPRSS7
A_23_P209987	0.493121720000003	7590884775	0.00344654803189221	0.116504811971396	Homo sapiens polymerase (RNA) I polypeptide B, 128kDa (POLR1B), transcript variant 1, mRNA [NM_019014]	POLR1B
A_33_P3424472	0.999578526666668	332180819166667	0.00345938199374088	0.116744069213066	Homo sapiens transportin 3 (TNPO3), mRNA [NM_012470]	TNPO3
A_23_P19590	0.555620500000002	112617241875	0.00348056731761919	0.11711342476495	Homo sapiens ezrin (EZR), transcript variant 1, mRNA [NM_003379]	EZR
A_24_P351304	0.49510946666667	769162242916667	0.00348187531472561	0.11711342476495	Homo sapiens inner membrane protein, mitochondrial (mitofilin) (IMMT), nuclear gene encoding mitochondrial protein, transcript variant 1, mRNA [NM_006839]	IMMT
A_24_P38815	0.927666400000001	887192545833333	0.00349543999374673	0.117375023101277	Homo sapiens tripeptidyl peptidase I (TPP1), mRNA [NM_000391]	TPP1
A_23_P113789	0.649846520000002	736731287083333	0.00351128239800205	0.117635107303175	Homo sapiens ubiquitin specific peptidase 19 (USP19), mRNA [NM_006677]	USP19
A_33_P3292164	-120152712	46718715125	0.00351591387071582	0.117635107303175	keratin associated protein 9-like 1 [Source:HGNC Symbol;Acc:37139] [ENST00000391354]	KRTAP9L1
A_23_P311875	0.631212400000001	128859760625	0.00352058525456205	0.117635107303175	Homo sapiens CD6 molecule (CD6), mRNA [NM_006725]	CD6
A_33_P3234222	-0.9150087	894513734583333	0.00352909416670019	0.117663899848176	Homo sapiens translocator protein 2 (TSPO2), transcript variant 1, mRNA [NM_001010873]	TSPO2
A_33_P3331085	0.68183618666667	537147952083333	0.00353304974891722	0.117663899848176	Homo sapiens SEC24 family, member A (S. cerevisiae) (SEC24A), mRNA [NM_021982]	SEC24A
A_33_P3392677	-0.919160606666665	711479039166667	0.00355533886503285	0.118147105294549
A_33_P3276758	-0.877699733333332	486579461666667	0.0035640213478561	0.118147105294549
A_24_P254551	0.6083547	681509460416667	0.00356503443645912	0.118147105294549	Homo sapiens Cdc42 guanine nucleotide exchange factor (GEF) 9 (ARHGEF9), transcript variant 1, mRNA [NM_015185]	ARHGEF9
A_32_P430359	0.546517866666669	124147122708333	0.00357221251918053	0.118167505659997	Homo sapiens DEAD (Asp-Glu-Ala-Asp) box polypeptide 54 (DDX54), transcript variant 2, mRNA [NM_024072]	DDX54
A_23_P353742	0.504821533333336	9691272625	0.00357730245908875	0.118167505659997	Homo sapiens autophagy/beclin-1 regulator 1 (AMBRA1), mRNA [NM_017749]	AMBRA1
A_23_P79441	0.481672400000003	81032165375	0.00363326841035224	0.119520230181755	Homo sapiens chromosome 2 open reading frame 42 (C2orf42), mRNA [NM_017880]	C2orf42
A_23_P148541	388401918	30759236775	0.00363621398880361	0.119520230181755	Homo sapiens cancer/testis antigen 1A (CTAG1A), mRNA [NM_139250]	CTAG1A
A_33_P3620246	0.741135373333335	516911297916667	0.00364870812321131	0.119520230181755	Homo sapiens cDNA FLJ59077 complete cds, highly similar to Golgin subfamily A member 6. [AK302879]	LOC441728
A_33_P3250383	0.586301486666668	596732515416667	0.00364993213203151	0.119520230181755	Homo sapiens 2',3'-cyclic nucleotide 3' phosphodiesterase (CNP), mRNA [NM_033133]	CNP
A_33_P3384543	0.463522900000003	981402008333333	0.00365157234874267	0.119520230181755	Homo sapiens protein O-linked mannose beta1,2-N-acetylglucosaminyltransferase (POMGNT1), transcript variant 1, mRNA [NM_017739]	POMGNT1
A_32_P191860	-105094606666666	74518095625	0.00366918757007951	0.119520230181755	Homo sapiens secretoglobin-like (SCGBL), mRNA [NM_001025591]	SCGBL
A_32_P220696	0.663722206666668	617515581666667	0.00367856579703472	0.119520230181755	Homo sapiens telomeric repeat binding factor (NIMA-interacting) 1 (TERF1), transcript variant 1, mRNA [NM_017489]	TERF1
A_23_P152818	0.493249913333335	767853219166667	0.00368871251397657	0.119520230181755	Homo sapiens MYST histone acetyltransferase 2 (MYST2), mRNA [NM_007067]	MYST2
A_23_P336678	-0.587552613333331	58812897875	0.00369328342332336	0.119520230181755	Homo sapiens glycoprotein hormone beta 5 (GPHB5), mRNA [NM_145171]	GPHB5
A_33_P3419998	0.891656586666667	4647322875	0.00369380067484146	0.119520230181755	Homo sapiens solute carrier family 4, sodium bicarbonate cotransporter, member 8 (SLC4A8), transcript variant 1, mRNA [NM_001039960]	SLC4A8
A_33_P3335910	0.874241273333336	453876386666667	0.00369776352212762	0.119520230181755	Homo sapiens spectrin repeat containing, nuclear envelope 1 (SYNE1), transcript variant 2, mRNA [NM_033071]	SYNE1
A_23_P389102	100252582666667	481644178333333	0.00369792922784604	0.119520230181755	Homo sapiens myosin ID (MYO1D), mRNA [NM_015194]	MYO1D
A_33_P3350634	0.522503866666668	918243158333333	0.00370206565389338	0.119520230181755	Homo sapiens kinesin family member 22 (KIF22), mRNA [NM_007317]	KIF22
A_23_P389588	116223387333333	316029537916667	0.00370885776245061	0.119520230181755	Homo sapiens transcription factor 7-like 2 (T-cell specific, HMG-box) (TCF7L2), transcript variant 2, mRNA [NM_030756]	TCF7L2
A_23_P395566	0.557703073333335	79099894125	0.00371179722745381	0.119520230181755	Homo sapiens F-box protein 31 (FBXO31), mRNA [NM_024735]	FBXO31
A_33_P3235561	166167212	47782018375	0.00371802245198894	0.119520230181755	Homo sapiens cDNA FLJ43095 fis, clone CORDB2000541, highly similar to F-actin capping protein subunit beta. [AK125085]	CAPZB
A_33_P3381621	-120572727333333	3134431	0.00371843335197158	0.119520230181755	Homo sapiens phospholipase B1, mRNA (cDNA clone IMAGE:6147102), complete cds. [BC065041]	PLB1
A_23_P8119	0.597133100000001	615322830833333	0.00373033230074815	0.119702814295055	Homo sapiens zinc finger and BTB domain containing 9 (ZBTB9), mRNA [NM_152735]	ZBTB9
A_33_P3300152	-102380584	559770771666667	0.00373784022745192	0.119702814295055	Homo sapiens cDNA FLJ20034 fis, clone COL00195. [AK000041]
A_23_P30805	-0.724243533333333	833646155	0.003741819557394	0.119702814295055	Homo sapiens histone cluster 1, H4j (HIST1H4J), mRNA [NM_021968]	HIST1H4J
A_33_P3413216	-0.829824566666664	907636579166667	0.00378113728531441	0.119714308198392	Homo sapiens tetraspanin 4 (TSPAN4), transcript variant 1, mRNA [NM_001025237]	TSPAN4
A_24_P157087	0.866806473333336	769322500833333	0.00378130648764394	0.119714308198392	Homo sapiens caspase 8, apoptosis-related cysteine peptidase (CASP8), transcript variant B, mRNA [NM_033355]	CASP8
A_24_P170753	102456185333334	482051621666667	0.00378974754419112	0.119714308198392	Sequence 58 from Patent EP1308459. [AX746533]
A_23_P404821	0.692347380000002	788443732916667	0.00380625449498105	0.119714308198392	Homo sapiens KIAA1147 (KIAA1147), mRNA [NM_001080392]	KIAA1147
A_33_P3339397	0.948583280000002	674304809583333	0.00381262257392761	0.119714308198392	Homo sapiens SH3 domain containing, Ysc84-like 1 (S. cerevisiae) (SH3YL1), transcript variant 1, mRNA [NM_015677]	SH3YL1
A_23_P503233	0.749536033333337	106705414375	0.00381334072668051	0.119714308198392	Homo sapiens EDAR-associated death domain (EDARADD), transcript variant B, mRNA [NM_080738]	EDARADD
A_33_P3307490	-153157906666666	669837092916667	0.0038197810140535	0.119714308198392	Homo sapiens cDNA FLJ45043 fis, clone BRAWH3021012. [AK126988]	SYNRG
A_23_P4007	0.841130753333336	6738179475	0.00382087086747177	0.119714308198392	Homo sapiens fragile X mental retardation, autosomal homolog 2 (FXR2), mRNA [NM_004860]	FXR2
A_24_P260443	113343446666667	61056593375	0.00382182432233141	0.119714308198392	Homo sapiens thrombospondin 4 (THBS4), mRNA [NM_003248]	THBS4
A_23_P425304	0.622520386666667	606502401666667	0.00382558028967631	0.119714308198392	Homo sapiens suppressor of fused homolog (Drosophila) (SUFU), mRNA [NM_016169]	SUFU
A_33_P3247599	0.633280393333334	51090878875	0.00382879037237946	0.119714308198392	Homo sapiens zinc finger protein 805 (ZNF805), transcript variant 1, mRNA [NM_001023563]	ZNF805
A_33_P3254412	0.594684326666669	66734920625	0.00383180091122604	0.119714308198392	Homo sapiens unc-51-like kinase 2 (C. elegans) (ULK2), transcript variant 1, mRNA [NM_014683]	ULK2
A_24_P251841	0.864908766666668	527183932916667	0.00383278229838384	0.119714308198392	Homo sapiens SET domain containing (lysine methyltransferase) 7 (SETD7), mRNA [NM_030648]	SETD7
A_33_P3210368	-127021176	421525775416667	0.00383395530904134	0.119714308198392	microRNA 762 [Source:HGNC Symbol;Acc:37303] [ENST00000380317]
A_23_P170820	0.584177666666672	113391503333333	0.0038341128257273	0.119714308198392	Homo sapiens pumilio homolog 1 (Drosophila) (PUM1), transcript variant 1, mRNA [NM_001020658]	PUM1
A_33_P3405957	0.779632406666671	90045490125	0.00383751267167178	0.119714308198392	Homo sapiens B-cell CLL/lymphoma 9-like (BCL9L), mRNA [NM_182557]	BCL9L
A_33_P3256680	0.780354120000001	56150328	0.00384785414092398	0.119714308198392	Homo sapiens malignant fibrous histiocytoma amplified sequence 1 (MFHAS1), mRNA [NM_004225]	MFHAS1
A_33_P3326275	-153427528	741378761666667	0.00384842367347163	0.119714308198392	CDNA: FLJ23120 fis, clone LNG07989HCG1987724 ; [Source:UniProtKB/TrEMBL;Acc:Q9H5S2] [ENST00000433479]	LOC100131554
A_23_P73589	0.857602566666673	134295445208333	0.00385830815235285	0.119837987666187	Homo sapiens moesin (MSN), mRNA [NM_002444]	MSN
A_33_P3236686	113951704	4951955925	0.00389874171570736	0.12090868421709	Homo sapiens FP15331 mRNA, complete cds. [AF461897]
A_23_P127079	0.530249000000005	102139004791667	0.00390853826902102	0.121027439957686	Homo sapiens peroxisome proliferator-activated receptor gamma, coactivator-related 1 (PPRC1), mRNA [NM_015062]	PPRC1
A_24_P347704	0.629955333333339	903894133333333	0.00391710439984473	0.121107791825687	Homo sapiens CCCTC-binding factor (zinc finger protein) (CTCF), mRNA [NM_006565]	CTCF
A_33_P3564409	-179679013333333	873510392083333	0.0039246682282771	0.121156957391044	Homo sapiens cDNA FLJ37222 fis, clone BRAMY1000130, highly similar to Homo sapiens MAGE-E1b mRNA. [AK094541]	MAGED4B
A_23_P395374	-0.91283263333333	675311166666667	0.00393235042865406	0.121209622179273	Homo sapiens histone cluster 1, H4d (HIST1H4D), mRNA [NM_003539]	HIST1H4D
A_33_P3300147	-156139178	3104780315	0.00396066335962925	0.121731371949432	Homo sapiens chromosome 9 open reading frame 170 (C9orf170), mRNA [NM_001001709]	C9orf170
A_32_P169574	0.706331660000002	6688816675	0.00398961852819126	0.121731371949432	Homo sapiens OTU domain containing 5 (OTUD5), transcript variant 1, mRNA [NM_017602]	OTUD5
A_33_P3285754	-132597912	710892664166667	0.00399877638564896	0.121731371949432	PREDICTED: Homo sapiens hypothetical LOC729537 (LOC729537), mRNA [XM_001130542]	LOC729537
A_24_P139620	0.479268320000003	56135344375	0.00400039586049739	0.121731371949432	Homo sapiens ubiquitin specific peptidase 21 (USP21), transcript variant 3, mRNA [NM_001014443]	USP21
A_23_P355536	0.375840906666668	7367506225	0.00401976149059617	0.121731371949432	Homo sapiens ubiquitin specific peptidase 54 (USP54), mRNA [NM_152586]	USP54
A_23_P201211	-152879643333333	970864285416667	0.00402882092593239	0.121731371949432	Homo sapiens Fc receptor-like 5 (FCRL5), mRNA [NM_031281]	FCRL5
A_33_P3272563	0.831834800000002	671632585416667	0.00402974288630872	0.121731371949432	Homo sapiens N-myristoyltransferase 2 (NMT2), mRNA [NM_004808]	NMT2
A_23_P309803	0.580328033333336	924217291666667	0.00403129586130903	0.121731371949432	Homo sapiens zinc finger protein 777 (ZNF777), mRNA [NM_015694]	ZNF777
A_33_P3329344	0.539365740000003	842247709583333	0.00404237382175568	0.121731371949432	Homo sapiens fatty acid synthase (FASN), mRNA [NM_004104]	FASN
A_33_P3361398	-0.533115193333332	521722216666667	0.00404285166462506	0.121731371949432	Protein Dos [Source:UniProtKB/Swiss-Prot;Acc:Q8N350] [ENST00000382477]
A_24_P408704	0.804129000000003	951293972916667	0.00405159447216233	0.121731371949432	Homo sapiens dedicator of cytokinesis 2 (DOCK2), mRNA [NM_004946]	DOCK2
A_23_P1473	119620413333334	110767774583333	0.00405433653530501	0.121731371949432	Homo sapiens perforin 1 (pore forming protein) (PRF1), transcript variant 1, mRNA [NM_005041]	PRF1
A_23_P112311	0.715059200000002	521524609583333	0.00405748814033977	0.121731371949432	Homo sapiens tripartite motif-containing 32 (TRIM32), transcript variant 1, mRNA [NM_012210]	TRIM32
A_23_P346969	0.596441326666668	643615811666667	0.00406087232032885	0.121731371949432	Homo sapiens phosphoinositide-3-kinase, catalytic, beta polypeptide (PIK3CB), mRNA [NM_006219]	PIK3CB
A_24_P330773	0.485334286666672	769676840416667	0.00406213298525675	0.121731371949432	Homo sapiens calcium binding and coiled-coil domain 2 (CALCOCO2), mRNA [NM_005831]	CALCOCO2
A_23_P9662	0.983951633333335	683328657916667	0.0040647211719333	0.121731371949432	Homo sapiens intracisternal A particle-promoted polypeptide (IPP), transcript variant 1, mRNA [NM_005897]	IPP
A_33_P3238157	0.472003266666672	85406558125	0.00407309339127753	0.121731371949432	Homo sapiens myosin XVIIIA (MYO18A), transcript variant 1, mRNA [NM_078471]	MYO18A
A_32_P99432	-0.604081433333329	120655477291667	0.00407525078194732	0.121731371949432	Homo sapiens trafficking protein particle complex 5 (TRAPPC5), transcript variant 1, mRNA [NM_174894]	TRAPPC5
A_24_P941167	105923099333333	820476084166667	0.00407743076572207	0.121731371949432	Homo sapiens apolipoprotein L, 6 (APOL6), mRNA [NM_030641]	APOL6
A_23_P209195	0.550689033333335	67789899	0.00408339096500757	0.121731371949432	Homo sapiens chromosome 19 open reading frame 12 (C19orf12), transcript variant 2, mRNA [NM_031448]	C19orf12
A_24_P416289	0.508553560000002	726036759166667	0.00408405791790829	0.121731371949432	Homo sapiens KIAA0195 (KIAA0195), mRNA [NM_014738]	KIAA0195
A_23_P136325	0.610940893333334	787341547916667	0.0040889518721127	0.121731371949432	Homo sapiens WAS/WASL interacting protein family, member 2 (WIPF2), mRNA [NM_133264]	WIPF2
A_23_P33407	0.667376266666667	7769369375	0.00409278553399992	0.121731371949432	Homo sapiens hect domain and RLD 2 (HERC2), mRNA [NM_004667]	HERC2
A_23_P12053	0.630003040000004	81620079125	0.00409500016170676	0.121731371949432	Homo sapiens spen homolog, transcriptional regulator (Drosophila) (SPEN), mRNA [NM_015001]	SPEN
A_32_P215938	0.719875933333334	946092145833333	0.0040993258574826	0.121731371949432	Homo sapiens G-protein signaling modulator 1 (AGS3-like, C. elegans) (GPSM1), transcript variant 1, mRNA [NM_001145638]	GPSM1
A_33_P3388646	117062562666667	449299707916667	0.00413438255726668	0.122486764309213	Homo sapiens actin binding LIM protein 1 (ABLIM1), transcript variant 3, mRNA [NM_001003408]	ABLIM1
A_33_P3292028	0.46956826666667	91377273125	0.0041388260789285	0.122486764309213	Homo sapiens dipeptidyl-peptidase 9 (DPP9), mRNA [NM_139159]	DPP9
A_23_P114057	0.516378433333335	115922466041667	0.00414480629689458	0.122486764309213	Homo sapiens sema domain, immunoglobulin domain (Ig), transmembrane domain (TM) and short cytoplasmic domain, (semaphorin) 4C (SEMA4C), mRNA [NM_017789]	SEMA4C
A_23_P130482	0.507348440000002	768324476666667	0.00414892057392908	0.122486764309213	Homo sapiens zinc finger protein 211 (ZNF211), transcript variant 2, mRNA [NM_198855]	ZNF211
A_24_P860703	0.786356333333334	911898972916667	0.00417830677582341	0.123175026202399	Homo sapiens hypothetical LOC388796 (LOC388796), transcript variant 1, non-coding RNA [NR_015366]	LOC388796
A_33_P3361636	126056154	438176149583333	0.00421174712873723	0.123707894430248	Homo sapiens matrix Gla protein (MGP), mRNA [NM_000900]	MGP
A_33_P3345409	-131049066	3410934475	0.00421317978063149	0.123707894430248
A_24_P286079	0.667177873333336	743284320416667	0.00421468075393459	0.123707894430248	Homo sapiens AF4/FMR2 family, member 4 (AFF4), mRNA [NM_014423]	AFF4
A_23_P137765	0.653683900000003	65011384	0.0042301496753014	0.123892860504474	Homo sapiens platelet-activating factor acetylhydrolase 2, 40kDa (PAFAH2), mRNA [NM_000437]	PAFAH2
A_33_P3235731	0.900191240000001	423456513333333	0.00424214438713282	0.123892860504474	Putative uncharacterized protein FP248 Precursor [Source:UniProtKB/Swiss-Prot;Acc:Q71RG6] [ENST00000355850]
A_33_P3234849	0.745650053333335	475998290416667	0.00424396785335562	0.123892860504474	Homo sapiens utrophin (UTRN), mRNA [NM_007124]	UTRN
A_23_P111487	0.480460473333334	675690981666667	0.00425082133645359	0.123892860504474	Homo sapiens serrate RNA effector molecule homolog (Arabidopsis) (SRRT), transcript variant 4, mRNA [NM_001128853]	SRRT
A_33_P3383816	-155089166666666	374895256666667	0.00425152504245704	0.123892860504474	Homo sapiens hypothetical LOC400657 (LOC400657), non-coding RNA [NR_024484]	LOC400657
A_23_P212339	0.490664000000002	911706166666667	0.00428404362155491	0.124661366904414	Homo sapiens FYVE and coiled-coil domain containing 1 (FYCO1), mRNA [NM_024513]	FYCO1
A_33_P3269803	0.877594600000004	109107695416667	0.00429303335105177	0.124743986283714	Homo sapiens calsyntenin 3 (CLSTN3), mRNA [NM_014718]	CLSTN3
A_23_P338325	0.59922504	459661776666667	0.0043043532853375	0.124893981878705	Homo sapiens ELK3, ETS-domain protein (SRF accessory protein 2) (ELK3), mRNA [NM_005230]	ELK3
A_33_P3864861	-166479274666666	552809067083333	0.0043305895978403	0.12506380274676	Homo sapiens cDNA clone IMAGE:5269505. [BC040588]	LOC339505
A_33_P3363012	0.719599233333339	130317403125	0.00433645958777232	0.12506380274676	Homo sapiens PRP19/PSO4 pre-mRNA processing factor 19 homolog (S. cerevisiae) (PRPF19), mRNA [NM_014502]	PRPF19
A_33_P3399107	0.69737086666667	932553427083333	0.00433907236651702	0.12506380274676	Homo sapiens phosphatidylinositol 4-kinase, catalytic, alpha (PI4KA), transcript variant 2, mRNA [NM_058004]	PI4KA
A_33_P3332396	-0.82252948	691867285833333	0.00434007988630644	0.12506380274676	Homo sapiens transmembrane protein 53 (TMEM53), mRNA [NM_024587]	TMEM53
A_33_P3334121	0.702034620000002	7186019175	0.00434155104193876	0.12506380274676
A_23_P78762	-0.990942786666664	622377049166667	0.0043509929481161	0.12506380274676	Homo sapiens hydroxysteroid (17-beta) dehydrogenase 14 (HSD17B14), mRNA [NM_016246]	HSD17B14
A_23_P70148	0.556218733333333	6593254875	0.00435336972385427	0.12506380274676	Homo sapiens nicotinamide nucleotide transhydrogenase (NNT), nuclear gene encoding mitochondrial protein, transcript variant 2, mRNA [NM_182977]	NNT
A_33_P3410351	176178268	206415257666667	0.00438604234081493	0.125818469810778	Homo sapiens glutathione S-transferase mu 2 (muscle) (GSTM2), transcript variant 1, mRNA [NM_000848]	GSTM2
A_23_P37415	0.565005540000002	450483944166667	0.00439204598294206	0.125818469810778	Homo sapiens SECIS binding protein 2-like (SECISBP2L), mRNA [NM_014701]	SECISBP2L
A_23_P164258	-114812428	715728701666667	0.00440460309912622	0.125932618007406	Homo sapiens pipecolic acid oxidase (PIPOX), mRNA [NM_016518]	PIPOX
A_33_P3402565	3016305852	414305934333333	0.00440844881102743	0.125932618007406	Homo sapiens desmoplakin (DSP), transcript variant 1, mRNA [NM_004415]	DSP
A_24_P119577	0.544457360000004	72811087125	0.00442897730326768	0.126225474170849	Homo sapiens phosphatase and actin regulator 4 (PHACTR4), transcript variant 1, mRNA [NM_001048183]	PHACTR4
A_23_P116091	0.531029200000003	9221694125	0.00443114769794126	0.126225474170849	Homo sapiens dipeptidyl-peptidase 3 (DPP3), transcript variant 2, mRNA [NM_130443]	DPP3
A_33_P3705275	-0.871852573333332	391115705416667	0.0044438780839751	0.126410568442052	Homo sapiens dpy-19-like 3 (C. elegans) (DPY19L3), transcript variant 1, mRNA [NM_207325]	DPY19L3
A_24_P349965	0.778175906666668	443286046666667	0.00448465543022666	0.12719209706561	Homo sapiens transcription factor 19 (TCF19), transcript variant 1, mRNA [NM_007109]	TCF19
A_33_P3615955	-0.780233506666666	52029862875	0.00448479059338062	0.12719209706561
A_24_P159837	-0.79219793333333	95374649375	0.00449016573804246	0.12719209706561	Homo sapiens cDNA FLJ61137 complete cds, highly similar to Zinc finger protein 302. [AK297551]
A_23_P254442	0.741418133333339	7982225825	0.00450210553047911	0.127352446818936	Homo sapiens cDNA FLJ16713 fis, clone UTERU2033577, moderately similar to Homo sapiens mRNA for repressor protein. [AK131504]	ZNF783
A_23_P256694	-0.645127259999998	61521575	0.00451738606035913	0.127539662800742	Homo sapiens MCM3AP antisense RNA (non-protein coding) (MCM3APAS), antisense RNA [NR_002776]	MCM3APAS
A_23_P368934	0.530980233333336	9832940125	0.00452130054007167	0.127539662800742	Homo sapiens fibrosin-like 1 (FBRSL1), mRNA [NM_001142641]	FBRSL1
A_23_P112950	0.522866266666668	95050585	0.00453375932545227	0.127653413418175	Homo sapiens activating transcription factor 7 interacting protein (ATF7IP), mRNA [NM_018179]	ATF7IP
A_23_P218456	0.541564733333336	102047819791667	0.00453792086946575	0.127653413418175	Homo sapiens interleukin enhancer binding factor 3, 90kDa (ILF3), transcript variant 1, mRNA [NM_012218]	ILF3
A_33_P3299865	-0.55422733333333	846554741666667	0.00455726363833441	0.127924860226211	Homo sapiens histone cluster 1, H4k (HIST1H4K), mRNA [NM_003541]	HIST1H4K
A_24_P349002	0.535285933333334	926903947916667	0.00456382325334409	0.127924860226211	Homo sapiens POM121 membrane glycoprotein (rat) (POM121), mRNA [NM_172020]	POM121
A_23_P135857	0.59888636666667	61337253375	0.00456649239738571	0.127924860226211	Homo sapiens eukaryotic translation initiation factor 2-alpha kinase 3 (EIF2AK3), mRNA [NM_004836]	EIF2AK3
A_23_P1292	0.559661006666667	66054833	0.00458068333278818	0.12812999463186	Homo sapiens excision repair cross-complementing rodent repair deficiency, complementation group 6 (ERCC6), mRNA [NM_000124]	ERCC6
A_32_P389118	0.601056013333335	633726140416667	0.00459251963994962	0.12812999463186	Homo sapiens HEAT repeat containing 5B (HEATR5B), mRNA [NM_019024]	HEATR5B
A_23_P94053	0.497149733333336	827551875	0.00459801491348838	0.12812999463186	Homo sapiens transformation/transcription domain-associated protein (TRRAP), mRNA [NM_003496]	TRRAP
A_24_P220618	0.575401000000003	947520141666667	0.00459908471018608	0.12812999463186	Homo sapiens zinc finger CCCH-type containing 4 (ZC3H4), mRNA [NM_015168]	ZC3H4
A_23_P106024	128803024666667	252938292083333	0.0046268382143396	0.128726382254096	Homo sapiens jagged 2 (JAG2), transcript variant 1, mRNA [NM_002226]	JAG2
A_33_P3321906	-120808530666667	788228352083333	0.0046620344038109	0.129527920243962	Putative uncharacterized protein ENSP00000405627 [Source:UniProtKB/TrEMBL;Acc:C9J9F2] [ENST00000447661]
A_33_P3349843	190536561333333	367054619583333	0.0047009173645012	0.130429556753507
A_33_P3371142	-144554303333333	461234884583333	0.00471873972857894	0.130745190129833
A_24_P304449	0.491911860000001	7694464725	0.00472523253798078	0.130746475218726	Homo sapiens malectin (MLEC), mRNA [NM_014730]	MLEC
A_33_P3310706	-0.942158826666666	73973488	0.00474517260472905	0.131119333472908	DB043695 TESTI2 Homo sapiens cDNA clone TESTI2031475 5', mRNA sequence [DB043695]
A_33_P3342410	0.611761466666668	869882020833333	0.00476176079713865	0.131207827849575	Homo sapiens eukaryotic elongation factor-2 kinase (EEF2K), mRNA [NM_013302]	EEF2K
A_33_P3303463	-125710833333333	96727605625	0.0047776353154441	0.131207827849575	Homo sapiens cDNA FLJ46249 fis, clone TESTI4021377. [AK128128]	LOC100128348
A_23_P407565	0.955214133333337	135371866666667	0.00479468861365116	0.131207827849575	Homo sapiens chemokine (C-X3-C motif) receptor 1 (CX3CR1), transcript variant 4, mRNA [NM_001337]	CX3CR1
A_23_P107587	0.560630266666665	798378442083333	0.00479685320683115	0.131207827849575	Homo sapiens Niemann-Pick disease, type C1 (NPC1), mRNA [NM_000271]	NPC1
A_24_P321626	0.525888920000002	72899431625	0.00479991976013554	0.131207827849575	Homo sapiens polymerase (RNA) III (DNA directed) polypeptide B (POLR3B), transcript variant 1, mRNA [NM_018082]	POLR3B
A_33_P3322192	-0.660743753333333	649618839583333	0.00480567882848984	0.131207827849575	PREDICTED: Homo sapiens similar to REST corepressor 2 (LOC441644), mRNA [XM_001714973]	LOC441644
A_33_P3283350	-184078588	318752412916667	0.00480576206194258	0.131207827849575
A_24_P329065	0.417836300000003	996923797916667	0.00480672911247458	0.131207827849575	Homo sapiens butyrophilin, subfamily 3, member A1 (BTN3A1), transcript variant 1, mRNA [NM_007048]	BTN3A1
A_23_P135486	-194880566666667	107916629166667	0.00481958185176007	0.131207827849575	Homo sapiens alpha hemoglobin stabilizing protein (AHSP), mRNA [NM_016633]	AHSP
A_23_P330999	0.551664766666669	61434676625	0.00482817215728935	0.131207827849575	Homo sapiens mediator complex subunit 23 (MED23), transcript variant 2, mRNA [NM_015979]	MED23
A_23_P156683	-135634526666666	815264159166667	0.00483106258894882	0.131207827849575	Homo sapiens lymphotoxin alpha (TNF superfamily, member 1) (LTA), transcript variant 2, mRNA [NM_000595]	LTA
A_24_P350644	0.565060300000001	102887546666667	0.00483296134552653	0.131207827849575	Homo sapiens HLA-B associated transcript 2-like 1 (BAT2L1), mRNA [NM_013318]	BAT2L1
A_33_P3386019	-170469485333333	691057625416667	0.00483423296551332	0.131207827849575	PREDICTED: Homo sapiens similar to solute carrier family 29 (nucleoside transporters), member 4 (LOC402509), mRNA [XM_001719168]	LOC402509
A_33_P3784283	0.584883600000005	95812429375	0.00484807161088641	0.131207827849575	Homo sapiens Janus kinase 1 (JAK1), mRNA [NM_002227]	JAK1
A_23_P143414	-0.578369466666661	109346509791667	0.00486035363772218	0.131207827849575	Homo sapiens reactive oxygen species modulator 1 (ROMO1), nuclear gene encoding mitochondrial protein, mRNA [NM_080748]	ROMO1
A_33_P3350575	-175306916	6070017075	0.00486097644706218	0.131207827849575	Homo sapiens otoconin 90 (OC90), mRNA [NM_001080399]	OC90
A_33_P3371175	0.435735166666671	855801702083333	0.00486404572688405	0.131207827849575	Homo sapiens cytochrome P450, family 20, subfamily A, polypeptide 1 (CYP20A1), mRNA [NM_177538]	CYP20A1
A_33_P3367361	0.555395933333335	100025251041667	0.00486482036006709	0.131207827849575	Homo sapiens family with sequence similarity 107, member B (FAM107B), mRNA [NM_031453]	FAM107B
A_23_P53162	0.535745773333335	817442460833333	0.00488049814370376	0.131252691337344	Homo sapiens stromal interaction molecule 1 (STIM1), mRNA [NM_003156]	STIM1
A_32_P133670	0.965936666666669	65132315125	0.00488473314058085	0.131252691337344	Homo sapiens acidic (leucine-rich) nuclear phosphoprotein 32 family, member A (ANP32A), mRNA [NM_006305]	ANP32A
A_24_P122403	0.487666186666669	71285998125	0.00489569183126995	0.131252691337344	Homo sapiens transcription elongation factor B (SIII), polypeptide 3 (110kDa, elongin A) (TCEB3), mRNA [NM_003198]	TCEB3
A_33_P3265104	0.740868513333335	678585080833333	0.00489663558231483	0.131252691337344	Homo sapiens pitrilysin metallopeptidase 1 (PITRM1), nuclear gene encoding mitochondrial protein, mRNA [NM_014889]	PITRM1
A_23_P17204	0.574431633333337	108215166875	0.00489884071306425	0.131252691337344	Homo sapiens anaphase promoting complex subunit 1 (ANAPC1), mRNA [NM_022662]	ANAPC1
A_33_P3362548	-0.648596253333332	597831897916667	0.00493426548330028	0.132027404396169
A_33_P3373203	-0.887666913333332	620165304583333	0.00494420859160734	0.132040879430218	Homo sapiens cDNA FLJ44826 fis, clone BRACE3046762. [AK126778]
A_23_P26810	0.835928446666668	473953912916667	0.004947789585197	0.132040879430218	Homo sapiens tumor protein p53 (TP53), transcript variant 1, mRNA [NM_000546]	TP53
A_33_P3384148	-147607282	41591218375	0.00496520068514971	0.132172670946057	Homo sapiens chromosome 12 open reading frame 40 (C12orf40), mRNA [NM_001031748]	C12orf40
A_33_P3387901	-0.913971966666664	812355196666667	0.00496576152553475	0.132172670946057	Homo sapiens solute carrier family 25 (mitochondrial thiamine pyrophosphate carrier), member 19 (SLC25A19), nuclear gene encoding mitochondrial protein, transcript variant 1, mRNA [NM_001126121]	SLC25A19
A_24_P416961	187610252666667	266511221833333	0.00498493290603102	0.132339483517454	Homo sapiens armadillo repeat gene deletes in velocardiofacial syndrome (ARVCF), mRNA [NM_001670]	ARVCF
A_33_P3672482	100048871333333	45981762125	0.00498507866124322	0.132339483517454	Homo sapiens ubiquitin specific peptidase 28 (USP28), mRNA [NM_020886]	USP28
A_24_P626850	112133862	462153327083333	0.00499426473773173	0.132410035830948	Homo sapiens hexose-6-phosphate dehydrogenase (glucose 1-dehydrogenase) (H6PD), mRNA [NM_004285]	H6PD
A_33_P3354771	-0.981336666666662	930414045833333	0.00504643396421995	0.133290801484659	Homo sapiens cDNA FLJ32599 fis, clone STOMA1000047. [AK057161]	LOC729991
A_33_P3322909	0.482493940000003	713353180416667	0.00505604906797921	0.133290801484659	Homo sapiens cullin 4A (CUL4A), transcript variant 1, mRNA [NM_001008895]	CUL4A
A_23_P403588	0.53377274666667	760019035	0.00505761400337183	0.133290801484659	Homo sapiens ubiquitin specific peptidase 47 (USP47), mRNA [NM_017944]	USP47
A_33_P3743432	-110246782	45968861375	0.00506393025687494	0.133290801484659	Homo sapiens defensin alpha 8 (DEFA8P) pseudogene mRNA, complete sequence. [AY746433]	DEFA8P
A_24_P237486	0.497114200000002	79790395125	0.00506515589424135	0.133290801484659	Homo sapiens methyl CpG binding protein 2 (Rett syndrome) (MECP2), transcript variant 1, mRNA [NM_004992]	MECP2
A_23_P216894	0.677715760000002	558705609166667	0.00506691686937542	0.133290801484659	Homo sapiens mitogen-activated protein kinase associated protein 1 (MAPKAP1), transcript variant 1, mRNA [NM_001006617]	MAPKAP1
A_23_P305198	112174974	685464585833333	0.005074591223043	0.133319765784661	Homo sapiens signal transducer and activator of transcription 4 (STAT4), mRNA [NM_003151]	STAT4
A_33_P3404706	0.56748892666667	64580025875	0.00511006619834944	0.133967609913832	Homo sapiens sialophorin (SPN), transcript variant 1, mRNA [NM_001030288]	SPN
A_23_P35256	0.47346148	75413619125	0.00511574059419638	0.133967609913832	Homo sapiens polymerase (RNA) III (DNA directed) polypeptide C (62kD) (POLR3C), mRNA [NM_006468]	POLR3C
A_33_P3356816	-157822253333333	713298935416667	0.00511906605281627	0.133967609913832	Homo sapiens late cornified envelope 1B (LCE1B), mRNA [NM_178349]	LCE1B
A_33_P3228366	0.432516853333337	731168805833333	0.0051366515691674	0.134254596811667	Homo sapiens exportin 5 (XPO5), mRNA [NM_020750]	XPO5
A_23_P256021	0.496696566666673	114743903541667	0.00516514672738603	0.134684422942739	Homo sapiens LAS1-like (S. cerevisiae) (LAS1L), transcript variant 1, mRNA [NM_031206]	LAS1L
A_23_P355455	0.673245833333334	618412420833333	0.00516637812096692	0.134684422942739	Homo sapiens TBC1 domain family, member 5 (TBC1D5), transcript variant 2, mRNA [NM_014744]	TBC1D5
A_23_P315815	-141911116	444828630833333	0.00519981808393037	0.135382169933602	Homo sapiens neuregulin 1 (NRG1), transcript variant HRG-gamma, mRNA [NM_004495]	NRG1
A_23_P30900	156463901333334	744957055833333	0.00523363819840777	0.136088012743726	Human HLA-DC classII histocompatibility antigens alpha-chain mRNA. [X00370]	HLA-DQA1
A_23_P330262	0.681538993333336	6171641525	0.00524240167622747	0.136141345451019	Homo sapiens phosphatidylinositol-4-phosphate 5-kinase, type I, gamma (PIP5K1C), mRNA [NM_012398]	PIP5K1C
A_33_P3403418	0.876873740000002	825474555416667	0.00525659426314662	0.136148935780594	Homo sapiens catenin (cadherin-associated protein), alpha 1, 102kDa (CTNNA1), mRNA [NM_001903]	CTNNA1
A_33_P3331233	239702710733333	210074282083333	0.00525730011047864	0.136148935780594	Putative uncharacterized protein ENSP00000381660 Fragment [Source:UniProtKB/TrEMBL;Acc:A8MUN6] [ENST00000398668]
A_33_P3286552	-0.725688966666665	383368651666667	0.00526283234651343	0.136148935780594	Homo sapiens NADPH oxidase 1 (NOX1), transcript variant NOH-1Lv, mRNA [NM_013955]	NOX1
A_24_P281975	0.620925400000003	908696154166667	0.00527139497854954	0.136196729878907	Homo sapiens N-acetylglucosamine-1-phosphate transferase, alpha and beta subunits (GNPTAB), mRNA [NM_024312]	GNPTAB
A_33_P3372426	-133180273333333	368680534166667	0.00528327112211264	0.136287862774547	Homo sapiens ADAM metallopeptidase with thrombospondin type 1 motif, 5 (ADAMTS5), mRNA [NM_007038]	ADAMTS5
A_32_P42537	-11026875	395020619583333	0.00529636532358593	0.136287862774547	Putative uncharacterized protein ENSP00000362624 [Source:UniProtKB/Swiss-Prot;Acc:A6NLI3] [ENST00000373524]
A_33_P3345796	147936628	401056464166667	0.00529887423509771	0.136287862774547	Homo sapiens sorting nexin 3, mRNA (cDNA clone MGC:17570 IMAGE:3846511), complete cds. [BC016863]	SNX3
A_23_P35131	0.935092280000001	414122317916667	0.00530180079524296	0.136287862774547	Homo sapiens splicing factor 3b, subunit 4, 49kDa (SF3B4), mRNA [NM_005850]	SF3B4
A_33_P3296687	-154604326666666	57423135625	0.00532337504296195	0.136669231166271	Homo sapiens keratin 33A (KRT33A), mRNA [NM_004138]	KRT33A
A_33_P3383351	0.625834833333332	50366980125	0.00533558265437068	0.136809465734445	Homo sapiens cDNA FLJ32669 fis, clone TESTI1000125. [AK057231]	COL5A1
A_23_P71855	119829226	569115080416667	0.00538762241210067	0.137457651312448	Homo sapiens complement component 5 (C5), mRNA [NM_001735]	C5
A_33_P3329255	-0.665363933333332	751209268333333	0.00539011903147967	0.137457651312448	Homo sapiens N-deacetylase/N-sulfotransferase (heparan glucosaminyl) 2, mRNA (cDNA clone IMAGE:4665687). [BC018681]	NDST2
A_23_P124327	0.632370993333335	803757347083333	0.00539297958151024	0.137457651312448	Homo sapiens nuclear receptor binding SET domain protein 1 (NSD1), transcript variant 2, mRNA [NM_022455]	NSD1
A_33_P3217983	0.486956866666668	113732293125	0.00539785903581249	0.137457651312448	Homo sapiens acyl-CoA synthetase long-chain family member 5 (ACSL5), transcript variant 3, mRNA [NM_203380]	ACSL5
A_33_P3244083	0.730628960000002	654632365833333	0.00539860721478347	0.137457651312448	Homo sapiens kinesin family member 13B (KIF13B), mRNA [NM_015254]	KIF13B
A_23_P336513	0.619207206666672	774216629583333	0.0054076795288202	0.137457651312448	Homo sapiens gem (nuclear organelle) associated protein 5 (GEMIN5), mRNA [NM_015465]	GEMIN5
A_33_P3367850	175011464666667	628965946666667	0.00541222511772913	0.137457651312448	Homo sapiens cholinergic receptor, muscarinic 4 (CHRM4), mRNA [NM_000741]	CHRM4
A_23_P121506	0.503127120000003	797441002083333	0.00542488938638096	0.137457651312448	Homo sapiens family with sequence similarity 193, member A (FAM193A), mRNA [NM_003704]	FAM193A
A_33_P3397506	-0.912029566666665	447539539166667	0.00542761341597509	0.137457651312448	PREDICTED: Homo sapiens adaptor-related protein complex 1, sigma 2 subunit pseudogene (LOC653653), miscRNA [XR_078534]	LOC653653
A_24_P336848	-0.604328833333333	696858294166667	0.00542863517903909	0.137457651312448	Homo sapiens acylphosphatase 2, muscle type (ACYP2), mRNA [NM_138448]	ACYP2
A_32_P215179	0.514403313333336	738882315833333	0.00544329392507502	0.137656966818418	Homo sapiens nuclear pore complex interacting protein (NPIP), mRNA [NM_006985]	NPIP
A_33_P3341474	0.757428646666669	4404366925	0.00547591761997093	0.137977681514147	Homo sapiens zinc finger and BTB domain containing 38 (ZBTB38), mRNA [NM_001080412]	ZBTB38
A_23_P345942	-0.579981033333332	672848399166667	0.00548043764636186	0.137977681514147	Homo sapiens NADH dehydrogenase (ubiquinone) 1 alpha subcomplex, assembly factor 2 (NDUFAF2), nuclear gene encoding mitochondrial protein, mRNA [NM_174889]	NDUFAF2
A_33_P3262515	0.627342933333338	133867053958333	0.00548276788196576	0.137977681514147	Homo sapiens RAS p21 protein activator 3 (RASA3), mRNA [NM_007368]	RASA3
A_23_P169873	-197747658666667	544558843333333	0.00549171032815041	0.137977681514147	Homo sapiens transient receptor potential cation channel, subfamily C, member 2, pseudogene (TRPC2), non-coding RNA [NR_002720]	TRPC2
A_33_P3244317	0.503211773333338	694717864583333	0.00549603971088973	0.137977681514147	Homo sapiens mesoderm development candidate 2 (MESDC2), mRNA [NM_015154]	MESDC2
A_24_P185604	0.478451753333334	780894335	0.00549995555988737	0.137977681514147	Homo sapiens NDRG family member 3 (NDRG3), transcript variant 1, mRNA [NM_032013]	NDRG3
A_23_P134953	0.630152599999997	849431320833333	0.0055035965065055	0.137977681514147	Homo sapiens perilipin 2 (PLIN2), mRNA [NM_001122]	PLIN2
A_33_P3342992	151758304666667	284626124166667	0.00552929030890935	0.138450698821357	ubiquitin-conjugating enzyme E2Q family member 2 pseudogene 2 [Source:HGNC Symbol;Acc:37440] [ENST00000420908]
A_33_P3382111	-130692969333333	755578949166667	0.00554046455857648	0.138559435483413
A_33_P3335590	-164010420666666	669287712083333	0.00556811637806947	0.138972788411227	Homo sapiens coiled-coil domain containing 64B (CCDC64B), mRNA [NM_001103175]	CCDC64B
A_23_P216689	11490634	100687912083333	0.00557069702092138	0.138972788411227	Homo sapiens bromodomain containing 3 (BRD3), mRNA [NM_007371]	BRD3
A_33_P3573141	-0.532072306666667	693772764583333	0.00558192349173031	0.139081784102302	Homo sapiens cDNA FLJ32523 fis, clone SMINT2000032. [AK057085]	LOC440149
A_24_P945181	0.655752913333334	452266253333333	0.00559630224288553	0.139268959619883	Homo sapiens RNA binding motif protein 15B (RBM15B), mRNA [NM_013286]	RBM15B
A_33_P3316068	-0.781911079999999	459335919583333	0.00561036795532469	0.139333019957356	CAH5B_HUMAN (Q9Y2D0) Carbonic anhydrase 5B, mitochondrial precursor (Carbonic anhydrase VB) (Carbonate dehydratase VB) (CA-VB) , partial (15%) [THC2655834]
A_24_P41371	0.948190366666667	454524398333333	0.00562150241050787	0.139333019957356	Homo sapiens coiled-coil and C2 domain containing 1A (CC2D1A), mRNA [NM_017721]	CC2D1A
A_23_P154849	0.841592833333339	11528187875	0.00562503353386858	0.139333019957356	Homo sapiens oligodendrocyte transcription factor 1 (OLIG1), mRNA [NM_138983]	OLIG1
A_33_P3344229	-0.855722259999998	546902230416667	0.00562635555394314	0.139333019957356	Homo sapiens histone cluster 1, H4a (HIST1H4A), mRNA [NM_003538]	HIST1H4A
A_33_P3379922	-0.751780213333331	720933348333333	0.0056376838768995	0.139356547439413	Homo sapiens protein C (inactivator of coagulation factors Va and VIIIa) (PROC), mRNA [NM_000312]	PROC
A_33_P3268900	-0.844950733333333	117190789375	0.00564104750260123	0.139356547439413	Homo sapiens ovarian epithelial carcinoma-related protein mRNA, complete cds. [AF370457]	BNIP3L
A_33_P3261505	0.464627820000004	698396123333333	0.00565345040582607	0.139452533074094	Homo sapiens KIAA1632 (KIAA1632), mRNA [NM_020964]	KIAA1632
A_23_P49559	-10329563	714198376666667	0.00567184518163158	0.139452533074094	Homo sapiens G protein-coupled receptor 142 (GPR142), mRNA [NM_181790]	GPR142
A_32_P34876	-159783446666666	829244032916667	0.00569128704299501	0.139452533074094	Homo sapiens WD repeat domain 93 (WDR93), mRNA [NM_020212]	WDR93
A_23_P257503	0.583738466666667	966866435416667	0.00570132319363491	0.139452533074094	Homo sapiens hect (homologous to the E6-AP (UBE3A) carboxyl terminus) domain and RCC1 (CHC1)-like domain (RLD) 1 (HERC1), mRNA [NM_003922]	HERC1
A_33_P3335576	-0.841995859999999	661923349583333	0.00571285736059957	0.139452533074094	PREDICTED: Homo sapiens hypothetical protein LOC100287006 (LOC100287006), mRNA [XM_002342750]	LOC100287006
A_33_P3230837	-171386148	530568355833333	0.0057143693611505	0.139452533074094	Homo sapiens small Cajal body-specific RNA 6 (SCARNA6), guide RNA [NR_003006]	SCARNA6
A_23_P128967	0.566639400000004	693775637083333	0.00571694926676684	0.139452533074094	Homo sapiens aldehyde dehydrogenase 6 family, member A1 (ALDH6A1), nuclear gene encoding mitochondrial protein, mRNA [NM_005589]	ALDH6A1
A_33_P3413993	-141295833333333	1034007625	0.00572054585676651	0.139452533074094	serpin peptidase inhibitor, clade G (C1 inhibitor), member 1 [Source:HGNC Symbol;Acc:1228] [ENST00000405496]
A_23_P206759	0.576194600000001	8362132225	0.00572704596758583	0.139452533074094	Homo sapiens KIAA0174 (KIAA0174), mRNA [NM_014761]	KIAA0174
A_23_P61447	0.4374354	841453835416667	0.00572960208624672	0.139452533074094	Homo sapiens electron-transferring-flavoprotein dehydrogenase (ETFDH), nuclear gene encoding mitochondrial protein, mRNA [NM_004453]	ETFDH
A_33_P3277688	-0.6913615	452969565	0.00573949958300996	0.139452533074094	Homo sapiens cDNA FLJ43495 fis, clone PEBLM2000338. [AK125484]	LOC100132344
A_33_P3280346	-150702840666667	444731212083333	0.00574720471460888	0.139452533074094	Homo sapiens cDNA FLJ39731 fis, clone SMINT2015745. [AK097050]	LOC100130857
A_23_P165521	123299075333333	30902724	0.00575096920111656	0.139452533074094	Homo sapiens striatin, calmodulin binding protein (STRN), mRNA [NM_003162]	STRN
A_32_P116556	0.7868306	750634869166667	0.00575412512751747	0.139452533074094	Homo sapiens zinc finger protein 469 (ZNF469), mRNA [NM_001127464]	ZNF469
A_23_P18739	0.552878466666669	625496237916667	0.00575819076342961	0.139452533074094	Homo sapiens transmembrane protein 184C (TMEM184C), mRNA [NM_018241]	TMEM184C
A_33_P3387075	-125427278	367949208333333	0.00577408781919464	0.139452533074094	PREDICTED: Homo sapiens hypothetical LOC100133915 (LOC100133915), mRNA [XM_001715423]	LOC100133915
A_33_P3659808	0.41501033333334	117556502708333	0.00578104719856515	0.139452533074094	Homo sapiens proline, glutamate and leucine rich protein 1 (PELP1), mRNA [NM_014389]	PELP1
A_23_P2077	-135201010666666	591889002916667	0.00578865093451351	0.139452533074094	Homo sapiens olfactory receptor, family 4, subfamily C, member 3 (OR4C3), mRNA [NM_001004702]	OR4C3
A_33_P3337491	-0.542970533333332	100177788333333	0.00578927739162076	0.139452533074094	Homo sapiens chromosome 17 open reading frame 106 (C17orf106), mRNA [NM_001113324]	C17orf106
A_33_P3337981	0.674305546666668	607377042916667	0.00579373219682701	0.139452533074094	Homo sapiens FIG4 homolog, SAC1 lipid phosphatase domain containing (S. cerevisiae) (FIG4), mRNA [NM_014845]	FIG4
A_24_P167052	0.433846033333337	838317385416667	0.00580125394012701	0.139452533074094	Homo sapiens YME1-like 1 (S. cerevisiae) (YME1L1), nuclear gene encoding mitochondrial protein, transcript variant 1, mRNA [NM_139312]	YME1L1
A_32_P74955	0.449911799999998	787088111666667	0.00580161985173568	0.139452533074094	Homo sapiens AT rich interactive domain 2 (ARID, RFX-like) (ARID2), mRNA [NM_152641]	ARID2
A_24_P112750	0.598871940000003	673951916666667	0.0058030735585512	0.139452533074094	Homo sapiens transcription factor CP2 (TFCP2), transcript variant 1, mRNA [NM_005653]	TFCP2
A_33_P3415247	0.73531584	739706438333333	0.00582760803922165	0.139664880928174	Homo sapiens hypothetical protein LOC115110 (LOC115110), non-coding RNA [NR_026927]	LOC115110
A_33_P3300142	-139023586666667	856238562916667	0.00583745974733028	0.139664880928174	Homo sapiens ankyrin repeat and FYVE domain containing 1 (ANKFY1), transcript variant 1, mRNA [NM_016376]	ANKFY1
A_24_P72750	0.478989573333333	677894809583333	0.00584135877873172	0.139664880928174	Homo sapiens spindlin 1 (SPIN1), mRNA [NM_006717]	SPIN1
A_23_P206960	0.740662233333337	135443311666667	0.00584972055203688	0.139664880928174	Homo sapiens SEC14-like 1 (S. cerevisiae) (SEC14L1), transcript variant 1, mRNA [NM_003003]	SEC14L1
A_24_P324520	229574239866667	185838642166667	0.00585026649176543	0.139664880928174	Homo sapiens mature T-cell proliferation 1 (MTCP1), nuclear gene encoding mitochondrial protein, mRNA [NM_001018025]	MTCP1
A_23_P400066	0.448229133333335	912620341666667	0.00585322693959903	0.139664880928174	Homo sapiens Ral GTPase activating protein, beta subunit (non-catalytic) (RALGAPB), mRNA [NM_020336]	RALGAPB
A_23_P132526	0.460346513333334	723069998333333	0.00586562870141094	0.13972761227725	Homo sapiens phosphoinositide-3-kinase, regulatory subunit 4 (PIK3R4), mRNA [NM_014602]	PIK3R4
A_33_P3310864	-142714628	714834609166667	0.00587069354081947	0.13972761227725	Homo sapiens acid phosphatase 2, lysosomal (ACP2), transcript variant 2, mRNA [NM_001131064]	ACP2
A_33_P3316786	102371844666667	76323255875	0.00588067205669985	0.13972761227725	Homo sapiens dachshund homolog 1 (Drosophila) (DACH1), transcript variant 1, mRNA [NM_080759]	DACH1
A_23_P148984	0.519564160000002	546832604583333	0.00588541161405441	0.13972761227725	Homo sapiens aspartyl-tRNA synthetase 2, mitochondrial (DARS2), nuclear gene encoding mitochondrial protein, mRNA [NM_018122]	DARS2
A_33_P3358233	-14721102	93733262625	0.0058903021643353	0.13972761227725	Homo sapiens nestin (NES), mRNA [NM_006617]	NES
A_23_P53081	0.810159033333337	121527049166667	0.00589739544154047	0.139732446665098	Homo sapiens oxysterol binding protein-like 5 (OSBPL5), transcript variant 1, mRNA [NM_020896]	OSBPL5
A_23_P80062	0.610037426666671	756049046666667	0.00592484753017764	0.139974737898742	Homo sapiens TAF4 RNA polymerase II, TATA box binding protein (TBP)-associated factor, 135kDa (TAF4), mRNA [NM_003185]	TAF4
A_23_P374149	0.561422533333337	872995745833333	0.00593776432669008	0.139974737898742	Homo sapiens FtsJ methyltransferase domain containing 2 (FTSJD2), mRNA [NM_015050]	FTSJD2
A_23_P2203	0.637447926666667	820170844166667	0.00594126750113961	0.139974737898742	Homo sapiens TAO kinase 3 (TAOK3), mRNA [NM_016281]	TAOK3
A_24_P71661	0.569976026666668	533674590833333	0.00596080798085523	0.139974737898742	Homo sapiens cartilage associated protein (CRTAP), mRNA [NM_006371]	CRTAP
A_24_P37939	-123790086666667	693321314583333	0.0059608924052712	0.139974737898742	full-length cDNA clone CS0DI073YA10 of Placenta Cot 25-normalized of Homo sapiens (human). [CR612090]
A_23_P407142	0.810812293333336	514239864583333	0.00596561097022215	0.139974737898742	Homo sapiens leucine zipper protein 1 (LUZP1), transcript variant 1, mRNA [NM_033631]	LUZP1
A_33_P3420083	-20914251	342374947083333	0.00596632513371149	0.139974737898742	Homo sapiens cDNA FLJ37323 fis, clone BRAMY2018273. [AK094642]	hCG_1647286
A_24_P832426	0.704662440000003	507233822916667	0.00597485306701189	0.139974737898742	Homo sapiens beta 1,3-galactosyltransferase-like (B3GALTL), mRNA [NM_194318]	B3GALTL
A_23_P10815	0.44720366666667	952895079166667	0.0059764603199184	0.139974737898742	Homo sapiens pumilio homolog 1 (Drosophila) (PUM1), transcript variant 1, mRNA [NM_001020658]	PUM1
A_23_P33847	-133308572666667	437655678333333	0.00597794668046086	0.139974737898742	Homo sapiens synapsin I (SYN1), transcript variant Ia, mRNA [NM_006950]	SYN1
A_23_P203819	0.522365533333337	109051893541667	0.00600261732125688	0.139974737898742	Homo sapiens golgin A3 (GOLGA3), transcript variant 1, mRNA [NM_005895]	GOLGA3
A_33_P3224730	-0.958977446666665	585686353333333	0.00600674176004226	0.139974737898742	Homo sapiens cDNA FLJ23816 fis, clone HSI02685. [AK074396]	HMCN2
A_32_P100683	15261927	341509952916667	0.00600845571917963	0.139974737898742	Homo sapiens tetratricopeptide repeat domain 28 (TTC28), mRNA [NM_001145418]	TTC28
A_23_P252236	-143659806	841642210416667	0.00601132855977406	0.139974737898742	Homo sapiens kallikrein B, plasma (Fletcher factor) 1 (KLKB1), mRNA [NM_000892]	KLKB1
A_23_P93988	0.518282166666669	70601555375	0.006014829572607	0.139974737898742	Homo sapiens Rho guanine nucleotide exchange factor (GEF) 5 (ARHGEF5), mRNA [NM_005435]	ARHGEF5
A_33_P3408599	0.696836333333335	319351530416667	0.00601804414987194	0.139974737898742	Homo sapiens cDNA FLJ44641 fis, clone BRACE2030039. [AK126604]
A_33_P3682006	138803098666667	851971123333333	0.00603601928086354	0.140225359610963	Homo sapiens clone BPR-5 mRNA sequence. [AF129264]	NCRNA00118
A_24_P26177	0.798113280000003	553531569583333	0.00604264689379657	0.140225359610963	Homo sapiens Vpr (HIV-1) binding protein (VPRBP), transcript variant 1, mRNA [NM_014703]	VPRBP
A_33_P3350673	-0.889006759999999	5945939625	0.00607837603784139	0.140529710359617	Homo sapiens HOP homeobox (HOPX), transcript variant 5, mRNA [NM_001145460]	HOPX
A_33_P3356776	0.709532393333334	596711249166667	0.00608350998613927	0.140529710359617	Homo sapiens golgin A7 family, member B (GOLGA7B), mRNA [NM_001010917]	GOLGA7B
A_33_P3244553	-0.883323553333332	385322356666667	0.00608356474685661	0.140529710359617	Homo sapiens cDNA clone IMAGE:40122421. [BC131768]
A_24_P399009	0.484652393333335	786137845833333	0.00609281599555707	0.140529710359617	Homo sapiens enhancer of mRNA decapping 4 (EDC4), mRNA [NM_014329]	EDC4
A_23_P128919	-0.891198066666664	132678795625	0.00609447701852387	0.140529710359617	Homo sapiens lectin, galactoside-binding, soluble, 3 (LGALS3), transcript variant 1, mRNA [NM_002306]	LGALS3
A_33_P3788772	0.626061073333335	567812095833333	0.00609733483465452	0.140529710359617	Homo sapiens mRNA; cDNA DKFZp434E2221 (from clone DKFZp434E2221) [AL137458]	LOC200609
A_24_P823684	0.698788333333335	842429735416667	0.00611617073383524	0.140568923709746	Homo sapiens heat shock protein 90kDa alpha (cytosolic), class B member 1 (HSP90AB1), mRNA [NM_007355]	HSP90AB1
A_23_P202143	0.549982986666668	837676864166667	0.00612132574666142	0.140568923709746	Homo sapiens nucleolar and coiled-body phosphoprotein 1 (NOLC1), mRNA [NM_004741]	NOLC1
A_23_P16944	-0.466200539999998	604384415416667	0.00613374757993565	0.140568923709746	Homo sapiens syndecan 1 (SDC1), transcript variant 1, mRNA [NM_001006946]	SDC1
A_33_P3355208	-156226826666666	715107470416667	0.00614273650656281	0.140568923709746	Homo sapiens carnitine O-octanoyltransferase (CROT), transcript variant 3, non-coding RNA [NR_026585]	CROT
A_33_P3403392	109372253333333	408074612916667	0.00614779616466082	0.140568923709746	Homo sapiens acetoacetyl-CoA synthetase (AACS), mRNA [NM_023928]	AACS
A_32_P224522	0.615507793333337	692699368333333	0.00615180919133078	0.140568923709746	Homo sapiens solute carrier family 25 (mitochondrial carrier; phosphate carrier), member 23 (SLC25A23), nuclear gene encoding mitochondrial protein, mRNA [NM_024103]	SLC25A23
A_33_P3355014	0.452908733333334	109161235833333	0.00615323031476887	0.140568923709746	Homo sapiens transmembrane protein 229B (TMEM229B), mRNA [NM_182526]	TMEM229B
A_24_P48408	0.722068773333335	535150155	0.00616339495240298	0.140568923709746	Homo sapiens RNA (guanine-7-) methyltransferase (RNMT), mRNA [NM_003799]	RNMT
A_33_P3242014	0.613593933333338	8600905125	0.00616502499017127	0.140568923709746	Homo sapiens polyhomeotic homolog 1 (Drosophila) (PHC1), mRNA [NM_004426]	PHC1
A_23_P78802	0.596370600000006	119589271458333	0.00616834346226573	0.140568923709746	Homo sapiens protein kinase D2 (PRKD2), transcript variant 1, mRNA [NM_016457]	PRKD2
A_23_P393531	0.486869506666668	679497185833333	0.00619243624902316	0.140954225358034	Homo sapiens inositol polyphosphate-4-phosphatase, type I, 107kDa (INPP4A), transcript variant a, mRNA [NM_004027]	INPP4A
A_24_P795594	0.542826333333335	57103653	0.00619915042990663	0.140954225358034	Homo sapiens asparagine-linked glycosylation 9, alpha-1,2-mannosyltransferase homolog (S. cerevisiae) (ALG9), transcript variant 3, mRNA [NM_001077691]	ALG9
A_23_P142022	0.723937446666668	83976604625	0.00620942251804467	0.141000554565919	Homo sapiens PRP31 pre-mRNA processing factor 31 homolog (S. cerevisiae) (PRPF31), mRNA [NM_015629]	PRPF31
A_23_P40049	0.516450300000004	89522044375	0.00621823209177306	0.141000554565919	Homo sapiens carbamoyl-phosphate synthetase 2, aspartate transcarbamylase, and dihydroorotase (CAD), mRNA [NM_004341]	CAD
A_24_P323815	0.530902333333334	928496841666667	0.00623786388857089	0.141000554565919	Homo sapiens MYC binding protein 2 (MYCBP2), mRNA [NM_015057]	MYCBP2
A_24_P170095	-0.719270586666664	661687221666667	0.0062407697629142	0.141000554565919	Putative uncharacterized protein ENSP00000395270 Fragment [Source:UniProtKB/TrEMBL;Acc:C9JCD8] [ENST00000412600]
A_33_P3229272	-109995645333333	407239372083333	0.00625380651415895	0.141000554565919	Homo sapiens breast cancer anti-estrogen resistance 1 (BCAR1), transcript variant 6, mRNA [NM_014567]	BCAR1
A_23_P70571	0.673223593333336	8818382925	0.00625448887232314	0.141000554565919	Homo sapiens solute carrier family 39 (zinc transporter), member 7 (SLC39A7), transcript variant 1, mRNA [NM_006979]	SLC39A7
A_23_P40866	0.491991033333338	851510858333333	0.0062550728839702	0.141000554565919	Homo sapiens zinc finger and BTB domain containing 20 (ZBTB20), transcript variant 2, mRNA [NM_015642]	ZBTB20
A_33_P3410026	-150453611333333	434571014583333	0.00626028817262826	0.141000554565919
A_32_P62090	-0.853539146666667	508474445833333	0.00626514571821271	0.141000554565919	Coiled-coil domain-containing protein ENSP00000299415 [Source:UniProtKB/Swiss-Prot;Acc:A6NF36] [ENST00000299415]
A_23_P103775	0.83084402	658032025	0.00627070802773195	0.141000554565919	Homo sapiens leucine rich repeat containing 8 family, member C (LRRC8C), mRNA [NM_032270]	LRRC8C
A_23_P205913	0.944343506666668	35023209	0.00628924687239163	0.141239216927147	Homo sapiens solute carrier family 24 (sodium/potassium/calcium exchanger), member 1 (SLC24A1), mRNA [NM_004727]	SLC24A1
A_33_P3280355	135134366666667	986480720833333	0.0062952495859452	0.141239216927147	PREDICTED: Homo sapiens similar to heat shock 90kDa protein 1, beta (LOC100132857), partial miscRNA [XR_037044]	LOC100132857
A_33_P3418611	0.894094946666669	756728102083333	0.00631217777080607	0.141433787102565	zinc finger protein 729 [Source:HGNC Symbol;Acc:32464] [ENST00000357491]
A_33_P3302423	0.530447033333336	670909917916667	0.00632000133703984	0.141433787102565	Homo sapiens trinucleotide repeat containing 6C (TNRC6C), transcript variant 1, mRNA [NM_001142640]	TNRC6C
A_24_P127235	0.600782600000004	965760022916667	0.00632484197327812	0.141433787102565	Homo sapiens breakpoint cluster region (BCR), transcript variant 1, mRNA [NM_004327]	BCR
A_23_P53724	102743070666667	610278647083333	0.00633234865703132	0.141445699847918	Homo sapiens calsyntenin 3 (CLSTN3), mRNA [NM_014718]	CLSTN3
A_33_P3248664	0.493685133333337	111456580833333	0.00634660645363547	0.141495341586209	Homo sapiens valyl-tRNA synthetase (VARS), nuclear gene encoding mitochondrial protein, mRNA [NM_006295]	VARS
A_24_P49533	0.53183652666667	8027576675	0.00634852385580566	0.141495341586209	Homo sapiens zyg-11 homolog B (C. elegans) (ZYG11B), mRNA [NM_024646]	ZYG11B
A_24_P101391	-0.585963599999996	125307460625	0.00635966947232205	0.141588162719688	Homo sapiens Y box binding protein 1 (YBX1), mRNA [NM_004559]	YBX1
A_23_P112026	151429286666667	862273283333333	0.00639957862909038	0.142133936252484	Homo sapiens indoleamine 2,3-dioxygenase 1 (IDO1), mRNA [NM_002164]	IDO1
A_23_P46819	0.565672106666669	721304592916667	0.00640954373265039	0.142133936252484	Homo sapiens beta-transducin repeat containing (BTRC), transcript variant 1, mRNA [NM_033637]	BTRC
A_23_P376172	-139008361333333	665030573333333	0.00641093635390086	0.142133936252484	Homo sapiens chromosome 1 open reading frame 64 (C1orf64), mRNA [NM_178840]	C1orf64
A_33_P3309064	-0.912512593333331	475163994166667	0.00641699156994973	0.142133936252484	Homo sapiens ubiquinol-cytochrome c reductase complex chaperone (UQCC), nuclear gene encoding mitochondrial protein, transcript variant 2, mRNA [NM_199487]	UQCC
A_23_P328545	-1448594	12117593625	0.00642800316289063	0.142133936252484	Homo sapiens gamma-aminobutyric acid (GABA) A receptor, pi (GABRP), mRNA [NM_014211]	GABRP
A_23_P19084	0.528030340000003	828937567916667	0.00643264376507871	0.142133936252484	Homo sapiens heterogeneous nuclear ribonucleoprotein A/B (HNRNPAB), transcript variant 2, mRNA [NM_004499]	HNRNPAB
A_24_P117029	0.722816600000005	904151395833333	0.00643765458551912	0.142133936252484	Homo sapiens low density lipoprotein receptor (LDLR), mRNA [NM_000527]	LDLR
A_24_P643587	0.452682593333336	714222763333333	0.00644787137183167	0.142133936252484	Homo sapiens ankyrin repeat and SOCS box-containing 8 (ASB8), mRNA [NM_024095]	ASB8
A_24_P398950	0.395281400000002	103483085	0.00646008540646494	0.142133936252484	Homo sapiens unc-45 homolog A (C. elegans) (UNC45A), transcript variant 3, mRNA [NM_001039675]	UNC45A
A_23_P409623	0.933341226666669	769485360833333	0.00646231655285577	0.142133936252484	Homo sapiens PTPRF interacting protein, binding protein 2 (liprin beta 2) (PPFIBP2), mRNA [NM_003621]	PPFIBP2
A_23_P356965	0.483019386666666	60746911625	0.00646794092208802	0.142133936252484	Homo sapiens mRNA for FLJ00130 protein. [AK074059]	CCDC57
A_23_P257971	126060260666667	32888508625	0.0064682784321587	0.142133936252484	Homo sapiens aldo-keto reductase family 1, member C1 (dihydrodiol dehydrogenase 1; 20-alpha (3-alpha)-hydroxysteroid dehydrogenase) (AKR1C1), mRNA [NM_001353]	AKR1C1
A_24_P47467	0.699274266666666	100721827291667	0.00647712891104669	0.14217438157343	Homo sapiens transmembrane protein 109 (TMEM109), mRNA [NM_024092]	TMEM109
A_23_P357794	138422315333333	390403481666667	0.00649003107329158	0.142303578625405	Homo sapiens Mdm2, transformed 3T3 cell double minute 2, p53 binding protein (mouse) binding protein, 104kDa (MTBP), mRNA [NM_022045]	MTBP
A_24_P67806	0.659344500000002	583825808333333	0.00650140826194021	0.142340338328117	Homo sapiens 5-methyltetrahydrofolate-homocysteine methyltransferase (MTR), mRNA [NM_000254]	MTR
A_24_P57528	0.501251553333336	803467979166667	0.00651364710510406	0.142340338328117	Homo sapiens solute carrier family 39 (metal ion transporter), member 11 (SLC39A11), transcript variant 2, mRNA [NM_139177]	SLC39A11
A_33_P3287396	-135462152666666	77225181875	0.0065185080774896	0.142340338328117	Sequence 67 from Patent EP1308459. [AX746542]
A_33_P3424826	-145266320666667	416090129166667	0.00651997229868845	0.142340338328117	PREDICTED: Homo sapiens hypothetical LOC393076 (LOC393076), miscRNA [XR_016902]	tcag7.1213
A_33_P3209696	225694963466667	277031060416667	0.00652679788211954	0.142340338328117	PREDICTED: Homo sapiens hypothetical LOC100131403 (LOC100131403), mRNA [XM_001714838]	LOC100131403
A_23_P156667	0.519489000000004	105315380833333	0.00653574530346912	0.142382369758282	Homo sapiens protein phosphatase 1, regulatory (inhibitor) subunit 10 (PPP1R10), mRNA [NM_002714]	PPP1R10
A_23_P117851	0.648445906666669	432972554166667	0.00654649349021718	0.142463498893331	Homo sapiens complexin 3 (CPLX3), mRNA [NM_001030005]	CPLX3
A_24_P133905	232589958666667	491037880416667	0.00658909842393609	0.143175201688762	Homo sapiens chemokine (C-C motif) ligand 23 (CCL23), transcript variant CKbeta8-1, mRNA [NM_005064]	CCL23
A_24_P28295	0.747035466666668	945885366666667	0.00659331616099517	0.143175201688762	Homo sapiens IDN4-GGTR7 mRNA, partial cds. [AB019490]	RABGAP1L
A_23_P30736	-0.851772999999994	958372660416667	0.00660899964999853	0.143362279038792	Homo sapiens major histocompatibility complex, class II, DO beta (HLA-DOB), mRNA [NM_002120]	HLA-DOB
A_24_P286935	0.613783646666667	62011123875	0.00661611134699579	0.143363216174966	Homo sapiens ADP-ribosylation factor-like 3 (ARL3), mRNA [NM_004311]	ARL3
A_23_P83266	-0.841112133333331	972893375	0.00663814792047537	0.143573542870063	Homo sapiens endonuclease G (ENDOG), nuclear gene encoding mitochondrial protein, mRNA [NM_004435]	ENDOG
A_23_P101084	-128541914	535816275416667	0.00664028073598246	0.143573542870063	Homo sapiens spermatogenesis associated 22 (SPATA22), transcript variant 2, mRNA [NM_032598]	SPATA22
A_24_P213643	-154313483333333	879579244583333	0.00664705437111673	0.143573542870063	Homo sapiens tetraspanin 10 (TSPAN10), mRNA [NM_031945]	TSPAN10
A_24_P918907	0.796736133333336	479040940416667	0.00667915563722152	0.144113441100135	Homo sapiens hypothetical LOC154761 (LOC154761), non-coding RNA [NR_015421]	LOC154761
A_23_P46333	0.403486233333334	88803115625	0.00669957575981874	0.144285007460722	Homo sapiens metal response element binding transcription factor 2 (MTF2), transcript variant 1, mRNA [NM_007358]	MTF2
A_23_P24044	0.869633280000001	379390846666667	0.0067013350275121	0.144285007460722	Homo sapiens cyclin M2 (CNNM2), transcript variant 1, mRNA [NM_017649]	CNNM2
A_23_P319895	0.649840306666669	747708744166667	0.00672133403294312	0.144562138765803	Homo sapiens SET domain containing 1B (SETD1B), mRNA [NM_015048]	SETD1B
A_33_P3275751	0.803887400000002	127838474791667	0.00673236045585945	0.144645905472184	Homo sapiens SEC14-like 1 (S. cerevisiae) (SEC14L1), transcript variant 3, mRNA [NM_001143998]	SEC14L1
A_33_P3226177	0.725106333333333	989518614583333	0.00679142374076056	0.145760482867837	Homo sapiens cytoplasmic FMR1 interacting protein 2 (CYFIP2), transcript variant 2, mRNA [NM_001037332]	CYFIP2
A_24_P787897	0.595331100000002	636820994583333	0.00685154409393632	0.146832408258969	Homo sapiens xylosyltransferase I (XYLT1), mRNA [NM_022166]	XYLT1
A_23_P139600	-157094108666667	80723562125	0.00686294869268437	0.146832408258969	Homo sapiens RAS protein activator like 1 (GAP1 like) (RASAL1), mRNA [NM_004658]	RASAL1
A_23_P161686	0.754990200000002	564876327916667	0.00686308662999223	0.146832408258969	Homo sapiens Rho GTPase activating protein 32 (ARHGAP32), transcript variant 2, mRNA [NM_014715]	ARHGAP32
A_33_P3423365	0.915949100000002	104873977291667	0.0068851489371802	0.147149199940873	Homo sapiens gelsolin (amyloidosis, Finnish type) (GSN), transcript variant 4, mRNA [NM_001127663]	GSN
A_23_P100602	0.554842200000001	856614870833333	0.00689940805579176	0.147294932051327	Homo sapiens tubulin folding cofactor D (TBCD), mRNA [NM_005993]	TBCD
A_24_P280378	0.463004013333335	6897175125	0.0069064924751411	0.147294932051327	Homo sapiens aquarius homolog (mouse) (AQR), mRNA [NM_014691]	AQR
A_33_P3368109	-0.89123082	63680876375	0.0069309680327791	0.147661652984061	Q6V5H5_9BRAS (Q6V5H5) Pollen coat oleosin-glycine rich protein, partial (13%) [THC2686826]
A_33_P3265419	0.798321000000001	484480542916667	0.00694189053010552	0.147682839946151
A_33_P3361701	0.403207740000003	832128134583333	0.0069598158000528	0.147682839946151	Homo sapiens ubiquitin associated protein 2-like (UBAP2L), transcript variant 2, mRNA [NM_001127320]	UBAP2L
A_23_P6119	0.540552826666668	810153367916667	0.00695992477659462	0.147682839946151	Homo sapiens Sec23 homolog B (S. cerevisiae) (SEC23B), transcript variant 2, mRNA [NM_032985]	SEC23B
A_23_P130919	0.633511666666672	117648013958333	0.0069610884029445	0.147682839946151	Homo sapiens MOB1, Mps One Binder kinase activator-like 2A (yeast) (MOBKL2A), mRNA [NM_130807]	MOBKL2A
A_33_P3418055	-174659183333333	946075364166667	0.00698390984344576	0.148012183327865	Homo sapiens zinc finger protein 235 (ZNF235), mRNA [NM_004234]	ZNF235
A_33_P3311543	-139677142666666	731959278333333	0.00700333092740244	0.148268849550706	Q3MF38_ANAVT (Q3MF38) Extracellular solute-binding protein, family 3 precursor, partial (7%) [THC2489055]
A_24_P366509	0.934326040000002	637109342916667	0.00702200742770667	0.148509233210372	Homo sapiens phosphoinositide-3-kinase, regulatory subunit 6 (PIK3R6), mRNA [NM_001010855]	PIK3R6
A_23_P67702	0.759063880000002	752361553333333	0.00706058148557986	0.148878149603254	Homo sapiens zinc finger protein 85 (ZNF85), mRNA [NM_003429]	ZNF85
A_33_P3369441	1641389	382487763333333	0.00706358614330557	0.148878149603254	Homo sapiens hypothetical LOC100132111 (LOC100132111), non-coding RNA [NR_024237]	LOC100132111
A_23_P348138	0.546092833333335	98343839375	0.00707147004085415	0.148878149603254	Homo sapiens megakaryoblastic leukemia (translocation) 1 (MKL1), mRNA [NM_020831]	MKL1
A_23_P84359	-0.523641259999999	3928073	0.00707265229816229	0.148878149603254	Homo sapiens synovial sarcoma, X breakpoint 5 (SSX5), transcript variant 1, mRNA [NM_021015]	SSX5
A_23_P106158	0.908193166666669	45211311	0.00707615305283189	0.148878149603254	Homo sapiens L-2-hydroxyglutarate dehydrogenase (L2HGDH), nuclear gene encoding mitochondrial protein, mRNA [NM_024884]	L2HGDH
A_33_P3246829	-0.698775373333332	7296148625	0.00708643645387994	0.148940004308386	Homo sapiens interleukin 1 receptor antagonist (IL1RN), transcript variant 1, mRNA [NM_173842]	IL1RN
A_33_P3299309	184482669333334	4047219175	0.00711031360245697	0.149237429257064	Homo sapiens ribosomal protein L28 (RPL28), transcript variant 4, mRNA [NM_001136136]	RPL28
A_24_P167654	200456276666667	37786506125	0.00711530391931668	0.149237429257064	Homo sapiens solute carrier family 8 (sodium/calcium exchanger), member 3 (SLC8A3), transcript variant c, mRNA [NM_183002]	SLC8A3
A_33_P3237344	-0.568953486666665	476359294583333	0.00715500334301339	0.149538332395296
A_24_P371425	0.455949740000004	636166794166667	0.0071554485644759	0.149538332395296	Homo sapiens ATR interacting protein (ATRIP), transcript variant 2, mRNA [NM_032166]	ATRIP
A_32_P22401	0.666149600000006	124289799583333	0.0071575421302502	0.149538332395296	Homo sapiens MAP7 domain containing 1 (MAP7D1), mRNA [NM_018067]	MAP7D1
A_23_P138435	0.739163166666669	99176829375	0.00715941290316579	0.149538332395296	Homo sapiens zinc finger, MIZ-type containing 1 (ZMIZ1), mRNA [NM_020338]	ZMIZ1
A_24_P356509	0.586137700000001	505636692083333	0.00716651509161955	0.149538332395296	Homo sapiens RAD51-like 3 (S. cerevisiae) (RAD51L3), transcript variant 6, mRNA [NM_001142571]	RAD51L3
A_33_P3367970	0.658867020000002	371680117083333	0.00719441810607956	0.149862541747525
A_23_P151529	169262228666667	444834315	0.00720870171449781	0.149862541747525	Homo sapiens chromosome 14 open reading frame 132 (C14orf132), non-coding RNA [NR_023938]	C14orf132
A_23_P214798	0.385486733333336	880913075	0.00721246360727373	0.149862541747525	Homo sapiens synaptotagmin binding, cytoplasmic RNA interacting protein (SYNCRIP), transcript variant 1, mRNA [NM_006372]	SYNCRIP
A_33_P3234540	-0.933735333333333	100060535416667	0.00721291984375017	0.149862541747525
A_24_P943566	-0.888674273333332	58926155	0.00721899730240274	0.149862541747525	Homo sapiens mRNA for KIAA1733 protein, partial cds. [AB051520]	PHACTR1
A_23_P154938	0.759392200000002	110936829375	0.00724370567098529	0.150011263902443	Homo sapiens HIR histone cell cycle regulation defective homolog A (S. cerevisiae) (HIRA), mRNA [NM_003325]	HIRA
A_24_P116805	0.769956000000001	924942229166667	0.00725517331510799	0.150011263902443	Homo sapiens signal transducer and activator of transcription 3 (acute-phase response factor) (STAT3), transcript variant 3, mRNA [NM_213662]	STAT3
A_23_P17503	0.534270520000002	606795405416667	0.00726217018282566	0.150011263902443	Homo sapiens kinesin family member 16B (KIF16B), mRNA [NM_024704]	KIF16B
A_33_P3264404	-103273027333333	63717398	0.00727597686905283	0.150011263902443	Homo sapiens cDNA FLJ40951 fis, clone UTERU2010124. [AK098270]	LOC100132593
A_24_P39101	0.506336193333334	716645498333333	0.00727645459502043	0.150011263902443	Homo sapiens potassium channel tetramerisation domain containing 10 (KCTD10), mRNA [NM_031954]	KCTD10
A_24_P126262	192004598	321525765	0.00730259522509447	0.150011263902443	Homo sapiens B melanoma antigen family, member 4 (BAGE4), mRNA [NM_181704]	BAGE4
A_24_P341731	101887795333334	629713209583333	0.0073143956986718	0.150011263902443	PREDICTED: Homo sapiens similar to hCG2041320 (LOC100133224), mRNA [XM_001716151]	LOC100133224
A_33_P3242820	0.535963400000002	938405070833333	0.00731616469041252	0.150011263902443	Homo sapiens hypothetical protein LOC115110 (LOC115110), non-coding RNA [NR_026927]	LOC115110
A_33_P3281686	0.587426066666669	552929945416667	0.00732983277516801	0.150011263902443	Homo sapiens tuberous sclerosis 2 (TSC2), transcript variant 4, mRNA [NM_001077183]	TSC2
A_23_P24244	121205075333333	645859098333333	0.00733206164550457	0.150011263902443	Homo sapiens chromosome 10 open reading frame 18 (C10orf18), mRNA [NM_017782]	C10orf18
A_23_P59787	0.463872533333339	893040079166667	0.00733575236507455	0.150011263902443	Homo sapiens LUC7-like 2 (S. cerevisiae) (LUC7L2), mRNA [NM_016019]	LUC7L2
A_23_P250455	0.458078866666668	928099616666667	0.00733709599331337	0.150011263902443	Homo sapiens histone deacetylase 6 (HDAC6), mRNA [NM_006044]	HDAC6
A_23_P427114	0.605054973333335	424418067916667	0.00734064797872337	0.150011263902443	Homo sapiens golgi reassembly stacking protein 1, 65kDa (GORASP1), mRNA [NM_031899]	GORASP1
A_23_P200310	-0.991246486666665	36919335	0.00735408514475696	0.150011263902443	Homo sapiens DEP domain containing 1 (DEPDC1), transcript variant 2, mRNA [NM_017779]	DEPDC1
A_23_P40989	0.551872446666668	645149315416667	0.00736024231905896	0.150011263902443	Homo sapiens ubiquitin specific peptidase 13 (isopeptidase T-3) (USP13), mRNA [NM_003940]	USP13
A_23_P391778	0.435016333333333	886722239583333	0.00736834245687368	0.150011263902443	Homo sapiens microtubule-actin crosslinking factor 1 (MACF1), transcript variant 2, mRNA [NM_033044]	MACF1
A_23_P330788	0.956550193333335	6856894025	0.0073723040057755	0.150011263902443	Homo sapiens IQ motif and Sec7 domain 2 (IQSEC2), transcript variant 2, mRNA [NM_015075]	IQSEC2
A_23_P132595	0.430642866666672	8735508875	0.00737428509148285	0.150011263902443	Homo sapiens vestigial like 4 (Drosophila) (VGLL4), transcript variant 2, mRNA [NM_014667]	VGLL4
A_23_P431330	0.481785133333338	944429522916667	0.00737841194787328	0.150011263902443	Homo sapiens cysteine-rich PAK1 inhibitor (CRIPAK), mRNA [NM_175918]	CRIPAK
A_33_P3357573	-0.995510513333332	576501582083333	0.00738839396242781	0.150011263902443	Homo sapiens mastermind-like 3 (Drosophila) (MAML3), mRNA [NM_018717]	MAML3
A_23_P317207	-0.985303066666665	848193051666667	0.00739766964405196	0.150011263902443	Homo sapiens ataxin 7-like 2 (ATXN7L2), mRNA [NM_153340]	ATXN7L2
A_24_P166613	10003321	542656547916667	0.00739807434704266	0.150011263902443	Homo sapiens ependymin related protein 1 (zebrafish) (EPDR1), mRNA [NM_017549]	EPDR1
A_33_P3357163	-110383396666666	53186660625	0.00740388633118394	0.150011263902443	Homo sapiens peptidylprolyl isomerase E pseudogene (LOC728448), non-coding RNA [NR_003929]	LOC728448
A_33_P3347417	-12308248	876476914583333	0.00740922666686756	0.150011263902443	Homo sapiens spen homolog, transcriptional regulator (Drosophila) (SPEN), mRNA [NM_015001]	SPEN
A_33_P3297621	0.566135653333336	715204450833333	0.00741259472181454	0.150011263902443	Homo sapiens KIAA0090 (KIAA0090), mRNA [NM_015047]	KIAA0090
A_33_P3369944	-172443248	614970139583333	0.00741846453476731	0.150011263902443	Homo sapiens ADAM metallopeptidase domain 21 (ADAM21), mRNA [NM_003813]	ADAM21
A_24_P76854	-14613255	115056531458333	0.00743341378077454	0.15016384292995	Homo sapiens keratin associated protein 2-1 (KRTAP2-1), mRNA [NM_001123387]	KRTAP2-1
A_33_P3338853	-162507852	550892287083333	0.00746727735936176	0.150697830251319	Homo sapiens mRNA; cDNA DKFZp686I2072 (from clone DKFZp686I2072). [BX648511]	LOC401233
A_23_P109881	0.573791566666671	103286176666667	0.0074754801510139	0.150713407975014	Homo sapiens inter-alpha (globulin) inhibitor H4 (plasma Kallikrein-sensitive glycoprotein) (ITIH4), transcript variant 1, mRNA [NM_002218]	ITIH4
A_24_P156267	198588082666667	37236290625	0.00748400714114626	0.150735484445609	Homo sapiens SRY (sex determining region Y)-box 12 (SOX12), mRNA [NM_006943]	SOX12
A_23_P137209	0.738078300000003	981120254166667	0.00750381809867307	0.150895698817316	Homo sapiens ubiquitin-like modifier activating enzyme 1 (UBA1), transcript variant 1, mRNA [NM_003334]	UBA1
A_33_P3228072	0.917397346666669	731799682083333	0.00750684153962488	0.150895698817316	Homo sapiens nephronophthisis 3 (adolescent) (NPHP3), mRNA [NM_153240]	NPHP3
A_23_P95029	0.539422200000003	712820921666667	0.00751834027339236	0.150923410623023	Homo sapiens syntrophin, beta 1 (dystrophin-associated protein A1, 59kDa, basic component 1) (SNTB1), mRNA [NM_021021]	SNTB1
A_33_P3270109	0.489349266666672	763104590416667	0.00753392365076751	0.150923410623023	Homo sapiens Leo1, Paf1/RNA polymerase II complex component, homolog (S. cerevisiae) (LEO1), mRNA [NM_138792]	LEO1
A_33_P3339915	-0.902550966666665	684911520833333	0.00753403486617797	0.150923410623023	Homo sapiens REX1, RNA exonuclease 1 homolog (S. cerevisiae)-like 1 (REXO1L1), mRNA [NM_172239]	REXO1L1
A_33_P3269380	-106116015333333	675294523333333	0.00753798515733763	0.150923410623023
A_24_P37589	0.795195533333334	495854077916667	0.00755492430969814	0.151058960100524	Homo sapiens acid phosphatase, prostate (ACPP), transcript variant 1, mRNA [NM_001099]	ACPP
A_33_P3245858	106692256	28480948125	0.00756290485065328	0.151058960100524	Sequence 1115 from Patent EP1308459. [AX747590]
A_23_P46907	0.628805113333335	804122375833333	0.0075694636138908	0.151058960100524	Homo sapiens calcium binding atopy-related autoantigen 1 (CBARA1), mRNA [NM_006077]	CBARA1
A_24_P289383	0.658417906666671	70083281	0.00757454700829468	0.151058960100524	Homo sapiens chromodomain helicase DNA binding protein 7 (CHD7), mRNA [NM_017780]	CHD7
A_23_P214544	-0.655287633333331	57265746375	0.00758993268991549	0.151134103074669	Homo sapiens glutathione peroxidase 5 (epididymal androgen-related protein) (GPX5), transcript variant 1, mRNA [NM_001509]	GPX5
A_33_P3685216	-0.886760399999998	949952995833333	0.00759321817538149	0.151134103074669	Homo sapiens alpha-1-B glycoprotein (A1BG), mRNA [NM_130786]	A1BG
A_24_P8075	0.6208986	102680769583333	0.00760267163724462	0.151173907986858	Homo sapiens hypothetical LOC100129637 (LOC100129637), non-coding RNA [NR_024488]	LOC100129637
A_24_P392958	0.544301453333336	784702605833333	0.00763569977587117	0.151681942070734	Homo sapiens TBC1 domain family, member 20 (TBC1D20), mRNA [NM_144628]	TBC1D20
A_23_P404108	0.533712766666667	90977165625	0.0076597940116165	0.152009735258721	Homo sapiens family with sequence similarity 190, member B (FAM190B), mRNA [NM_018999]	FAM190B
A_24_P942112	169973860533333	2235139335	0.00767600651451936	0.152009735258721	Homo sapiens mRNA; cDNA DKFZp686N05112 (from clone DKFZp686N05112). [BX647683]	POLR1B
A_24_P922465	113101082666667	21840833125	0.00768250599103935	0.152009735258721	ALU1_HUMAN (P39188) Alu subfamily J sequence contamination warning entry, partial (11%) [THC2539168]
A_23_P68087	0.405288666666671	100564675416667	0.0076909112547839	0.152009735258721	Homo sapiens 5-aminoimidazole-4-carboxamide ribonucleotide formyltransferase/IMP cyclohydrolase (ATIC), mRNA [NM_004044]	ATIC
A_33_P3422248	-172612713333333	60722792375	0.0077056507568787	0.152009735258721	nae18g06.x1 NCI_CGAP_Ov18 Homo sapiens cDNA clone IMAGE:3435827 3' similar to contains Alu repetitive element;, mRNA sequence [BF733045]
A_24_P944040	0.49254912	851996618333333	0.00771458132968236	0.152009735258721	Homo sapiens ribosomal RNA processing 1 homolog B (S. cerevisiae) (RRP1B), mRNA [NM_015056]	RRP1B
A_23_P104734	0.484034133333337	8826116125	0.00772117001625106	0.152009735258721	Homo sapiens STT3, subunit of the oligosaccharyltransferase complex, homolog A (S. cerevisiae) (STT3A), mRNA [NM_152713]	STT3A
A_23_P157333	104542976	595819182916667	0.00772863999644538	0.152009735258721	Homo sapiens EPH receptor A1 (EPHA1), mRNA [NM_005232]	EPHA1
A_23_P205724	0.592319040000001	707164977083333	0.00773086260106893	0.152009735258721	Homo sapiens chromosome 14 open reading frame 102 (C14orf102), transcript variant 2, mRNA [NM_199043]	C14orf102
A_23_P156156	-0.486918466666665	905492179166667	0.00773099566270904	0.152009735258721	Homo sapiens zinc finger, CCHC domain containing 9 (ZCCHC9), transcript variant 1, mRNA [NM_032280]	ZCCHC9
A_33_P3348086	0.951882553333335	460621269583333	0.00774331802825196	0.152009735258721	ENK5_HUMAN (Q902F9) HERV-K_19p13.11 provirus ancestral Env polyprotein precursor (Envelope polyprotein) (HERV-K113 envelope protein) (EnvK5 protein) [Contains: Surface protein (SU); Transmembrane protein (TM)], partial (16%) [THC2503284]
A_33_P3393170	0.725235460000002	8374447725	0.00774889355822683	0.152009735258721	Homo sapiens calpain 5 (CAPN5), mRNA [NM_004055]	CAPN5
A_23_P204246	100305006	414832280833333	0.00775686857563313	0.152009735258721	Homo sapiens polyhomeotic homolog 1 (Drosophila) (PHC1), mRNA [NM_004426]	PHC1
A_33_P3306192	-111727203333333	891614814583333	0.00775712829073939	0.152009735258721	Homo sapiens kelch repeat and BTB (POZ) domain containing 13 (KBTBD13), mRNA [NM_001101362]	KBTBD13
A_33_P3418010	0.477901533333338	103623000416667	0.00776641659018623	0.152018885519213	Homo sapiens nucleoporin 62kDa (NUP62), transcript variant 1, mRNA [NM_153719]	NUP62
A_33_P3226039	0.457689586666667	549737245	0.00777963907305297	0.152018885519213	transforming growth factor, beta receptor associated protein 1 [Source:HGNC Symbol;Acc:16836] [ENST00000393359]	TGFBRAP1
A_33_P3409665	20699773	236275756166667	0.00778008101611989	0.152018885519213	Homo sapiens DEP domain containing 5 (DEPDC5), transcript variant 2, mRNA [NM_001007188]	DEPDC5
A_24_P82466	0.895697726666667	642555964583333	0.00781474916052817	0.1525493190316	Homo sapiens growth arrest-specific 7 (GAS7), transcript variant c, mRNA [NM_201433]	GAS7
A_23_P82324	0.587793600000003	990876995833333	0.0078262878768994	0.152627664153148	Homo sapiens caspase recruitment domain family, member 11 (CARD11), mRNA [NM_032415]	CARD11
A_33_P3366431	-145231129333333	652840087083333	0.00785918800918888	0.152778890807884	Homo sapiens lipocalin 1 (tear prealbumin) (LCN1), mRNA [NM_002297]	LCN1
A_23_P21207	0.462612966666665	101509960833333	0.00787655901598124	0.152778890807884	Homo sapiens ubiquitin-like modifier activating enzyme 7 (UBA7), mRNA [NM_003335]	UBA7
A_24_P168574	-0.774632833333333	834572092916667	0.00788460485320144	0.152778890807884	Homo sapiens mRNA for GNAS1 protein (IMAGE cDNA clone 359933 (827-k06)). [AJ224867]	GNAS
A_33_P3299329	121109414	590315377083333	0.00789014978874805	0.152778890807884	H.sapiens mRNA for T-cell receptor beta. [X62856]
A_33_P3327888	-163404058666667	649430050833333	0.0078961194552191	0.152778890807884	Homo sapiens MOST-1 mRNA, complete cds. [AF220264]	C8orf17
A_33_P3389634	-0.747161933333333	118574504166667	0.00790480807144747	0.152778890807884	Homo sapiens capping protein (actin filament), gelsolin-like (CAPG), mRNA [NM_001747]	CAPG
A_23_P164958	-0.930329479999998	460117843333333	0.007910687387909	0.152778890807884	Homo sapiens coiled-coil domain containing 8 (CCDC8), mRNA [NM_032040]	CCDC8
A_33_P3249349	-101829621333333	701163659166667	0.00791531076472428	0.152778890807884	preferentially expressed antigen in melanoma [Source:HGNC Symbol;Acc:9336] [ENST00000406503]
A_24_P267592	0.522118353333337	679150560416667	0.00791889170685916	0.152778890807884	Homo sapiens SAM domain and HD domain 1 (SAMHD1), mRNA [NM_015474]	SAMHD1
A_23_P161125	0.588490760000001	820778959166667	0.00792115819381109	0.152778890807884	Homo sapiens Mov10, Moloney leukemia virus 10, homolog (mouse) (MOV10), transcript variant 1, mRNA [NM_020963]	MOV10
A_33_P3352718	167141632	414516914583333	0.007922464389151	0.152778890807884	Homo sapiens FLJ40142 protein, mRNA (cDNA clone IMAGE:5416162), partial cds. [BC046185]	C12orf76
A_23_P333705	0.527148873333333	668861271666667	0.0079244351212846	0.152778890807884	Homo sapiens NIMA (never in mitosis gene a)-related kinase 3 (NEK3), transcript variant 1, mRNA [NM_002498]	NEK3
A_24_P268676	0.748871920000001	852332056666667	0.00794715062797372	0.153071328619718	Homo sapiens basic helix-loop-helix family, member e40 (BHLHE40), mRNA [NM_003670]	BHLHE40
A_23_P212329	0.593790533333337	879220520833333	0.00795953547100033	0.153164419756004	Homo sapiens protein tyrosine phosphatase, non-receptor type 23 (PTPN23), mRNA [NM_015466]	PTPN23
A_23_P17826	-115832213333333	399171663333333	0.00797791748753678	0.153372627945233	Homo sapiens solute carrier family 5 (sodium/glucose cotransporter), member 1 (SLC5A1), mRNA [NM_000343]	SLC5A1
A_33_P3310475	0.517767093333334	754969180833333	0.00799074435521549	0.15341517561499	Homo sapiens septin 11 (SEPT11), mRNA [NM_018243]	2011-09-01
A_24_P376391	0.669141866666669	10592154	0.00799525888102972	0.15341517561499	Homo sapiens plexin D1 (PLXND1), mRNA [NM_015103]	PLXND1
A_23_P32021	0.471223200000003	699874296666667	0.0080141969247762	0.153471787973639	Homo sapiens Fanconi anemia, complementation group C (FANCC), mRNA [NM_000136]	FANCC
A_33_P3229869	-135025053333333	115924295625	0.00801656086004257	0.153471787973639	cDNA FLJ42943 fis, clone BRSTN2003835 [Source:UniProtKB/TrEMBL;Acc:Q6ZV66] [ENST00000383019]	LOC100128714
A_33_P3373541	0.76903986	63522006125	0.00802090993255386	0.153471787973639	Homo sapiens elaC homolog 2 (E. coli) (ELAC2), transcript variant 2, mRNA [NM_173717]	ELAC2
A_24_P327499	-168878489999999	106197904791667	0.00805396265656248	0.153893498200624	Homo sapiens KIAA0406 (KIAA0406), mRNA [NM_014657]	KIAA0406
A_24_P171268	0.538700733333332	1066155175	0.00805812518928425	0.153893498200624	Homo sapiens Ras association (RalGDS/AF-6) domain family member 5 (RASSF5), transcript variant 1, mRNA [NM_182663]	RASSF5
A_33_P3318963	-152873026	615802299166667	0.0080715614207599	0.153912043932967	polymerase (RNA) II (DNA directed) polypeptide F [Source:HGNC Symbol;Acc:9193] [ENST00000405557]
A_33_P3322075	0.687102133333335	109748507291667	0.00808055847107424	0.153912043932967	Homo sapiens cDNA FLJ31380 fis, clone NHNPC1000101. [AK055942]
A_23_P342185	0.461122533333337	751568285	0.00808186208404545	0.153912043932967	Homo sapiens wings apart-like homolog (Drosophila) (WAPAL), mRNA [NM_015045]	WAPAL
A_33_P3411357	0.650832293333336	45818002375	0.00812539095245462	0.154246955444301	Homo sapiens DiGeorge syndrome critical region gene 11 (DGCR11), non-coding RNA [NR_024157]	DGCR11
A_33_P3284077	0.576615260000003	456388380416667	0.00813928596793076	0.154246955444301	Homo sapiens nucleoporin 133kDa (NUP133), mRNA [NM_018230]	NUP133
A_33_P3324890	0.649119273333335	832700853333333	0.00814039428335022	0.154246955444301	Homo sapiens heat shock protein 90kDa alpha (cytosolic), class B member 2 (pseudogene) (HSP90AB2P), non-coding RNA [NR_003132]	HSP90AB2P
A_23_P250462	0.563904533333337	121122885416667	0.00814326631451175	0.154246955444301	Homo sapiens ATPase, H+ transporting, lysosomal accessory protein 1 (ATP6AP1), mRNA [NM_001183]	ATP6AP1
A_23_P368558	0.581912000000001	9303447875	0.00814957346475355	0.154246955444301	Homo sapiens transmembrane protein 131 (TMEM131), mRNA [NM_015348]	TMEM131
A_23_P4190	0.618181260000004	79719828	0.00814959055243198	0.154246955444301	Homo sapiens acyl-CoA synthetase family member 2 (ACSF2), mRNA [NM_025149]	ACSF2
A_24_P93855	0.501689653333334	494558167083333	0.00815357949839566	0.154246955444301	Homo sapiens forkhead box P4 (FOXP4), transcript variant 1, mRNA [NM_001012426]	FOXP4
A_24_P115621	0.5517526	925979185416667	0.00817526782162034	0.154246955444301	Homo sapiens eukaryotic translation initiation factor 4E binding protein 2 (EIF4EBP2), mRNA [NM_004096]	EIF4EBP2
A_24_P192434	0.619441413333335	605271997083333	0.0081785199914734	0.154246955444301	Homo sapiens telomeric repeat binding factor (NIMA-interacting) 1 (TERF1), transcript variant 1, mRNA [NM_017489]	TERF1
A_24_P398092	0.485385080000002	707387030416667	0.00818092377043745	0.154246955444301	Homo sapiens RAD23 homolog B (S. cerevisiae) (RAD23B), mRNA [NM_002874]	RAD23B
A_33_P3421748	0.41798356666667	84755323125	0.00818310443043428	0.154246955444301	SON DNA binding protein [Source:HGNC Symbol;Acc:11183] [ENST00000381679]
A_33_P3395146	0.627753206666669	781347157083333	0.00820628975479619	0.154469950059988	Homo sapiens hypothetical LOC646762 (LOC646762), non-coding RNA [NR_024278]	LOC646762
A_33_P3261914	-0.687757026666665	57790409125	0.0082101669541794	0.154469950059988	Homo sapiens cDNA clone IMAGE:5267715. [BC036215]
A_23_P367816	0.650758433333335	950704308333333	0.00823640415066724	0.154819971254711	Homo sapiens sorting nexin 29 (SNX29), mRNA [NM_001080530]	SNX29
A_23_P36322	0.5152424	984269929166667	0.00825912432823345	0.154998324460637	Homo sapiens inositol polyphosphate phosphatase-like 1 (INPPL1), mRNA [NM_001567]	INPPL1
A_23_P383278	-0.45311353333333	788286314583333	0.00826407237609012	0.154998324460637	Homo sapiens pyrroline-5-carboxylate reductase-like (PYCRL), mRNA [NM_023078]	PYCRL
A_33_P3322724	0.458082833333338	806420499583333	0.0082688190053451	0.154998324460637	Homo sapiens polymerase (RNA) III (DNA directed) polypeptide A, 155kDa (POLR3A), mRNA [NM_007055]	POLR3A
A_24_P40594	0.522643793333334	708243014583333	0.0083061308242094	0.155553966183393	Homo sapiens homeobox and leucine zipper encoding (HOMEZ), mRNA [NM_020834]	HOMEZ
A_33_P3304527	0.942925960000002	549412983333333	0.00832269591534414	0.155708310444272	Homo sapiens zinc finger, NFX1-type containing 1 (ZNFX1), mRNA [NM_021035]	ZNFX1
A_23_P82351	0.445650446666667	774927142916667	0.00833668590406827	0.155708310444272	Homo sapiens Bardet-Biedl syndrome 9 (BBS9), transcript variant 2, mRNA [NM_198428]	BBS9
A_33_P3577142	-0.922142893333331	595096081666667	0.00833740386266045	0.155708310444272	Homo sapiens cDNA FLJ40824 fis, clone TRACH2011113. [AK098143]	LOC283861
A_23_P115838	0.681655066666667	50138721	0.00837139284601434	0.155726918592302	Homo sapiens chromosome 10 open reading frame 12 (C10orf12), mRNA [NM_015652]	C10orf12
A_33_P3363460	-0.464195866666666	8129110775	0.00837821320507657	0.155726918592302	Homo sapiens cDNA FLJ46336 fis, clone TESTI4046090. [AK128204]	LOC100129186
A_33_P3261828	0.620401066666668	618671875	0.0083886275952656	0.155726918592302	Homo sapiens mRNA for FLJ00317 protein. [AK131095]	LOC390660
A_33_P3380587	0.459961413333334	761191113333333	0.00839056344617381	0.155726918592302	Homo sapiens eukaryotic translation initiation factor 2C, 1 (EIF2C1), mRNA [NM_012199]	EIF2C1
A_23_P65651	0.725319066666668	1109540725	0.00839073889466769	0.155726918592302	Homo sapiens tryptophanyl-tRNA synthetase (WARS), transcript variant 1, mRNA [NM_004184]	WARS
A_33_P3346635	-118961045333333	676926865	0.00839183281635506	0.155726918592302	Homo sapiens cDNA FLJ43291 fis, clone MESAN2015515. [AK125281]	LOC100132244
A_33_P3379199	-0.470572766666665	854432814583333	0.00839214683075563	0.155726918592302	Homo sapiens ubiquinol-cytochrome c reductase, complex III subunit X (UQCR10), transcript variant 1, mRNA [NM_013387]	UQCR10
A_24_P142269	0.616407566666668	6594472375	0.00841001491152111	0.15579029671003	Homo sapiens HIRA interacting protein 3 (HIRIP3), mRNA [NM_003609]	HIRIP3
A_23_P166910	0.564755533333335	87931845	0.00841798679443704	0.15579029671003	Homo sapiens DnaJ (Hsp40) homolog, subfamily C, member 13 (DNAJC13), mRNA [NM_015268]	DNAJC13
A_24_P592012	104892548	297074375	0.00841860591628995	0.15579029671003	zinc finger and BTB domain containing 46 [Source:HGNC Symbol;Acc:16094] [ENST00000245663]	ZBTB46
A_33_P3337009	-112720088666667	774831528333333	0.00845360169388256	0.156081588873605	phosphopantothenoylcysteine synthetase [Source:HGNC Symbol;Acc:25686] [ENST00000372560]
A_23_P15734	-108064792666667	61177906125	0.00845452142545848	0.156081588873605	Homo sapiens keratin 9 (KRT9), mRNA [NM_000226]	KRT9
A_24_P169688	0.503834840000001	659805325416667	0.00846959277145919	0.156081588873605	Homo sapiens MHC class I polypeptide-related sequence B (MICB), mRNA [NM_005931]	MICB
A_33_P3412463	-0.887802806666665	431361827916667	0.00847852376648473	0.156081588873605	Homo sapiens chromosome 10 open reading frame 81 (C10orf81), mRNA [NM_024889]	C10orf81
A_23_P89884	0.493970400000004	1049044175	0.00847967227350352	0.156081588873605	Homo sapiens tripartite motif-containing 28 (TRIM28), mRNA [NM_005762]	TRIM28
A_23_P54728	-0.485335666666661	102121679583333	0.00848052021194718	0.156081588873605	Homo sapiens family with sequence similarity 173, member A (FAM173A), mRNA [NM_023933]	FAM173A
A_33_P3411090	0.892840926666667	476488058333333	0.00848865456772495	0.156089657246235	Homo sapiens adenosine deaminase-like (ADAL), transcript variant 2, mRNA [NM_001012969]	ADAL
A_24_P381555	0.498308953333335	723951380416667	0.00850865945063703	0.156315788929185	Homo sapiens Sin3A-associated protein, 18kDa (SAP18), mRNA [NM_005870]	SAP18
A_33_P3242075	-0.883014213333333	5499619425	0.00854547869260577	0.156850134699937
A_32_P70724	0.589355000000001	852188908333333	0.00856402077418026	0.156990730923494	Homo sapiens lysine (K)-specific demethylase 5B (KDM5B), mRNA [NM_006618]	KDM5B
A_24_P126557	0.934628933333335	393397945416667	0.00857443702106883	0.156990730923494	Homo sapiens ribonucleoprotein, PTB-binding 1 (RAVER1), mRNA [NM_133452]	RAVER1
A_24_P67142	0.743075433333336	57179103375	0.00857635981970374	0.156990730923494	Homo sapiens SON DNA binding protein (SON), transcript variant b, mRNA [NM_032195]	SON
A_24_P237753	0.459639746666668	68000018125	0.00859419238698147	0.15712085084105	Homo sapiens nucleoporin 188kDa (NUP188), mRNA [NM_015354]	NUP188
A_23_P359854	0.787876553333334	481974863333333	0.00860499014130613	0.15712085084105	Homo sapiens BEN domain containing 3 (BEND3), mRNA [NM_001080450]	BEND3
A_23_P84230	-165227116	755790167916667	0.00860670867194587	0.15712085084105	Homo sapiens orthopedia homeobox (OTP), mRNA [NM_032109]	OTP
A_23_P160177	0.861360253333333	6832936825	0.00861784967640294	0.157182758216551	Homo sapiens ATPase, Na+/K+ transporting, alpha 4 polypeptide (ATP1A4), transcript variant 1, mRNA [NM_144699]	ATP1A4
A_23_P409386	0.504858933333335	874265910416667	0.00863259109748886	0.157310164096378	Homo sapiens solute carrier family 25 (mitochondrial carrier: glutamate), member 22 (SLC25A22), nuclear gene encoding mitochondrial protein, mRNA [NM_024698]	SLC25A22
A_33_P3299000	170255446333333	262086553875	0.00865514996420105	0.157531202855544	Homo sapiens spermatogenesis associated 9 (SPATA9), mRNA [NM_031952]	SPATA9
A_23_P374782	0.584905533333339	1169984775	0.00866025496420134	0.157531202855544	Homo sapiens SH3-domain kinase binding protein 1 (SH3KBP1), transcript variant 2, mRNA [NM_001024666]	SH3KBP1
A_33_P3214314	0.469273133333337	929722275	0.00867428842223004	0.157645087616192	Homo sapiens family with sequence similarity 190, member B (FAM190B), mRNA [NM_018999]	FAM190B
A_24_P131392	-0.427043213333332	615402768333333	0.00869799786761585	0.157934460833469	Homo sapiens family with sequence similarity 82, member A1 (FAM82A1), transcript variant 1, mRNA [NM_144713]	FAM82A1
A_24_P294719	0.424038733333335	8475704375	0.00870736341076508	0.157945820124192	Homo sapiens Fas associated factor family member 2 (FAF2), mRNA [NM_014613]	FAF2
A_23_P402733	0.55678662	69926145875	0.0087141984379731	0.157945820124192	Homo sapiens SON DNA binding protein (SON), transcript variant b, mRNA [NM_032195]	SON
A_33_P3304888	0.910476226666669	739307739583333	0.00872510944201451	0.158002383663338	Homo sapiens ubiquitin specific peptidase 6 (Tre-2 oncogene) (USP6), mRNA [NM_004505]	USP6
A_23_P162846	0.616727233333343	15100208125	0.00874474163484402	0.158110739625399	Homo sapiens lysosomal-associated membrane protein 1 (LAMP1), mRNA [NM_005561]	LAMP1
A_23_P83328	0.439059886666668	71611091	0.00876046856691516	0.158110739625399	Homo sapiens endoglin (ENG), transcript variant 2, mRNA [NM_000118]	ENG
A_33_P3326256	0.383413633333333	675829338333333	0.00876201634560449	0.158110739625399	Homo sapiens mitochondrial ribosomal protein S16 (MRPS16), nuclear gene encoding mitochondrial protein, mRNA [NM_016065]	MRPS16
A_23_P210300	0.504457566666668	109690282083333	0.00876227548264215	0.158110739625399	Homo sapiens additional sex combs like 2 (Drosophila) (ASXL2), mRNA [NM_018263]	ASXL2
A_23_P145089	0.537614033333336	107802546875	0.00883733394206421	0.159323384011508	Homo sapiens heat shock protein 90kDa alpha (cytosolic), class B member 1 (HSP90AB1), mRNA [NM_007355]	HSP90AB1
A_23_P16139	0.73619288666667	733800793333333	0.00885535940871571	0.15937544187481	Homo sapiens calcium homeostasis endoplasmic reticulum protein (CHERP), mRNA [NM_006387]	CHERP
A_24_P235049	0.665521886666668	487133333333333	0.00886272806665846	0.15937544187481	Homo sapiens methylenetetrahydrofolate dehydrogenase (NADP+ dependent) 1-like (MTHFD1L), nuclear gene encoding mitochondrial protein, mRNA [NM_015440]	MTHFD1L
A_33_P3415042	0.558496800000007	946602689583333	0.00886379540650753	0.15937544187481	Homo sapiens ATP citrate lyase (ACLY), transcript variant 1, mRNA [NM_001096]	ACLY
A_33_P3815560	0.581566400000003	92288265	0.00888183817802859	0.159558407375355	Homo sapiens WD repeat domain 6 (WDR6), mRNA [NM_018031]	WDR6
A_23_P37654	0.424272000000004	886660970833333	0.00890512339638143	0.159735039456374	Homo sapiens MAX gene associated (MGA), transcript variant 1, mRNA [NM_001164273]	MGA
A_33_P3317460	127689346666667	975635070833333	0.00890742183340689	0.159735039456374	PREDICTED: Homo sapiens similar to Kruppel-like factor (LOC100130141), miscRNA [XR_037929]	LOC100130141
A_24_P83544	145661138666667	334440102916667	0.00892270461509964	0.159867751769833	GB
A_33_P3277826	-0.990691693333332	61732989875	0.00893766651609845	0.159994485683591	Homo sapiens zinc finger protein mRNA, complete cds. [AY280370]	ZSCAN1
A_23_P396626	0.44782038	759004704583333	0.00896298882632309	0.160306295745577	Homo sapiens synergin, gamma (SYNRG), transcript variant 1, mRNA [NM_007247]	SYNRG
A_23_P135061	0.506383233333336	89041318125	0.00897569114098817	0.160392042045394	Homo sapiens coronin, actin binding protein, 2A (CORO2A), transcript variant 1, mRNA [NM_003389]	CORO2A
A_23_P94319	0.561464666666669	10534138875	0.00900005174967261	0.160685783087025	Homo sapiens kelch repeat and BTB (POZ) domain containing 11 (KBTBD11), mRNA [NM_014867]	KBTBD11
A_23_P205738	0.679286066666668	1124050325	0.00901993911331784	0.160824767049457	Homo sapiens B-cell CLL/lymphoma 11B (zinc finger protein) (BCL11B), transcript variant 1, mRNA [NM_138576]	BCL11B
A_23_P4922	0.570444866666667	949031060416667	0.00903310945075499	0.160824767049457	Homo sapiens chromosome 19 open reading frame 68, mRNA (cDNA clone MGC:50339 IMAGE:5492230), complete cds. [BC043386]	C19orf68
A_23_P137931	130815612	662593159166667	0.00903655293298086	0.160824767049457	Homo sapiens adenosine A3 receptor (ADORA3), transcript variant 2, mRNA [NM_000677]	ADORA3
A_24_P162244	126467860666667	701525495	0.00904105208481895	0.160824767049457	Homo sapiens mRNA for KIAA1454 protein, partial cds. [AB040887]	SCAPER
A_33_P3800664	0.517806666666669	872369695833333	0.00904748344361654	0.160824767049457	Homo sapiens cDNA FLJ33330 fis, clone BRACE2000441. [AK090649]
A_23_P320887	0.937456133333336	103291440208333	0.00907315075330467	0.161139792975942	Homo sapiens CDC42 small effector 1 (CDC42SE1), transcript variant 1, mRNA [NM_001038707]	CDC42SE1
A_33_P3298535	-0.541533699999997	111382962291667	0.0090888146900755	0.161276762505784	Homo sapiens reactive oxygen species modulator 1 (ROMO1), nuclear gene encoding mitochondrial protein, mRNA [NM_080748]	ROMO1
A_33_P3371493	0.912097766666668	599169714583333	0.00911589364239582	0.16161586962856	Homo sapiens topoisomerase (DNA) I (TOP1), mRNA [NM_003286]	TOP1
A_33_P3252322	-191756688666667	672442851666667	0.00914209498705463	0.161829513885174	Homo sapiens cDNA FLJ20463 fis, clone KAT06143. [AK000470]	LOC286434
A_23_P12849	0.499761200000002	915064175	0.0091439021256488	0.161829513885174	Homo sapiens F-box protein, helicase, 18 (FBXO18), transcript variant 2, mRNA [NM_178150]	FBXO18
A_33_P3285371	-129531869333333	5811618425	0.00916113668769437	0.161993177244827	PREDICTED: Homo sapiens hypothetical LOC730254 (LOC730254), mRNA [XM_001724977]	LOC730254
A_23_P124905	168988314	440662739166667	0.00920455622794261	0.1625571703135	Homo sapiens neuronal pentraxin I (NPTX1), mRNA [NM_002522]	NPTX1
A_32_P52018	-116062642	431933173333333	0.00920906166503359	0.1625571703135	Homo sapiens phosphatase and actin regulator 1 (PHACTR1), mRNA [NM_030948]	PHACTR1
A_33_P3888485	0.548155346666667	589236447916667	0.00922853332570037	0.162669427220202	Homo sapiens beta-carotene oxygenase 2 (BCO2), transcript variant 1, mRNA [NM_031938]	BCO2
A_24_P242646	109507612666667	81821268625	0.00923146192340265	0.162669427220202	Homo sapiens cathepsin S (CTSS), mRNA [NM_004079]	CTSS
A_33_P3313730	0.909975213333335	397673047083333	0.00925174517835954	0.162885326134972	Homo sapiens SH3-domain binding protein 2 (SH3BP2), transcript variant 4, mRNA [NM_001145855]	SH3BP2
A_23_P53614	0.452635966666668	682059913333333	0.00926695480600629	0.16299779685871	Homo sapiens BRCA1 associated protein (BRAP), mRNA [NM_006768]	BRAP
A_23_P133956	158573188	355663309583333	0.00927420656616465	0.16299779685871	Homo sapiens kinesin family member C1 (KIFC1), mRNA [NM_002263]	KIFC1
A_33_P3285761	-0.970568526666666	43174844875	0.00928953066524784	0.163006576467021	DB028131 TESTI2 Homo sapiens cDNA clone TESTI2010918 5', mRNA sequence [DB028131]
A_33_P3280841	-0.664336973333332	529055887083333	0.00929246369483131	0.163006576467021	Homo sapiens hypothetical LOC388387 (LOC388387), non-coding RNA [NR_027254]	LOC388387
A_33_P3255304	146427286	638853959166667	0.00929881712712473	0.163006576467021	Homo sapiens gamma-glutamyltransferase 5 (GGT5), transcript variant 1, mRNA [NM_001099781]	GGT5
A_33_P3772937	-0.541653099999996	89516175	0.00931124545981726	0.163083489133	Homo sapiens mRNA; cDNA DKFZp434C107 (from clone DKFZp434C107) [AL133645]	KRT8P12
A_23_P141680	0.640891080000002	696618387083333	0.00933378591588374	0.163124381761369	Homo sapiens breast carcinoma amplified sequence 3 (BCAS3), transcript variant 2, mRNA [NM_017679]	BCAS3
A_33_P3417745	0.526868533333339	134402444583333	0.00934253161868658	0.163124381761369	Homo sapiens IQ motif containing GTPase activating protein 1 (IQGAP1), mRNA [NM_003870]	IQGAP1
A_33_P3353185	15750901	347153345	0.00935714370892413	0.163124381761369
A_33_P3411741	0.488389793333337	806110855833333	0.00936195628069714	0.163124381761369	Homo sapiens SID1 transmembrane family, member 2 (SIDT2), mRNA [NM_001040455]	SIDT2
A_32_P3914	-0.778750699999999	628727261666667	0.00936530311291375	0.163124381761369	WAS/WASL interacting protein family, member 3 [Source:HGNC Symbol;Acc:22004] [ENST00000409290]
A_23_P329112	-0.566450726666666	72023010375	0.00936534146310545	0.163124381761369	Homo sapiens Janus kinase 3 (JAK3), mRNA [NM_000215]	JAK3
A_23_P98310	0.382481940000003	812671793333333	0.00936987993057861	0.163124381761369	Homo sapiens cleavage stimulation factor, 3' pre-RNA, subunit 3, 77kDa (CSTF3), transcript variant 1, mRNA [NM_001326]	CSTF3
A_23_P74097	0.511299546666669	75485842625	0.0093889435599848	0.163290600362466	Homo sapiens transcription elongation factor B (SIII), polypeptide 3 (110kDa, elongin A) (TCEB3), mRNA [NM_003198]	TCEB3
A_23_P152344	0.541439140000003	687903439583333	0.00939552956429336	0.163290600362466	Homo sapiens general transcription factor IIIC, polypeptide 1, alpha 220kDa (GTF3C1), mRNA [NM_001520]	GTF3C1
A_23_P101655	0.774982200000002	924397066666667	0.00941288566202422	0.163452180648267	Homo sapiens actinin, alpha 4 (ACTN4), mRNA [NM_004924]	ACTN4
A_23_P323166	0.606427266666673	12752351375	0.00942953171180163	0.163601165251292	Homo sapiens serine/arginine repetitive matrix 2 (SRRM2), mRNA [NM_016333]	SRRM2
A_33_P3254555	0.857045360000002	534875457916667	0.00944271615574626	0.16368988809474	Homo sapiens cDNA FLJ56845 complete cds, moderately similar to Mus musculus minichromosome maintenance complex component 9 (Mcm9), mRNA. [AK299076]	MCM9
A_23_P60240	0.391680233333336	838299122916667	0.0094802513656973	0.164200220494511	Homo sapiens phosphatidylinositol glycan anchor biosynthesis, class O (PIGO), transcript variant 1, mRNA [NM_032634]	PIGO
A_24_P246173	0.511598533333336	11242055875	0.00950842109367054	0.164528320951643	Homo sapiens myosin IXB (MYO9B), transcript variant 1, mRNA [NM_004145]	MYO9B
A_33_P3273906	-116218053333333	722296919166667	0.00951541862125415	0.164528320951643	Homo sapiens olfactory receptor, family 10, subfamily G, member 4 (OR10G4), mRNA [NM_001004462]	OR10G4
A_33_P3854030	0.609375300000002	687625720833333	0.00952393250877477	0.164535263324506	Homo sapiens methyl-CpG binding domain protein 5 (MBD5), mRNA [NM_018328]	MBD5
A_33_P3255209	0.558030333333335	123952923541667	0.0095437164475692	0.164579706185481	Homo sapiens hypothetical LOC151162 (LOC151162), non-coding RNA [NR_024275]	LOC151162
A_23_P120710	0.552455040000001	7889758825	0.00956282734858807	0.164579706185481	Homo sapiens tetratricopeptide repeat domain 3 (TTC3), transcript variant 1, mRNA [NM_003316]	TTC3
A_33_P3321055	-0.6245397	58989728125	0.00957233025206544	0.164579706185481	Homo sapiens tumor necrosis factor receptor superfamily, member 19, mRNA (cDNA clone IMAGE:5737300), with apparent retained intron. [BC035796]	TNFRSF19
A_23_P106720	0.591949513333336	744181134583333	0.00957837506628467	0.164579706185481	Homo sapiens transducin (beta)-like 3 (TBL3), mRNA [NM_006453]	TBL3
A_23_P88489	0.711361773333335	72882300875	0.00958775339648543	0.164579706185481	Homo sapiens cation channel, sperm associated 2 (CATSPER2), transcript variant 2, mRNA [NM_172095]	CATSPER2
A_23_P258978	0.410949586666669	73127610125	0.00958831117056464	0.164579706185481	Homo sapiens golgin A1 (GOLGA1), mRNA [NM_002077]	GOLGA1
A_23_P417200	0.524356400000005	730363363333333	0.00958994274384167	0.164579706185481	Homo sapiens telomeric repeat binding factor 2 (TERF2), mRNA [NM_005652]	TERF2
A_33_P3342569	-106952658666667	510578055833333	0.00959142159112701	0.164579706185481	Putative UPF0607 protein ENSP00000382826 [Source:UniProtKB/Swiss-Prot;Acc:A8MV72] [ENST00000399945]
A_24_P213370	109228169333333	416378815833333	0.00964163215858217	0.16520818299402	Homo sapiens cDNA FLJ26472 fis, clone KDN04506. [AK129982]
A_33_P3346193	182755782666667	430457131	0.0096443392498235	0.16520818299402	Homo sapiens tropomyosin 3 (TPM3), transcript variant 4, mRNA [NM_001043351]	TPM3
A_32_P73452	207213372133333	302227729	0.00968487880445841	0.165762626086097	Homo sapiens anoctamin 8 (ANO8), mRNA [NM_020959]	ANO8
A_33_P3217495	-0.806074819999997	79143929	0.0097006561187625	0.165892670658298	Homo sapiens solute carrier family 5 (sodium/glucose cotransporter), member 2 (SLC5A2), mRNA [NM_003041]	SLC5A2
A_23_P63681	0.423096813333336	697388434166667	0.00971967198898624	0.165988474571849	Homo sapiens insulin-degrading enzyme (IDE), transcript variant 1, mRNA [NM_004969]	IDE
A_23_P90855	0.531675100000001	492756218333333	0.00972262635792113	0.165988474571849	Homo sapiens FERM, RhoGEF and pleckstrin domain protein 2 (FARP2), mRNA [NM_014808]	FARP2
A_23_P141505	-0.893608266666666	91537515625	0.00974719512589106	0.166267965974199	Homo sapiens C-type lectin domain family 10, member A (CLEC10A), transcript variant 1, mRNA [NM_182906]	CLEC10A
A_24_P134834	0.503667220000003	71728779	0.00978443779788743	0.166762997829204	Homo sapiens rhomboid domain containing 1 (RHBDD1), transcript variant 1, mRNA [NM_032276]	RHBDD1
A_33_P3300032	-122554808666667	338719532083333	0.00981854015150387	0.167203720699246
A_33_P3341399	109301945333333	311497941458333	0.00984417425408915	0.167499615957581	Homo sapiens EF-hand calcium binding domain 5 (EFCAB5), transcript variant 1, mRNA [NM_198529]	EFCAB5
A_33_P3315223	0.570159900000002	692919779166667	0.00986240049068964	0.16754276071877	Homo sapiens heterogeneous nuclear ribonucleoprotein A0 (HNRNPA0), mRNA [NM_006805]	HNRNPA0
A_33_P3217786	-114119746	534998156666667	0.0098669364287992	0.16754276071877	Homo sapiens aquaporin 7 pseudogene 1 (AQP7P1), non-coding RNA [NR_002817]	AQP7P1
A_33_P3345608	125957358666667	477037617916667	0.00987685095241626	0.16754276071877	Homo sapiens chromosome 10 open reading frame 137 (C10orf137), mRNA [NM_015608]	C10orf137
A_23_P110062	0.478921800000002	92066705	0.00988854706005316	0.16754276071877	Homo sapiens eukaryotic translation initiation factor 2B, subunit 5 epsilon, 82kDa (EIF2B5), mRNA [NM_003907]	EIF2B5
A_33_P3753757	0.701317126666668	644053274583333	0.00989182875915838	0.16754276071877	Homo sapiens cDNA FLJ38333 fis, clone FCBBF3025674. [AK095652]	LOC158402
A_24_P595717	139325125333333	445851825416667	0.00989627390499389	0.16754276071877	Homo sapiens family with sequence similarity 179, member A (FAM179A), mRNA [NM_199280]	FAM179A
A_23_P356139	0.478458586666671	6739642425	0.00992129782768016	0.167826324054219	Homo sapiens family with sequence similarity 178, member A (FAM178A), transcript variant 1, mRNA [NM_018121]	FAM178A
A_33_P3256848	-168487686666666	924919199166667	0.00993633138343132	0.167940560932295	Homo sapiens ADAM metallopeptidase domain 12 (ADAM12), transcript variant 2, mRNA [NM_021641]	ADAM12
A_24_P690924	0.500101400000005	872259791666667	0.00995759715863734	0.168108922766954	Homo sapiens Sec23 homolog B (S. cerevisiae) (SEC23B), transcript variant 2, mRNA [NM_032985]	SEC23B
A_24_P350649	0.774270133333339	101271937083333	0.00996286979419576	0.168108922766954	Homo sapiens pyruvate dehydrogenase phosphatase regulatory subunit (PDPR), mRNA [NM_017990]	PDPR
A_23_P88893	-0.791563499999999	109395395625	0.0100211548843977	0.16884655732267	Homo sapiens differentially expressed in FDCP 8 homolog (mouse) (DEF8), transcript variant 2, mRNA [NM_017702]	DEF8
A_33_P3399061	128722531333334	54359618875	0.0100334047722018	0.16884655732267	Homo sapiens adenosine deaminase, RNA-specific, B1 (RED1 homolog rat) (ADARB1), transcript variant 4, non-coding RNA [NR_027673]	ADARB1
A_33_P3351388	-140621266	7616845675	0.0100362542212924	0.16884655732267	PREDICTED: Homo sapiens hypothetical LOC100128440 (LOC100128440), mRNA [XM_001726725]	LOC100128440
A_33_P3213832	-227897513333333	355993412875	0.010049551975069	0.16884655732267	PREDICTED: Homo sapiens hypothetical LOC100130882 (LOC100130882), mRNA [XM_001715346]	LOC100130882
A_33_P3326817	-0.863745499999999	89481472	0.0100560392294071	0.16884655732267
A_24_P216681	-0.477801066666666	109809252083333	0.0100565349199184	0.16884655732267	Homo sapiens LSM10, U7 small nuclear RNA associated (LSM10), mRNA [NM_032881]	LSM10
A_33_P3277198	10288705	372504322916667	0.0100737071792046	0.16899497850176	Homo sapiens carbohydrate sulfotransferase 10 (CHST10), mRNA [NM_004854]	CHST10
A_23_P76622	-166149636666666	98538984375	0.0100853184533049	0.169049941214818	Homo sapiens dopachrome tautomerase (dopachrome delta-isomerase, tyrosine-related protein 2) (DCT), transcript variant 1, mRNA [NM_001922]	DCT
A_23_P144999	0.519683666666671	898101541666667	0.0101351876664002	0.169722512559327	Homo sapiens Rap guanine nucleotide exchange factor (GEF) 6 (RAPGEF6), transcript variant 2, mRNA [NM_016340]	RAPGEF6
A_33_P3320301	-0.555583733333332	110265593541667	0.0101483364682404	0.169722512559327	Homo sapiens hypothetical LOC388789 (LOC388789), non-coding RNA [NR_015432]	LOC388789
A_23_P349771	0.594117686666669	509172581666667	0.0101505476646516	0.169722512559327	Homo sapiens HAUS augmin-like complex, subunit 5 (HAUS5), mRNA [NM_015302]	HAUS5
A_33_P3336720	-0.591569639999999	7224462175	0.0101673107586074	0.16986276507914	Homo sapiens hepcidin antimicrobial peptide (HAMP), mRNA [NM_021175]	HAMP
A_23_P97736	0.44476964666667	608072357916667	0.0102177931745481	0.170250951704921	Homo sapiens neurochondrin (NCDN), transcript variant 3, mRNA [NM_014284]	NCDN
A_33_P3388870	-0.79755233333333	100652121458333	0.0102401001278058	0.170250951704921	Homo sapiens biogenesis of lysosomal organelles complex-1, subunit 1 (BLOC1S1), mRNA [NM_001487]	BLOC1S1
A_24_P52293	-140759749333333	591936057083333	0.0102445663728366	0.170250951704921	Homo sapiens olfactory receptor, family 2, subfamily A, member 25 (OR2A25), mRNA [NM_001004488]	OR2A25
A_24_P522631	0.52228550666667	77775555	0.0102762206515404	0.170250951704921	Homo sapiens transmembrane protein 201 (TMEM201), transcript variant 1, mRNA [NM_001130924]	TMEM201
A_24_P370172	-0.767767699999998	924169297916667	0.0102861771033596	0.170250951704921	Homo sapiens leukocyte immunoglobulin-like receptor, subfamily A (with TM domain), member 5 (LILRA5), transcript variant 3, mRNA [NM_181879]	LILRA5
A_23_P65830	-0.509892099999997	98641385625	0.0102893200887269	0.170250951704921	Homo sapiens HD domain containing 3 (HDDC3), mRNA [NM_198527]	HDDC3
A_33_P3297345	-100828976666667	793667157916667	0.0102906138402332	0.170250951704921	Homo sapiens tetratricopeptide repeat domain 24 (TTC24), mRNA [NM_001105669]	TTC24
A_23_P24211	186387926666667	357532940416667	0.010291382043802	0.170250951704921	Homo sapiens matrix metallopeptidase 21 (MMP21), mRNA [NM_147191]	MMP21
A_33_P3712341	-15241666	912705303333333	0.0102950399459217	0.170250951704921	Homo sapiens chemokine (C-X-C motif) ligand 12 (stromal cell-derived factor 1) (CXCL12), transcript variant 3, mRNA [NM_001033886]	CXCL12
A_33_P3420048	-139061362666667	442055389166667	0.0103068124493041	0.170250951704921	Homo sapiens cysteine-serine-rich nuclear protein 3 (CSRNP3), transcript variant 1, mRNA [NM_001172173]	CSRNP3
A_23_P399501	0.556053666666672	109417692916667	0.0103200814034655	0.170250951704921	Homo sapiens pyruvate kinase, muscle (PKM2), transcript variant 2, mRNA [NM_182470]	PKM2
A_33_P3887081	120872052666667	333940320833333	0.0103209787186495	0.170250951704921	Homo sapiens hypothetical protein LOC338817, mRNA (cDNA clone IMAGE:5267955). [BC041827]	LOC338817
A_23_P30813	-0.69643593333333	813409323333333	0.0103269886299635	0.170250951704921	Homo sapiens histone cluster 1, H4k (HIST1H4K), mRNA [NM_003541]	HIST1H4K
A_33_P3225882	-0.608543933333331	6400426075	0.0103432864398885	0.170250951704921	Homo sapiens blocked early in transport 1 homolog (S. cerevisiae)-like (BET1L), transcript variant 1, mRNA [NM_001098787]	BET1L
A_32_P149251	105797697333333	470222155416667	0.0103444259733717	0.170250951704921	Homo sapiens DnaJ (Hsp40) homolog, subfamily C, member 18 (DNAJC18), mRNA [NM_152686]	DNAJC18
A_23_P251377	0.46607896666667	89168219375	0.0103513703302976	0.170250951704921	Homo sapiens chromosome 3 open reading frame 37 (C3orf37), transcript variant 1, mRNA [NM_001006109]	C3orf37
A_23_P327370	0.460807833333336	884680489583333	0.0103516164870297	0.170250951704921	Homo sapiens pyroglutamyl-peptidase I (PGPEP1), mRNA [NM_017712]	PGPEP1
A_24_P169092	0.795630800000002	550650633333333	0.0103649223348693	0.170250951704921	Homo sapiens mastermind-like 2 (Drosophila) (MAML2), mRNA [NM_032427]	MAML2
A_23_P205818	0.55759402	59145297	0.0103812773063042	0.170250951704921	Homo sapiens diphosphoinositol pentakisphosphate kinase 1 (PPIP5K1), transcript variant 5, mRNA [NM_001130858]	PPIP5K1
A_33_P3245006	0.481508666666669	726414199166667	0.0103832944690352	0.170250951704921	Homo sapiens dihydroxyacetone kinase 2 homolog (S. cerevisiae) (DAK), mRNA [NM_015533]	DAK
A_24_P257416	-0.589607259999999	534775197916667	0.0103855943225299	0.170250951704921	Homo sapiens chemokine (C-X-C motif) ligand 2 (CXCL2), mRNA [NM_002089]	CXCL2
A_23_P141555	0.785180133333334	119800313125	0.0103872433798396	0.170250951704921	Homo sapiens T-box 21 (TBX21), mRNA [NM_013351]	TBX21
A_23_P145175	0.490183146666669	739944489583333	0.0103901801931348	0.170250951704921	Homo sapiens zinc finger protein 318 (ZNF318), mRNA [NM_014345]	ZNF318
A_33_P3347639	-0.663592626666664	668329018333333	0.0103920066172317	0.170250951704921	Homo sapiens mediator complex subunit 18 (MED18), transcript variant 1, mRNA [NM_017638]	MED18
A_33_P3882659	0.769820533333338	9184728875	0.0104407060182807	0.170689663823515	Homo sapiens heat shock protein 90Be (HSP90Be) mRNA, complete cds. [AY956766]	HSP90AB5P
A_23_P210554	0.50999048	512026812083333	0.0104439238673087	0.170689663823515	Homo sapiens spermatogenesis associated 2 (SPATA2), transcript variant 1, mRNA [NM_006038]	SPATA2
A_24_P88800	-0.546027599999999	894657516666667	0.0104440327780782	0.170689663823515	Homo sapiens cytochrome c oxidase subunit VIIa polypeptide 2 like (COX7A2L), nuclear gene encoding mitochondrial protein, mRNA [NM_004718]	COX7A2L
A_24_P64653	-0.723295586666666	445820249166667	0.0104728543885467	0.171022892679954	Homo sapiens methyltransferase like 7B (METTL7B), mRNA [NM_152637]	METTL7B
A_23_P140876	0.546847166666669	730990390416667	0.0104832887066847	0.171055560377296	Homo sapiens ATP-binding cassette, sub-family A (ABC1), member 3 (ABCA3), mRNA [NM_001089]	ABCA3
A_33_P3398897	230142674	68181171125	0.0104930862330236	0.171077793390824	Homo sapiens quinoid dihydropteridine reductase (QDPR), mRNA [NM_000320]	QDPR
A_33_P3281139	0.590893766666669	62469917875	0.0105785523364044	0.172261306958388	Homo sapiens cDNA FLJ10953 fis, clone PLACE1000380, highly similar to Zinc finger CCCH domain-containing protein 13. [AK001815]	ZC3H13
A_33_P3771899	-0.702342139999999	42335474	0.010587662060632	0.172261306958388	AGENCOURT_6773311 NIH_MGC_128 Homo sapiens cDNA clone IMAGE:5811573 5', mRNA sequence [BQ278507]
A_33_P3231950	0.542865500000002	594143762916667	0.0105911571727201	0.172261306958388	Putative uncharacterized protein ENSP00000382756 [Source:UniProtKB/TrEMBL;Acc:A8MVS2] [ENST00000399866]
A_33_P3367293	-0.98759472	527233297083333	0.0106109768330688	0.172445378307934	Homo sapiens metallothionein 1I (pseudogene) (MT1IP), non-coding RNA [NR_003669]	MT1IP
A_33_P3211238	-104869106666666	872740642083333	0.0106224182870758	0.172493104642491	Homo sapiens von Willebrand factor C and EGF domains (VWCE), mRNA [NM_152718]	VWCE
A_24_P165423	-0.700364566666664	915150229166667	0.0106391915933722	0.172627267117419	Homo sapiens retinol binding protein 7, cellular (RBP7), mRNA [NM_052960]	RBP7
A_24_P927325	0.755071740000001	385085944583333	0.0106599045879043	0.172749302121843	Homo sapiens C2 calcium-dependent domain containing 3 (C2CD3), mRNA [NM_015531]	C2CD3
A_24_P292470	-0.913291799999996	100276006041667	0.0106637474734517	0.172749302121843	Homo sapiens uncoupling protein 3 (mitochondrial, proton carrier) (UCP3), nuclear gene encoding mitochondrial protein, transcript variant short, mRNA [NM_022803]	UCP3
A_23_P115955	-0.517823666666663	10314876375	0.0106808850533512	0.172888835316894	Homo sapiens mitochondrial ribosomal protein L21 (MRPL21), nuclear gene encoding mitochondrial protein, transcript variant 1, mRNA [NM_181515]	MRPL21
A_23_P130974	-0.710942399999997	103335679791667	0.0107066684668439	0.172957938203287	Homo sapiens KIAA1683 (KIAA1683), transcript variant 2, mRNA [NM_025249]	KIAA1683
A_23_P329361	0.489165806666669	812301565416667	0.0107255993136621	0.172957938203287	Homo sapiens component of oligomeric golgi complex 7 (COG7), mRNA [NM_153603]	COG7
A_33_P3259203	-0.535790366666665	553309576666667	0.0107382315778818	0.172957938203287	Q5FW56_MOUSE (Q5FW56) Gm687 protein (Fragment), partial (19%) [THC2712321]
A_23_P162702	0.402707200000002	861041541666667	0.0107389179984119	0.172957938203287	Homo sapiens chromosome 12 open reading frame 51 (C12orf51), mRNA [NM_001109662]	C12orf51
A_23_P111088	-0.879090819999999	4853057625	0.0107407486076627	0.172957938203287	Homo sapiens olfactory receptor, family 2, subfamily B, member 2 (OR2B2), mRNA [NM_033057]	OR2B2
A_33_P3323722	0.494001933333337	121504664583333	0.0107526798550406	0.172957938203287	Homo sapiens ADP-ribosylation factor-like 4C (ARL4C), mRNA [NM_005737]	ARL4C
A_32_P163169	0.567160126666669	53748534	0.0107562403239119	0.172957938203287	Homo sapiens voltage-dependent anion channel 1 (VDAC1), mRNA [NM_003374]	VDAC1
A_33_P3380383	-0.717345506666663	687321618333333	0.0107647058918428	0.172957938203287	Homo sapiens TRAF-interacting protein with forkhead-associated domain, family member B (TIFAB), mRNA [NM_001099221]	TIFAB
A_33_P3358392	107094576	385635895	0.0107784455892519	0.172957938203287	Homo sapiens B-cell CLL/lymphoma 11B (zinc finger protein) (BCL11B), transcript variant 1, mRNA [NM_138576]	BCL11B
A_33_P3370615	-0.731719426666666	66728684875	0.010786718599853	0.172957938203287	Putative uncharacterized protein ENSP00000385370 [Source:UniProtKB/TrEMBL;Acc:B5MCU5] [ENST00000406220]
A_32_P360193	-10682523	765332179166667	0.0108241566845183	0.172957938203287	Homo sapiens dynein heavy chain domain 1 (DNHD1), transcript variant 1, mRNA [NM_144666]	DNHD1
A_23_P140375	-0.826064786666667	370942387916667	0.0108294463226236	0.172957938203287	Homo sapiens neuroglobin (NGB), mRNA [NM_021257]	NGB
A_23_P98900	0.462780400000002	969749341666667	0.0108341103353004	0.172957938203287	Homo sapiens coiled-coil domain containing 92 (CCDC92), mRNA [NM_025140]	CCDC92
A_33_P3230017	-0.450641646666663	648286025833333	0.0108423328895116	0.172957938203287	Homo sapiens aurora kinase A pseudogene 1 (AURKAPS1), non-coding RNA [NR_001587]	AURKAPS1
A_33_P3379176	-0.876152006666666	584678450833333	0.0108463519723767	0.172957938203287	Homo sapiens cDNA FLJ12616 fis, clone NT2RM4001650. [AK022678]
A_23_P128598	0.633223733333333	928084902083333	0.0108530251042019	0.172957938203287	Homo sapiens tubulin, alpha 3c (TUBA3C), mRNA [NM_006001]	TUBA3C
A_33_P3350094	0.615474000000004	99297290625	0.010859271275316	0.172957938203287	Homo sapiens protein associated with topoisomerase II homolog 2 (yeast) (PATL2), mRNA [NM_001145112]	PATL2
A_33_P3809606	0.452269333333337	118848874583333	0.0108600071573183	0.172957938203287	Homo sapiens cDNA FLJ45671 fis, clone CTONG3008457, weakly similar to Homo sapiens cytokine receptor-like factor 2 (CRLF2). [AK127576]	FLJ45671
A_33_P3209351	0.429735406666668	8177291825	0.0108605387658766	0.172957938203287	Homo sapiens isoleucyl-tRNA synthetase (IARS), transcript variant long, mRNA [NM_013417]	IARS
A_33_P3255716	-0.912511119999997	777926456666667	0.0108612948946984	0.172957938203287	Putative uncharacterized protein ENSP00000385767 [Source:UniProtKB/TrEMBL;Acc:B5MC26] [ENST00000401641]	LOC285095
A_32_P203917	-15008864	50251151875	0.0108725452630191	0.172957938203287	Homo sapiens complement component 9 (C9), mRNA [NM_001737]	C9
A_33_P3409392	102209194666667	33348492875	0.0108727626076911	0.172957938203287	Homo sapiens frizzled homolog 6 (Drosophila) (FZD6), transcript variant 1, mRNA [NM_003506]	FZD6
A_23_P89509	0.534503120000005	779803490833333	0.0108936907091792	0.173098758008813	Homo sapiens sperm associated antigen 5 (SPAG5), mRNA [NM_006461]	SPAG5
A_33_P3349947	0.360960173333336	785634170416667	0.010900456559138	0.173098758008813	Homo sapiens t-complex 1 (TCP1), transcript variant 1, mRNA [NM_030752]	TCP1
A_23_P27107	-0.817859913333333	490286820416667	0.0109072188509646	0.173098758008813	Homo sapiens transmembrane 4 L six family member 5 (TM4SF5), mRNA [NM_003963]	TM4SF5
A_23_P144202	0.470685120000003	613227165416667	0.0109286565926687	0.173163962923728	Homo sapiens eukaryotic elongation factor, selenocysteine-tRNA-specific (EEFSEC), mRNA [NM_021937]	EEFSEC
A_23_P30693	117721751333333	40386684875	0.0109332257221094	0.173163962923728	Homo sapiens plasminogen (PLG), transcript variant 1, mRNA [NM_000301]	PLG
A_23_P380857	110313717333333	585478200416667	0.0109414051080861	0.173163962923728	Homo sapiens apolipoprotein L, 4 (APOL4), transcript variant a, mRNA [NM_030643]	APOL4
A_33_P3369286	0.431335966666669	881104089583333	0.0109454787727157	0.173163962923728	Homo sapiens importin 8 (IPO8), mRNA [NM_006390]	IPO8
A_33_P3289034	-0.698835486666666	504835492916667	0.0109668166009651	0.173366308886028	Homo sapiens polycystic kidney disease 2-like 1 (PKD2L1), mRNA [NM_016112]	PKD2L1
A_23_P349310	0.493018466666667	876561741666667	0.0110105702480991	0.173850940854245	Homo sapiens trinucleotide repeat containing 6A (TNRC6A), mRNA [NM_014494]	TNRC6A
A_33_P3369419	0.582461333333336	51095508625	0.0110146168522683	0.173850940854245	Homo sapiens gon-4-like (C. elegans) (GON4L), transcript variant 2, mRNA [NM_032292]	GON4L
A_23_P81811	0.455798659999999	8290258975	0.0110749861341608	0.174288148962388	Homo sapiens tight junction associated protein 1 (peripheral) (TJAP1), transcript variant 4, mRNA [NM_080604]	TJAP1
A_24_P362193	0.457961926666667	595609569583333	0.0110881625384631	0.174288148962388	Homo sapiens CD84 molecule (CD84), mRNA [NM_003874]	CD84
A_33_P3323435	0.589064900000001	578554849583333	0.0110887727727955	0.174288148962388	Homo sapiens mitogen-activated protein kinase kinase kinase 9 (MAP3K9), mRNA [NM_033141]	MAP3K9
A_33_P3209522	0.685933066666674	12673117375	0.0110910406462983	0.174288148962388	Homo sapiens schlafen family member 5 (SLFN5), mRNA [NM_144975]	SLFN5
A_33_P3374289	-0.868921646666664	519728832916667	0.0110983812710496	0.174288148962388	Homo sapiens chromosome 10 open reading frame 82 (C10orf82), mRNA [NM_144661]	C10orf82
A_23_P88703	0.505272333333337	819387575	0.011099111561196	0.174288148962388	Homo sapiens tumor protein p53 binding protein 1 (TP53BP1), transcript variant 3, mRNA [NM_005657]	TP53BP1
A_23_P204364	0.456627833333336	90369626875	0.011107891947458	0.174288148962388	Homo sapiens NOP2 nucleolar protein homolog (yeast) (NOP2), transcript variant 2, mRNA [NM_001033714]	NOP2
A_23_P90612	0.44049	98475271875	0.0111110628443136	0.174288148962388	Homo sapiens minichromosome maintenance complex component 6 (MCM6), mRNA [NM_005915]	MCM6
A_33_P3374589	-0.957957833333333	841486213333333	0.011129483715475	0.174353973688834	ataxin 10 [Source:HGNC Symbol;Acc:10549] [ENST00000402380]
A_23_P38328	-105142886666666	855612244166667	0.0111370680266414	0.174353973688834	Homo sapiens DBF4 homolog B (S. cerevisiae) (DBF4B), transcript variant 2, mRNA [NM_025104]	DBF4B
A_23_P139260	-0.583874533333329	112943797083333	0.0111410487082501	0.174353973688834	Homo sapiens solute carrier family 22, member 18 (SLC22A18), transcript variant 2, mRNA [NM_183233]	SLC22A18
A_23_P426663	124412394666667	439655219583333	0.0111751237183791	0.174749223642532	Homo sapiens microphthalmia-associated transcription factor (MITF), transcript variant 1, mRNA [NM_198159]	MITF
A_33_P3775848	-0.582683906666665	61400700625	0.0111835367462778	0.174749223642532	Homo sapiens chloride intracellular channel 2 (CLIC2), mRNA [NM_001289]	CLIC2
A_24_P943575	0.475540719999998	826783422916667	0.011203738325592	0.17490862285852	Homo sapiens chromodomain helicase DNA binding protein 6 (CHD6), mRNA [NM_032221]	CHD6
A_33_P3245321	0.698904086666669	521555822916667	0.0112109855889989	0.17490862285852	Homo sapiens centromere protein P (CENPP), mRNA [NM_001012267]	CENPP
A_24_P202581	0.533598733333335	9476762	0.0112281227912296	0.175041342391789	Homo sapiens Rho guanine nucleotide exchange factor (GEF) 1 (ARHGEF1), transcript variant 1, mRNA [NM_199002]	ARHGEF1
A_23_P400515	-0.886822793333333	560296952916667	0.011245900194057	0.175183830826317	Homo sapiens kinesin family member 17 (KIF17), transcript variant 1, mRNA [NM_020816]	KIF17
A_33_P3318439	143221252	315582544166667	0.0112656300389478	0.175356491519523	Homo sapiens ring finger protein 212 (RNF212), transcript variant 1, mRNA [NM_001131034]	RNF212
A_23_P72117	-0.712028586666666	725010476666667	0.0113091132533969	0.17571438613191	Homo sapiens sphingomyelin phosphodiesterase, acid-like 3A (SMPDL3A), mRNA [NM_006714]	SMPDL3A
A_32_P53486	-0.560335933333327	1145025275	0.0113138938551098	0.17571438613191	Homo sapiens bolA homolog 2B (E. coli) (BOLA2B), mRNA [NM_001039182]	BOLA2B
A_23_P399146	0.530235613333335	574292220833333	0.0113260645063576	0.17571438613191	Homo sapiens zinc finger protein 549 (ZNF549), mRNA [NM_153263]	ZNF549
A_33_P3413815	0.607437700000002	7516227825	0.0113294477668243	0.17571438613191	Homo sapiens laminin, beta 2-like (LAMB2L), non-coding RNA [NR_004405]	LAMB2L
A_23_P55917	-0.868183539999997	63457039625	0.0113346585646432	0.17571438613191	Homo sapiens synaptotagmin III (SYT3), transcript variant 1, mRNA [NM_032298]	SYT3
A_33_P3324149	-0.851763539999998	6693705825	0.0113406040551558	0.17571438613191
A_33_P3347465	0.71608016666667	80442216625	0.0113661158513804	0.175951465733391	Homo sapiens zinc finger CCCH-type containing 18 (ZC3H18), mRNA [NM_144604]	ZC3H18
A_33_P3408678	-149968192666667	364241917916667	0.0113790123745963	0.175951465733391	PREDICTED: Homo sapiens FLJ46010 protein (FLJ46010), miscRNA [XR_040675]	FLJ46010
A_23_P205567	0.526442033333339	118559211875	0.0113997020266844	0.175951465733391	Homo sapiens protein kinase C, eta (PRKCH), mRNA [NM_006255]	PRKCH
A_24_P203000	100445326666667	126282825	0.011407624878127	0.175951465733391	Homo sapiens interleukin 2 receptor, beta (IL2RB), mRNA [NM_000878]	IL2RB
A_23_P163820	0.666649220000001	699377894583333	0.0114085422985103	0.175951465733391	Homo sapiens zinc finger protein 629 (ZNF629), mRNA [NM_001080417]	ZNF629
A_23_P3453	0.409667733333336	100734800833333	0.0114241138986432	0.175951465733391	Homo sapiens RNA polymerase II associated protein 1 (RPAP1), mRNA [NM_015540]	RPAP1
A_24_P59111	-133364649333333	365134595	0.0114268056851601	0.175951465733391	Homo sapiens dipeptidyl-peptidase 6, mRNA (cDNA clone IMAGE:5494573), complete cds. [BC035912]	DPP6
A_23_P162525	0.531104533333335	734548488333333	0.0114283786975269	0.175951465733391	Homo sapiens UTP20, small subunit (SSU) processome component, homolog (yeast) (UTP20), mRNA [NM_014503]	UTP20
A_33_P3335506	-136940814666666	685650509166667	0.0114339824394345	0.175951465733391	Homo sapiens immunoglobulin superfamily receptor translocation associated protein 2a (IRTA2) mRNA, complete cds, alternatively spliced. [AF343662]	FCRL5
A_33_P3371954	0.52021486	612208058333333	0.0114935595059893	0.176601742932629	Homo sapiens immunoglobulin superfamily, member 8 (IGSF8), mRNA [NM_052868]	IGSF8
A_23_P171117	0.593199473333336	70500436625	0.0114936545050325	0.176601742932629	Homo sapiens MORC family CW-type zinc finger 4 (MORC4), transcript variant 1, mRNA [NM_024657]	MORC4
A_32_P159400	0.552517326666668	665681177083333	0.0115379990675036	0.177148900141642	Homo sapiens ubiquitin protein ligase E3 component n-recognin 5 (UBR5), mRNA [NM_015902]	UBR5
A_24_P84880	0.727067880000003	774947530833333	0.0115580577518231	0.177285380458757	Homo sapiens actin pseudogene (LOC148709), non-coding RNA [NR_002929]	LOC148709
A_32_P121303	0.576836266666666	933536295833333	0.0115643702961707	0.177285380458757	Homo sapiens nucleoporin 50kDa (NUP50), transcript variant 2, mRNA [NM_007172]	NUP50
A_23_P214354	0.477406173333335	676393367083333	0.0115770635172414	0.1773459231546	Homo sapiens exocyst complex component 2 (EXOC2), mRNA [NM_018303]	EXOC2
A_23_P57236	0.573407473333335	698689115833333	0.0115937960326441	0.1774682046295	Homo sapiens gamma-glutamyltransferase 7 (GGT7), mRNA [NM_178026]	GGT7
A_24_P246963	0.452651600000001	86384731875	0.0116234708784043	0.177788262711762
A_23_P351734	0.696127900000003	58379726875	0.0116397991800158	0.17787037114452	Homo sapiens nephronophthisis 4 (NPHP4), mRNA [NM_015102]	NPHP4
A_32_P105195	0.411140366666667	725783025833333	0.011646378704266	0.17787037114452	Homo sapiens DEAD (Asp-Glu-Ala-Asp) box polypeptide 46 (DDX46), mRNA [NM_014829]	DDX46
A_33_P3413463	0.530788266666667	110484692708333	0.0116558126617988	0.177880505949287	Homo sapiens BRF1 homolog, subunit of RNA polymerase III transcription initiation factor IIIB (S. cerevisiae) (BRF1), transcript variant 1, mRNA [NM_001519]	BRF1
A_24_P7652	-0.975881079999999	535361769583333	0.0116994710626695	0.178412535408317	Homo sapiens MAP7 domain containing 2 (MAP7D2), transcript variant 2, mRNA [NM_152780]	MAP7D2
A_23_P388681	0.495740259999999	649838487083333	0.0117232374002007	0.178419882244684	Homo sapiens ELAV (embryonic lethal, abnormal vision, Drosophila)-like 1 (Hu antigen R) (ELAVL1), mRNA [NM_001419]	ELAVL1
A_32_P409222	0.528198773333337	822768128333333	0.0117399598372286	0.178419882244684	Homo sapiens zinc finger protein 628 (ZNF628), mRNA [NM_033113]	ZNF628
A_33_P3416350	-0.636667166666666	852062458333333	0.0117493122104495	0.178419882244684	Homo sapiens intersectin 2 (ITSN2), transcript variant 2, mRNA [NM_147152]	ITSN2
A_32_P100430	-0.617993399999996	88210159375	0.0117617484260162	0.178419882244684	PREDICTED: Homo sapiens hypothetical LOC100128737 (LOC100128737), mRNA [XM_001718329]	LOC100128737
A_33_P3421733	0.666215366666668	881827058333333	0.0117693950285145	0.178419882244684	Homo sapiens eukaryotic translation initiation factor 3, subunit C-like (EIF3CL), mRNA [NM_001099661]	EIF3CL
A_23_P116387	0.974016186666669	43783824875	0.0117699712000129	0.178419882244684	Homo sapiens inner centromere protein antigens 135/155kDa (INCENP), transcript variant 1, mRNA [NM_001040694]	INCENP
A_23_P217228	0.681253946666669	556299371666667	0.0117781210822845	0.178419882244684	Homo sapiens trophinin (TRO), transcript variant 3, mRNA [NM_016157]	TRO
A_24_P356406	0.463429900000001	106610329791667	0.0117826125070359	0.178419882244684	Homo sapiens platelet-activating factor acetylhydrolase 1b, regulatory subunit 1 (45kDa) (PAFAH1B1), mRNA [NM_000430]	PAFAH1B1
A_33_P3335725	0.798572893333335	682877749166667	0.0117873982835049	0.178419882244684	Homo sapiens insulin receptor (INSR), transcript variant 1, mRNA [NM_000208]	INSR
A_23_P110571	0.658398900000002	86168363125	0.0117895685584019	0.178419882244684	Homo sapiens microtubule associated serine/threonine kinase family member 4 (MAST4), transcript variant 3, mRNA [NM_001164664]	MAST4
A_33_P3267612	-0.617874153333331	47842242	0.0117990288112296	0.178419882244684	Homo sapiens hypothetical LOC728264 (LOC728264), non-coding RNA [NR_027180]	LOC728264
A_33_P3340007	0.474923160000002	52894607875	0.0118140384164532	0.178419882244684	Homo sapiens CTAGE family, member 5 pseudogene (LOC220429), non-coding RNA [NR_003268]	LOC220429
A_33_P3356245	0.525309900000003	491961928333333	0.0118143132755453	0.178419882244684	Homo sapiens zinc finger protein 416 (ZNF416), mRNA [NM_017879]	ZNF416
A_24_P299663	0.937212433333334	298393482916667	0.0118360990964395	0.178615894251478	Homo sapiens zinc finger protein 238 (ZNF238), transcript variant 2, mRNA [NM_006352]	ZNF238
A_33_P3336514	-0.805613593333331	735423174583333	0.0118499378910494	0.178691777179378	Homo sapiens cDNA, FLJ17456. [AK310414]
A_23_P71094	0.477091133333335	910804958333333	0.0118848097717272	0.178948235282618	Homo sapiens GRIP and coiled-coil domain containing 1 (GCC1), mRNA [NM_024523]	GCC1
A_23_P112004	-113953982666666	637980224166667	0.0118908481653069	0.178948235282618	Homo sapiens leucine rich repeat containing 6 (LRRC6), mRNA [NM_012472]	LRRC6
A_23_P500985	-0.773606326666664	470755484583333	0.0119081900271005	0.178948235282618	Homo sapiens paired box 7 (PAX7), transcript variant 2, mRNA [NM_013945]	PAX7
A_33_P3399864	0.508765140000002	515260522083333	0.0119093123028489	0.178948235282618	Homo sapiens zinc finger protein 792 (ZNF792), mRNA [NM_175872]	ZNF792
A_33_P3380913	-0.592602646666665	4418671075	0.0119303273879376	0.178948235282618	PREDICTED: Homo sapiens similar to nudix-type motif 15 (LOC100287245), miscRNA [XR_078528]	LOC100287245
A_23_P73702	0.735316766666668	734546855416667	0.0119318531996835	0.178948235282618	Homo sapiens mediator complex subunit 12 (MED12), mRNA [NM_005120]	MED12
A_24_P106910	0.760086713333335	57855946625	0.0119372976132961	0.178948235282618	Homo sapiens patched homolog 1 (Drosophila) (PTCH1), transcript variant 1a, mRNA [NM_001083602]	PTCH1
A_33_P3412087	0.836557866666667	720935014583333	0.0119507905738063	0.178948235282618	Homo sapiens chromosome 6 open reading frame 97 (C6orf97), mRNA [NM_025059]	C6orf97
A_33_P3365002	-173853921333333	72964064625	0.0119617644010095	0.178948235282618	Homo sapiens tubulin, beta 2A (TUBB2A), mRNA [NM_001069]	TUBB2A
A_23_P21673	0.530937200000002	989902520833333	0.0119688425168757	0.178948235282618	Homo sapiens KIAA1797 (KIAA1797), mRNA [NM_017794]	KIAA1797
A_24_P312325	0.612217873333334	672614834583333	0.0119720056819015	0.178948235282618	Homo sapiens mRNA for hypothetical protein (C8ORF15). [AJ312027]
A_33_P3313519	-113395632	86533536375	0.0119775028798997	0.178948235282618	Homo sapiens CHRNA7 (cholinergic receptor, nicotinic, alpha 7, exons 5-10) and FAM7A (family with sequence similarity 7A, exons A-E) fusion (CHRFAM7A), transcript variant 1, mRNA [NM_139320]	CHRFAM7A
A_33_P3389773	-129533713333333	598077238333333	0.0119816439953553	0.178948235282618	EFCB_PAPAN (P61552) ERV-BabFcenv provirus ancestral Env polyprotein precursor (Envelope polyprotein) (BabFcenv) [Includes: Surface protein (SU); Transmembrane protein (TM)], partial (28%) [THC2739063]
A_32_P116989	0.698683486666668	55338215125	0.0120145116473149	0.179252744872063	Homo sapiens zinc finger, CCHC domain containing 18 (ZCCHC18), transcript variant 1, mRNA [NM_001143978]	ZCCHC18
A_33_P3373165	-0.964543146666665	654723700833333	0.0120197087578151	0.179252744872063	Homo sapiens double homeobox, 4 (DUX4), mRNA [NM_033178]	DUX4
A_33_P3325978	0.815100300000001	828889345	0.0120302728961734	0.179278467950176	tribbles homolog 2 (Drosophila) [Source:HGNC Symbol;Acc:30809] [ENST00000405331]
A_32_P216872	0.466116333333335	808238765416667	0.0120660969746678	0.179566245315714	Homo sapiens mRNA; cDNA DKFZp686B0962 (from clone DKFZp686B0962). [BX647358]	PDXDC2
A_33_P3403270	-182444537333333	49580935	0.0120680640310344	0.179566245315714	coiled-coil domain containing 33 [Source:HGNC Symbol;Acc:26552] [ENST00000398819]
A_23_P108376	0.437014833333334	844405916666667	0.0120761442959587	0.179566245315714	Homo sapiens thyroid adenoma associated (THADA), transcript variant 1, mRNA [NM_022065]	THADA
A_32_P16258	0.589658900000001	390520190416667	0.0121139825756283	0.179796537016108	exocyst complex component 6B [Source:HGNC Symbol;Acc:17085] [ENST00000272427]	EXOC6B
A_24_P945283	0.452709073333336	826203722083333	0.0121149528064654	0.179796537016108	Homo sapiens discs, large homolog 3 (Drosophila) (DLG3), transcript variant 1, mRNA [NM_021120]	DLG3
A_33_P3347928	-0.395710766666665	910360185416667	0.0121232015199384	0.179796537016108	Homo sapiens cyclin L1 (CCNL1), mRNA [NM_020307]	CCNL1
A_33_P3261054	117603873333334	441554372916667	0.0121542201817387	0.179796537016108	Homo sapiens coiled-coil domain containing 114 (CCDC114), transcript variant 2, mRNA [NM_144577]	CCDC114
A_24_P416177	0.511416666666666	95510681875	0.0121568846135811	0.179796537016108	Homo sapiens adenylate cyclase 7 (ADCY7), mRNA [NM_001114]	ADCY7
A_23_P24616	110087092666667	335753370833333	0.0121604050654005	0.179796537016108	Homo sapiens sialic acid acetylesterase (SIAE), mRNA [NM_170601]	SIAE
A_23_P358944	0.560846100000006	11950395125	0.0121613267745933	0.179796537016108	Homo sapiens promyelocytic leukemia (PML), transcript variant 5, mRNA [NM_033244]	PML
A_23_P217507	0.476989033333336	87336925	0.0121625504775713	0.179796537016108	Homo sapiens zinc finger, BED-type containing 1 (ZBED1), transcript variant 2, mRNA [NM_004729]	ZBED1
A_23_P389692	0.496213066666669	49598696875	0.0121726478056995	0.179814743477929	Homo sapiens KIAA1328 (KIAA1328), mRNA [NM_020776]	KIAA1328
A_32_P23624	0.936218973333335	390733342083333	0.0122101832488977	0.180034086968141	Homo sapiens ATP-binding cassette, sub-family B (MDR/TAP), member 10 (ABCB10), nuclear gene encoding mitochondrial protein, mRNA [NM_012089]	ABCB10
A_33_P3318122	0.486366506666666	76215963	0.0122124502605152	0.180034086968141	Homo sapiens chromosome 16 open reading frame 62 (C16orf62), mRNA [NM_020314]	C16orf62
A_23_P122863	0.795846513333333	770246985833333	0.0122141260067134	0.180034086968141	Homo sapiens growth factor receptor-bound protein 10 (GRB10), transcript variant 4, mRNA [NM_001001555]	GRB10
A_23_P33607	-125433249999999	90384399625	0.0122583603593934	0.18053224087382	Homo sapiens chromosome 17 open reading frame 42 (C17orf42), mRNA [NM_024683]	C17orf42
A_24_P12413	0.608180280000003	723161930833333	0.0122804746012549	0.18053224087382	Homo sapiens translocation associated membrane protein 2 (TRAM2), mRNA [NM_012288]	TRAM2
A_23_P250380	0.537519800000004	875086541666667	0.0122817216472698	0.18053224087382	Homo sapiens mannosidase, alpha, class 2B, member 2 (MAN2B2), mRNA [NM_015274]	MAN2B2
A_33_P3225610	0.8730802	476609479166667	0.0122835268911287	0.18053224087382	Homo sapiens clone DNA86575 GRTR3118 (UNQ3118) mRNA, complete cds. [AY358225]	UNQ3118
A_33_P3407524	0.982194833333335	411891396666667	0.0122955386573231	0.180577925450998	Homo sapiens suppressor of variegation 3-9 homolog 1 (Drosophila) (SUV39H1), mRNA [NM_003173]	SUV39H1
A_33_P3367924	-104080134	517233820416667	0.0123338094490794	0.180892499370921	Homo sapiens poly(A) binding protein, nuclear 1-like (cytoplasmic) (PABPN1L), mRNA [NM_001080487]	PABPN1L
A_32_P157481	0.683180220000002	479852105833333	0.0123418592147571	0.180892499370921	Homo sapiens excision repair cross-complementing rodent repair deficiency, complementation group 4 (ERCC4), mRNA [NM_005236]	ERCC4
A_23_P148204	0.470248600000001	77906170875	0.0123437145808774	0.180892499370921	Homo sapiens ubiquitin specific peptidase 47 (USP47), mRNA [NM_017944]	USP47
A_23_P11841	0.504847313333335	371307749166667	0.0123612509061	0.181018693774383	Homo sapiens ATPase, Ca++ transporting, plasma membrane 4 (ATP2B4), transcript variant 2, mRNA [NM_001684]	ATP2B4
A_23_P311616	0.556374706666669	75541497625	0.0123756151022982	0.181098286800009	Homo sapiens jumonji domain containing 6 (JMJD6), transcript variant 2, mRNA [NM_015167]	JMJD6
A_32_P64096	0.499477953333334	69690233	0.0123863727601521	0.181125026908007	Homo sapiens zinc finger with KRAB and SCAN domains 2 (ZKSCAN2), mRNA [NM_001012981]	ZKSCAN2
A_23_P147845	0.396430466666672	904908254166667	0.0124117340477507	0.181342144778433	Homo sapiens pyridoxal-dependent decarboxylase domain containing 1 (PDXDC1), mRNA [NM_015027]	PDXDC1
A_33_P3335902	0.447569126666667	710699504166667	0.0124191026080881	0.181342144778433	Homo sapiens armadillo repeat containing, X-linked 6 (ARMCX6), transcript variant 1, mRNA [NM_019007]	ARMCX6
A_23_P101297	0.571771600000003	772753884166667	0.0124404388986428	0.181523008447679	Homo sapiens echinoderm microtubule associated protein like 2 (EML2), mRNA [NM_012155]	EML2
A_33_P3224135	132274368666667	342232606666667	0.0124787122475679	0.181950569234487	Homo sapiens cDNA clone IMAGE:9053253. [BC171752]	ANKRD42
A_23_P406330	0.609491266666671	11375546125	0.0124911732099513	0.182001418853615	Homo sapiens small ArfGAP2 (SMAP2), mRNA [NM_022733]	SMAP2
A_33_P3222109	-279273491666667	241442600458333	0.012542032006959	0.182141118730332	Homo sapiens Xg blood group (XG), transcript variant 2, mRNA [NM_001141919]	XG
A_32_P514790	0.4596359	10066062	0.0125451228536978	0.182141118730332	Homo sapiens unkempt homolog (Drosophila) (UNK), mRNA [NM_001080419]	UNK
A_23_P149221	0.469404580000002	67738364125	0.0125577696541303	0.182141118730332	Homo sapiens HECT domain containing 3 (HECTD3), mRNA [NM_024602]	HECTD3
A_23_P360240	-116551756666666	1051892575	0.012562615694428	0.182141118730332	Homo sapiens myeloma overexpressed (in a subset of t(11;14) positive multiple myelomas) (MYEOV), mRNA [NM_138768]	MYEOV
A_32_P138617	0.513311353333336	76096395625	0.0125630064808655	0.182141118730332	Homo sapiens KIAA2018 (KIAA2018), mRNA [NM_001009899]	KIAA2018
A_33_P3325723	11921605	472173395833333	0.0125724294375751	0.182141118730332	Homo sapiens chimerin (chimaerin) 1 (CHN1), transcript variant 1, mRNA [NM_001822]	CHN1
A_24_P42681	0.518657200000005	105079155	0.0125752350422103	0.182141118730332	Homo sapiens proteasome (prosome, macropain) 26S subunit, non-ATPase, 2 (PSMD2), mRNA [NM_002808]	PSMD2
A_33_P3390773	0.613587993333335	766409014166667	0.0125831228612643	0.182141118730332	Homo sapiens tripartite motif-containing 66 (TRIM66), mRNA [NM_014818]	TRIM66
A_33_P3215768	0.451348166666669	909029497916667	0.0125868382363015	0.182141118730332	Homo sapiens UDP-N-acetyl-alpha-D-galactosamine:polypeptide N-acetylgalactosaminyltransferase 6 (GalNAc-T6) (GALNT6), mRNA [NM_007210]	GALNT6
A_23_P40847	0.954594366666671	967481922916667	0.0125905654501492	0.182141118730332	Homo sapiens carbohydrate (N-acetylglucosamine-6-O) sulfotransferase 2 (CHST2), mRNA [NM_004267]	CHST2
A_32_P57160	-159161817333333	471831457083333	0.012629352889594	0.182437754313991	Homo sapiens family with sequence similarity 74, member A1 (FAM74A1), non-coding RNA [NR_026803]	FAM74A1
A_24_P940125	0.501404573333334	78995605875	0.0126307427033571	0.182437754313991	Homo sapiens CCR4-NOT transcription complex, subunit 6 (CNOT6), mRNA [NM_015455]	CNOT6
A_33_P3404123	-140796822666666	600544854583333	0.012638055655811	0.182437754313991	keratin associated protein 9-like 1 [Source:HGNC Symbol;Acc:37139] [ENST00000391354]	KRTAP9L1
A_24_P323114	148346624666667	291671802291667	0.0126533404905127	0.182528486364566	Homo sapiens annexin A2 pseudogene 3 (ANXA2P3), non-coding RNA [NR_001446]	ANXA2P3
A_23_P76015	206204533333333	580587434166667	0.0126724542913286	0.182674284247851	Homo sapiens Rho guanine nucleotide exchange factor (GEF) 17 (ARHGEF17), mRNA [NM_014786]	ARHGEF17
A_33_P3323939	-0.865708519999998	6143208125	0.0127276451544576	0.183339558964993	Homo sapiens lipase, family member N (LIPN), mRNA [NM_001102469]	LIPN
A_23_P329375	0.62054546666667	706938155	0.0127695044665052	0.183811986933754	Homo sapiens POU class 6 homeobox 1 (POU6F1), transcript variant 1, mRNA [NM_002702]	POU6F1
A_33_P3370787	-137899796666667	908734259166667	0.0128072748201543	0.184220310511926	Homo sapiens EPH receptor B2 (EPHB2), transcript variant 2, mRNA [NM_004442]	EPHB2
A_33_P3327522	-0.859215779999996	661427382916667	0.0128160367879069	0.184220310511926	Synthetic construct Homo sapiens gateway clone IMAGE:100018397 3' read OGFR mRNA. [CU680799]
A_23_P156824	-201923428666666	716095179166667	0.0128352584793493	0.184322118683969	Homo sapiens 5-hydroxytryptamine (serotonin) receptor 1B (HTR1B), mRNA [NM_000863]	HTR1B
A_33_P3559138	0.606701133333337	131426297291667	0.0128425561624546	0.184322118683969	Homo sapiens cDNA FLJ42200 fis, clone THYMU2034647. [AK124194]	FLJ42200
A_24_P96961	0.54173740666667	735491685	0.0128588354050615	0.184322118683969	Homo sapiens splA/ryanodine receptor domain and SOCS box containing 1 (SPSB1), mRNA [NM_025106]	SPSB1
A_23_P4082	0.845060393333334	383369794166667	0.0128594713508439	0.184322118683969	Homo sapiens chaperonin containing TCP1, subunit 6B (zeta 2) (CCT6B), mRNA [NM_006584]	CCT6B
A_23_P144126	-124646376666667	458750401666667	0.0129022852692528	0.184675768835702	Homo sapiens fetuin B (FETUB), mRNA [NM_014375]	FETUB
A_24_P37264	0.872094066666667	51185440625	0.0129121033021532	0.184675768835702	Homo sapiens ring finger protein 144A (RNF144A), mRNA [NM_014746]	RNF144A
A_23_P202501	119709345333333	39612952875	0.012913790882406	0.184675768835702	Homo sapiens renalase, FAD-dependent amine oxidase (RNLS), transcript variant 1, mRNA [NM_001031709]	RNLS
A_23_P311358	0.64284478666667	55670557875	0.0129205658208195	0.184675768835702	Homo sapiens zinc finger protein 282 (ZNF282), mRNA [NM_003575]	ZNF282
A_23_P96633	-118614187333333	57198622625	0.012933590679644	0.184731325056978	Homo sapiens chromosome X open reading frame 48 (CXorf48), transcript variant 1, mRNA [NM_001031705]	CXorf48
A_24_P139665	129348063333334	328971590416667	0.0129484871063464	0.184731325056978	Homo sapiens hippocalcin like 4 (HPCAL4), mRNA [NM_016257]	HPCAL4
A_33_P3312754	-0.904906799999996	97183831875	0.0129607697346099	0.184731325056978
A_23_P91278	0.643674073333334	406997619583333	0.0129608852951425	0.184731325056978	Homo sapiens nuclear factor of activated T-cells, cytoplasmic, calcineurin-dependent 2 (NFATC2), transcript variant 2, mRNA [NM_173091]	NFATC2
A_33_P3312975	0.78686336	428638021666667	0.0129870386828993	0.184869161611772	Homo sapiens cytoplasmic linker associated protein 1 (CLASP1), transcript variant 1, mRNA [NM_015282]	CLASP1
A_33_P3282291	-0.621259026666665	676954029166667	0.0129887858838761	0.184869161611772	Homo sapiens cDNA FLJ40039 fis, clone SYNOV2000397. [AK097358]	FLJ40039
A_33_P3301514	-110212955333333	59616668	0.0130125351435918	0.185077305597706	Homo sapiens neuronal cell adhesion molecule (NRCAM), transcript variant 1, mRNA [NM_001037132]	NRCAM
A_24_P153853	0.421068273333335	675450805	0.0130404250924858	0.185344009618638	Homo sapiens tripartite motif-containing 37 (TRIM37), transcript variant 2, mRNA [NM_001005207]	TRIM37
A_23_P11279	-0.524104666666667	777930664583333	0.0130717859507343	0.18565963771204	Homo sapiens asparagine-linked glycosylation 13 homolog (S. cerevisiae) (ALG13), transcript variant 2, mRNA [NM_018466]	ALG13
A_33_P3734384	0.874943720000001	701116141666667	0.0131351300999624	0.186374077044546	Homo sapiens cDNA FLJ40207 fis, clone TESTI2020946. [AK097526]	LOC285957
A_24_P273245	0.859742733333334	856513714583333	0.0131404659389459	0.186374077044546	Q3UVJ2_MOUSE (Q3UVJ2) Adult male urinary bladder cDNA, RIKEN full-length enriched library, clone:9530052J16 product:CAP, adenylate cyclase-associated protein 1 (yeast), full insert sequence, partial (56%) [THC2593778]
A_23_P87082	-0.83373933333333	85264582	0.0131662981512388	0.186609964432862	Homo sapiens roundabout, axon guidance receptor, homolog 3 (Drosophila) (ROBO3), mRNA [NM_022370]	ROBO3
A_33_P3270489	0.74385744	534326335833333	0.0131852341906642	0.18674784906079	Homo sapiens chromosome 6 open reading frame 97 (C6orf97), mRNA [NM_025059]	C6orf97
A_23_P424734	-0.930432079999998	660338272916667	0.01321120289637	0.186818540866754	Homo sapiens exocyst complex component 3-like (EXOC3L), mRNA [NM_178516]	EXOC3L
A_32_P204218	-130221466666667	837893052916667	0.0132123701533768	0.186818540866754	Homo sapiens family with sequence similarity 180, member A (FAM180A), mRNA [NM_205855]	FAM180A
A_33_P3334108	0.739683946666667	588626697083333	0.013217858502307	0.186818540866754	Homo sapiens zinc finger protein 740 (ZNF740), mRNA [NM_001004304]	ZNF740
A_23_P382705	-0.750307433333332	55458979	0.0132361842717201	0.18694727674027	Homo sapiens transmembrane and tetratricopeptide repeat containing 2 (TMTC2), mRNA [NM_152588]	TMTC2
A_23_P70384	0.402467926666669	697288189583333	0.0133048707466844	0.187786630817155	Homo sapiens ring finger protein 8 (RNF8), transcript variant 1, mRNA [NM_003958]	RNF8
A_33_P3277259	-12773118	110029936875	0.0133404812763098	0.188115474512059	Homo sapiens cDNA clone IMAGE:5019903, partial cds. [BC073815]	NPB
A_33_P3360665	0.579524266666667	562901159583333	0.01334671964416	0.188115474512059	Homo sapiens activin A receptor, type I (ACVR1), transcript variant 1, mRNA [NM_001105]	ACVR1
A_23_P142013	0.448229973333335	539000288333333	0.0133946854926974	0.188581548607335	Homo sapiens XPA binding protein 2 (XAB2), mRNA [NM_020196]	XAB2
A_33_P3411612	-128173833333333	809741935833333	0.0133983833716186	0.188581548607335	Homo sapiens cDNA clone IMAGE:5300504. [BC039402]	TMEM221
A_33_P3279162	-0.898320733333331	382475024583333	0.0134131670309963	0.188658705771613	Homo sapiens neuroblastoma breakpoint family, member 6 (NBPF6), transcript variant 1, mRNA [NM_001143987]	NBPF6
A_32_P7015	-109663758666667	516432584583333	0.013429171463053	0.188752914493167	Homo sapiens tetraspanin 15 (TSPAN15), mRNA [NM_012339]	TSPAN15
A_23_P379945	0.485597266666669	9670411	0.0134722041575939	0.189087674090736	Homo sapiens coiled-coil domain containing 88C (CCDC88C), mRNA [NM_001080414]	CCDC88C
A_33_P3387455	0.858971313333334	64030100625	0.0134804433544551	0.189087674090736	Homo sapiens Scm-like with four mbt domains 2 (SFMBT2), mRNA [NM_001029880]	SFMBT2
A_24_P406245	0.569795660000002	711882210416667	0.0134837049779974	0.189087674090736	Homo sapiens cDNA clone IMAGE:3456494, partial cds. [BC010535]	PMS2L2
A_33_P3571120	0.464246466666669	103657765416667	0.0134902802686764	0.189087674090736	Homo sapiens adaptor-related protein complex 3, delta 1 subunit (AP3D1), transcript variant 2, mRNA [NM_003938]	AP3D1
A_23_P3527	0.456518200000003	924918797916667	0.0135070997512109	0.189192677592582	Homo sapiens polymerase (RNA) II (DNA directed) polypeptide C, 33kDa (POLR2C), mRNA [NM_032940]	POLR2C
A_23_P420218	-116442874	483446450416667	0.0135484012750816	0.189640217157492	Homo sapiens calcium channel, voltage-dependent, gamma subunit 8 (CACNG8), mRNA [NM_031895]	CACNG8
A_33_P3313685	-0.968296439999999	4732006175	0.0135821124916903	0.189882672282288	Homo sapiens cDNA FLJ41057 fis, clone TESTI2009812. [AK123052]	LOC100131821
A_23_P56127	0.510204213333336	78648753875	0.0135844471689971	0.189882672282288	Homo sapiens chromosome 19 open reading frame 61 (C19orf61), mRNA [NM_019108]	C19orf61
A_32_P92783	0.489733653333334	771986682083333	0.0136138767267995	0.19016298055988	Homo sapiens stress-induced-phosphoprotein 1 (STIP1), mRNA [NM_006819]	STIP1
A_23_P54447	0.581771366666669	555877335	0.0136270150683375	0.190215498703388	Homo sapiens chromosome 15 open reading frame 5 (C15orf5), non-coding RNA [NR_026813]	C15orf5
A_33_P3259662	0.521954646666669	549923798333333	0.0136390906679917	0.19021932536406	Homo sapiens zinc finger protein 134 (ZNF134), mRNA [NM_003435]	ZNF134
A_23_P212595	0.60121736666667	6070327625	0.013646046662297	0.19021932536406	Homo sapiens Vpr (HIV-1) binding protein (VPRBP), transcript variant 1, mRNA [NM_014703]	VPRBP
A_33_P3273266	0.989553219999999	602697582916667	0.0137295338912492	0.191198660759146	Homo sapiens zinc finger protein 91 pseudogene (LOC441666), non-coding RNA [NR_024380]	LOC441666
A_23_P149813	0.979639626666668	390682211666667	0.0137351567264607	0.191198660759146	Homo sapiens Ras suppressor protein 1 (RSU1), transcript variant 1, mRNA [NM_012425]	RSU1
A_23_P251881	-101410526666667	1188061025	0.0137724586191117	0.191586423671347	Homo sapiens natural cytotoxicity triggering receptor 3 (NCR3), transcript variant 1, mRNA [NM_147130]	NCR3
A_33_P3316587	-0.864627959999999	571820454166667	0.0138027777724587	0.191753572228132	Homo sapiens solute carrier family 22 (organic cation transporter), member 18 antisense (SLC22A18AS), mRNA [NM_007105]	SLC22A18AS
A_23_P166408	-0.836640199999996	93609889375	0.0138033830713476	0.191753572228132	Homo sapiens oncostatin M (OSM), mRNA [NM_020530]	OSM
A_33_P3709525	-125205764666666	612965243333333	0.0138289766625704	0.191939129912549	human full-length cDNA clone CS0DI006YN07 of Placenta of Homo sapiens (human). [BX161428]	LOC100128233
A_23_P352435	-0.700410566666664	763613565	0.0138426282840992	0.191939129912549	Homo sapiens regulator of G-protein signaling 12 (RGS12), transcript variant 2, mRNA [NM_002926]	RGS12
A_33_P3340613	13909252	435792157083333	0.0138451310059195	0.191939129912549	Homo sapiens family with sequence similarity 95, member B1 (FAM95B1), non-coding RNA [NR_026759]	FAM95B1
A_23_P98844	0.605866600000001	32498033625	0.0139026236807299	0.192604517412953	Homo sapiens RhoA/RAC/CDC42 exchange factor (GEFT), transcript variant 1, mRNA [NM_182947]	GEFT
A_32_P112279	0.446953200000001	88606169375	0.0139208232038162	0.192725007658567	Homo sapiens CTF8, chromosome transmission fidelity factor 8 homolog (S. cerevisiae) (CHTF8), transcript variant 1, mRNA [NM_001039690]	CHTF8
A_23_P218579	0.957390373333335	570307131666667	0.0139915894586717	0.19357259031431	Homo sapiens galactosidase, beta 1-like (GLB1L), mRNA [NM_024506]	GLB1L
A_32_P173662	-11068006	394892472083333	0.0140218856518735	0.193789663361085	Homo sapiens cysteine-rich secretory protein 2 (CRISP2), transcript variant 1, mRNA [NM_003296]	CRISP2
A_33_P3277883	-1424592	100739242916667	0.0140312836018002	0.193789663361085	Homo sapiens cDNA FLJ44077 fis, clone TESTI4038818. [AK126065]	LOC100129931
A_24_P349039	0.607617406666669	534504125	0.0140404989982046	0.193789663361085	Homo sapiens Rho GTPase activating protein 31 (ARHGAP31), mRNA [NM_020754]	ARHGAP31
A_32_P17635	0.5031464	855085641666667	0.014045498725017	0.193789663361085	Homo sapiens splicing factor, arginine/serine-rich 2B (SFRS2B), mRNA [NM_032102]	SFRS2B
A_33_P3351775	129209322666667	481783225416667	0.0140662940048794	0.193800391994852
A_33_P3346292	0.794021420000001	341177082083333	0.0140746027510752	0.193800391994852	Homo sapiens clone DNA60611 UBAP2 (UNQ610) mRNA, complete cds. [AY358682]	UBAP2
A_33_P3389638	0.412621033333339	993241735416667	0.0140749421856038	0.193800391994852	Homo sapiens NOP14 nucleolar protein homolog (yeast) (NOP14), mRNA [NM_003703]	NOP14
A_23_P111112	0.397984333333337	113459475	0.0141007006127579	0.193847933292883	Homo sapiens valyl-tRNA synthetase 2, mitochondrial (putative) (VARS2), nuclear gene encoding mitochondrial protein, transcript variant 2, mRNA [NM_020442]	VARS2
A_23_P96542	-0.567435599999998	822312596666667	0.0141142444842222	0.193847933292883	Homo sapiens VMA21 vacuolar H+-ATPase homolog (S. cerevisiae) (VMA21), mRNA [NM_001017980]	VMA21
A_23_P415411	-0.51547784	622372899583333	0.0141249066775204	0.193847933292883	Homo sapiens histone cluster 1, H4e (HIST1H4E), mRNA [NM_003545]	HIST1H4E
A_23_P36928	-0.6395371	103454244166667	0.0141261492476516	0.193847933292883	Homo sapiens polymerase (RNA) I polypeptide D, 16kDa (POLR1D), transcript variant 1, mRNA [NM_015972]	POLR1D
A_23_P31489	0.481614753333334	836075070416667	0.0141324363169065	0.193847933292883	Homo sapiens upregulator of cell proliferation (URGCP), nuclear gene encoding mitochondrial protein, transcript variant 2, mRNA [NM_001077664]	URGCP
A_23_P80098	0.376275200000002	966546285416667	0.0141397721011135	0.193847933292883	Homo sapiens phosphoribosylglycinamide formyltransferase, phosphoribosylglycinamide synthetase, phosphoribosylaminoimidazole synthetase (GART), transcript variant 1, mRNA [NM_000819]	GART
A_33_P3387991	0.987504200000004	107167902083333	0.0141753521635776	0.193847933292883	Homo sapiens CCAAT/enhancer binding protein (C/EBP), epsilon (CEBPE), mRNA [NM_001805]	CEBPE
A_23_P117928	0.384847933333333	107228877916667	0.0141763925153144	0.193847933292883	Homo sapiens bromo adjacent homology domain containing 1 (BAHD1), mRNA [NM_014952]	BAHD1
A_32_P148476	134927287333334	369657102916667	0.0141767586760518	0.193847933292883	PREDICTED: Homo sapiens similar to RAN binding protein 1 (LOC389842), mRNA [XM_372200]	LOC389842
A_23_P62920	0.368064866666666	914516297916667	0.0142024742710193	0.193847933292883	Homo sapiens kinesin-associated protein 3 (KIFAP3), mRNA [NM_014970]	KIFAP3
A_23_P420417	-0.601076159999998	56307991125	0.0142075928641587	0.193847933292883	Homo sapiens TLC domain containing 1 (TLCD1), transcript variant 1, mRNA [NM_138463]	TLCD1
A_24_P97770	-0.560769079999998	655031930833333	0.0142197783876367	0.193847933292883	Homo sapiens endoplasmic reticulum-golgi intermediate compartment (ERGIC) 1 (ERGIC1), mRNA [NM_001031711]	ERGIC1
A_23_P34433	0.560337853333335	825548251666667	0.014225481817088	0.193847933292883	Homo sapiens zinc finger, CCHC domain containing 11 (ZCCHC11), transcript variant 1, mRNA [NM_001009881]	ZCCHC11
A_23_P122662	0.801024333333338	113097133125	0.0142292164292185	0.193847933292883	Homo sapiens glucose-fructose oxidoreductase domain containing 1 (GFOD1), mRNA [NM_018988]	GFOD1
A_33_P3290588	-124656173333333	705364327083333	0.0142506350286767	0.193847933292883	Homo sapiens cDNA FLJ45222 fis, clone BRCAN2019953. [AK127159]	ASPSCR1
A_33_P3262665	0.397099553333337	7141112675	0.0142595181444131	0.193847933292883	Homo sapiens MAP7 domain containing 3 (MAP7D3), transcript variant 1, mRNA [NM_024597]	MAP7D3
A_33_P3402091	16817895	29445316375	0.0142642059086401	0.193847933292883	Homo sapiens c-mer proto-oncogene tyrosine kinase (MERTK), mRNA [NM_006343]	MERTK
A_24_P210675	0.527830826666668	78531009625	0.0142751918286973	0.193847933292883	Homo sapiens nudE nuclear distribution gene E homolog 1 (A. nidulans) (NDE1), transcript variant 2, mRNA [NM_017668]	NDE1
A_23_P359870	0.843668566666669	648564315833333	0.0142907141736081	0.193847933292883	Homo sapiens mRNA for hypothetical protein (C8ORF16). [AJ312026]
A_23_P250485	0.656835706666667	46884842375	0.0143006347987407	0.193847933292883	Homo sapiens tripartite motif-containing 62 (TRIM62), mRNA [NM_018207]	TRIM62
A_33_P3265359	0.899773400000004	952965602083333	0.0143070141609671	0.193847933292883	Homo sapiens hairy and enhancer of split 6 (Drosophila) (HES6), transcript variant 1, mRNA [NM_018645]	HES6
A_23_P162120	0.567612333333336	899058491666667	0.0143106595298012	0.193847933292883	Homo sapiens nuclear mitotic apparatus protein 1 (NUMA1), mRNA [NM_006185]	NUMA1
A_33_P3228959	-0.51884373333333	101734807291667	0.014319801666368	0.193847933292883	Homo sapiens mitochondrial ribosomal protein L11 (MRPL11), nuclear gene encoding mitochondrial protein, transcript variant 1, mRNA [NM_016050]	MRPL11
A_24_P264063	-0.764490773333331	605107685833333	0.0143204425347742	0.193847933292883	cDNA FLJ39662 fis, clone SMINT2007140 [Source:UniProtKB/TrEMBL;Acc:Q8N8C5] [ENST00000319763]
A_33_P3233819	-136705157333333	672451032083333	0.0143327202115807	0.193847933292883
A_33_P3374221	-101501174666666	44553947875	0.0143337663029278	0.193847933292883	Homo sapiens cDNA FLJ45840 fis, clone NTONG2004829. [AK127740]	LOC643936
A_23_P49674	-166021133333333	1000615425	0.0143369100779581	0.193847933292883	Homo sapiens Rho guanine nucleotide exchange factor (GEF) 15 (ARHGEF15), mRNA [NM_173728]	ARHGEF15
A_23_P211878	0.635328293333338	804872000416667	0.0143460086713647	0.193847933292883	Homo sapiens filamin B, beta (FLNB), transcript variant 2, mRNA [NM_001457]	FLNB
A_23_P51761	-112498052	605567603333333	0.0143792140345124	0.194142628582907	Homo sapiens olfactory receptor, family 6, subfamily K, member 2 (OR6K2), mRNA [NM_001005279]	OR6K2
A_23_P104318	0.782823866666671	114647190208333	0.0143869623686081	0.194142628582907	Homo sapiens DNA-damage-inducible transcript 4 (DDIT4), mRNA [NM_019058]	DDIT4
A_23_P44505	0.539478273333335	78796255875	0.0144321246875497	0.194512875385916	Homo sapiens Kruppel-like factor 11 (KLF11), mRNA [NM_003597]	KLF11
A_23_P252193	-0.57486564	57429475625	0.0144380454478695	0.194512875385916	Homo sapiens integrin, alpha 9 (ITGA9), mRNA [NM_002207]	ITGA9
A_23_P70583	0.414165473333335	773733929583333	0.0144778270990566	0.194512875385916	Homo sapiens vacuolar protein sorting 52 homolog (S. cerevisiae) (VPS52), mRNA [NM_022553]	VPS52
A_24_P33444	0.727031946666667	3653234675	0.0144784100003924	0.194512875385916	Homo sapiens tyrosine 3-monooxygenase/tryptophan 5-monooxygenase activation protein, epsilon polypeptide (YWHAE), transcript variant 1, mRNA [NM_006761]	YWHAE
A_33_P3291877	0.653958640000001	607659419166667	0.0144826124481144	0.194512875385916	Homo sapiens AT rich interactive domain 1B (SWI1-like) (ARID1B), transcript variant 2, mRNA [NM_020732]	ARID1B
A_33_P3212027	-0.549926319999999	68954959875	0.0144959158052499	0.194512875385916	Homo sapiens E74-like factor 2 (ets domain transcription factor) (ELF2), transcript variant 1, mRNA [NM_201999]	ELF2
A_23_P314755	-153823089333333	32985067775	0.0145108686603645	0.194512875385916	Homo sapiens stanniocalcin 1 (STC1), mRNA [NM_003155]	STC1
A_24_P297551	110844508666667	424796884166667	0.014514031604932	0.194512875385916	Homo sapiens family with sequence similarity 19 (chemokine (C-C motif)-like), member A2 (FAM19A2), mRNA [NM_178539]	FAM19A2
A_33_P3210492	0.838318680000001	448753160833333	0.014523924895327	0.194512875385916	Homo sapiens C1q and tumor necrosis factor related protein 4 (C1QTNF4), mRNA [NM_031909]	C1QTNF4
A_33_P3237634	0.546774533333332	151565565625	0.0145301865683363	0.194512875385916	Homo sapiens TSC22 domain family, member 3 (TSC22D3), transcript variant 2, mRNA [NM_004089]	TSC22D3
A_32_P40596	137658615933333	231553260708333	0.0145395566612026	0.194512875385916	Homo sapiens potassium voltage-gated channel, shaker-related subfamily, member 2, mRNA (cDNA clone MGC:50217 IMAGE:5212949), complete cds. [BC043564]	KCNA2
A_33_P3386581	0.413040900000002	8753572	0.0145456822207015	0.194512875385916	Homo sapiens ankyrin repeat domain 40 (ANKRD40), mRNA [NM_052855]	ANKRD40
A_32_P128258	11945556	102558668541667	0.0145460274805718	0.194512875385916	Homo sapiens sialic acid binding Ig-like lectin, pseudogene 3 (SIGLECP3), non-coding RNA [NR_002804]	SIGLECP3
A_24_P254850	215026544466667	174028784166667	0.0145486654156609	0.194512875385916	Homo sapiens SEC14-like 5 (S. cerevisiae) (SEC14L5), mRNA [NM_014692]	SEC14L5
A_23_P54770	0.691032400000003	120911703125	0.0145662794747796	0.194620079253939	Homo sapiens apolipoprotein B48 receptor (APOB48R), mRNA [NM_018690]	APOB48R
A_23_P208698	0.425454666666671	946345883333333	0.0145820592723462	0.19466603089004	Homo sapiens glycogen synthase 1 (muscle) (GYS1), transcript variant 1, mRNA [NM_002103]	GYS1
A_33_P3340565	0.3306088	883617025	0.0145929251123817	0.19466603089004	Homo sapiens polyserase 3 (POL3S), mRNA [NM_001039503]	POL3S
A_24_P925635	188288065866667	269353006958333	0.0145985126212282	0.19466603089004	Homo sapiens septin 13 (SEPT13), non-coding RNA [NR_024271]	2013-09-01
A_33_P3366540	-0.711468266666664	898012220833333	0.0146085578780079	0.194671991380918	Homo sapiens chondroitin sulfate N-acetylgalactosaminyltransferase 1 (CSGALNACT1), transcript variant 1, mRNA [NM_001130518]	CSGALNACT1
A_33_P3261428	-145467143333333	104533965625	0.0146390204370811	0.194949844060984
A_33_P3410232	-130964904	562081483333333	0.0146604700750188	0.195090488874204	Homo sapiens lymphocyte antigen 6 complex, locus G6E (LY6G6E), transcript variant 1, non-coding RNA [NR_024541]	LY6G6E
A_33_P3366053	0.75365898666667	766307074166667	0.0146758635941815	0.195090488874204	Homo sapiens ADP-ribosylarginine hydrolase (ADPRH), mRNA [NM_001125]	ADPRH
A_33_P3284345	-117057454	493997776666667	0.0146926727714804	0.195090488874204	Homo sapiens neuregulin 1 (NRG1), transcript variant HRG-gamma, mRNA [NM_004495]	NRG1
A_33_P3313596	0.720668473333337	867024019583333	0.0146981867707023	0.195090488874204	Homo sapiens cyclin-dependent kinase 11B (CDK11B), transcript variant 3, mRNA [NM_033487]	CDK11B
A_33_P3420665	-111945876666667	404657297083333	0.0147041907144678	0.195090488874204	Homo sapiens cDNA FLJ43792 fis, clone TESTI2053621, highly similar to Guanylyl cyclase-activating protein 1. [AK125780]	GUCA1A
A_33_P3248774	0.694014626666667	36033725625	0.0147072950147252	0.195090488874204
A_24_P93754	0.36193606666667	647951073333333	0.0147352207452057	0.195321810438584	Homo sapiens lysine (K)-specific demethylase 4C (KDM4C), transcript variant 2, mRNA [NM_001146694]	KDM4C
A_23_P398491	-0.843737753333333	697812942916667	0.0147439942698684	0.195321810438584	Homo sapiens mitochondrial ribosomal protein L42 pseudogene 5 (MRPL42P5), non-coding RNA [NR_002208]	MRPL42P5
A_33_P3306363	-0.679357899999999	474727905833333	0.0147595585737279	0.195322174590334	PREDICTED: Homo sapiens similar to endotheline-converting enzyme ECEL1 (LOC100131546), miscRNA [XR_037113]	LOC100131546
A_23_P201079	0.402749680000001	820052897083333	0.0147722311755422	0.195322174590334	Homo sapiens PR domain containing 2, with ZNF domain (PRDM2), transcript variant 1, mRNA [NM_012231]	PRDM2
A_23_P156061	0.498195420000002	63670198375	0.0147729127217026	0.195322174590334	Homo sapiens leucyl/cystinyl aminopeptidase (LNPEP), transcript variant 1, mRNA [NM_005575]	LNPEP
A_24_P406986	0.552541853333334	705313607083333	0.0147967433953464	0.195471663776293	Homo sapiens solute carrier family 43, member 3 (SLC43A3), mRNA [NM_199329]	SLC43A3
A_33_P3414113	-0.898471906666666	826808305833333	0.0148072353140061	0.195471663776293	PREDICTED: Homo sapiens similar to hCG2039305 (LOC729041), mRNA [XM_001129139]	LOC729041
A_24_P154142	-125627219333333	302908336666667	0.0148131321972272	0.195471663776293	Homo sapiens relaxin/insulin-like family peptide receptor 4 (RXFP4), mRNA [NM_181885]	RXFP4
A_24_P388528	0.540270000000003	121341711666667	0.0148715340260358	0.196114728944121	Homo sapiens ST6 beta-galactosamide alpha-2,6-sialyltranferase 1 (ST6GAL1), transcript variant 1, mRNA [NM_173216]	ST6GAL1
A_33_P3384229	-141377999333333	712449725833333	0.0148901883515795	0.196182891258701
A_23_P420269	11406599	265015627083333	0.0148960483452519	0.196182891258701	Homo sapiens integrator complex subunit 2 (INTS2), transcript variant 1, mRNA [NM_020748]	INTS2
A_33_P3415962	-0.810717313333333	572963695416667	0.0149364273197768	0.196559506614335	cDNA FLJ27030 fis, clone SLV07741 [Source:UniProtKB/TrEMBL;Acc:Q6ZNW3] [ENST00000369474]
A_23_P89780	-154577346666667	104183047291667	0.0149440271767728	0.196559506614335	Homo sapiens laminin, alpha 3 (LAMA3), transcript variant 1, mRNA [NM_198129]	LAMA3
A_33_P3327200	0.873594746666666	4068822875	0.0149755523668946	0.196729282018607	Homo sapiens ATPase, Ca++ transporting, plasma membrane 4 (ATP2B4), transcript variant 1, mRNA [NM_001001396]	ATP2B4
A_23_P116624	-0.753013279999999	632456012916667	0.0149763342587875	0.196729282018607	Homo sapiens solute carrier family 6 (neurotransmitter transporter, glycine), member 5 (SLC6A5), mRNA [NM_004211]	SLC6A5
A_33_P3320548	-0.389577499999998	8932012125	0.0149984589401406	0.196892391083451	Homo sapiens nucleoporin like 2 (NUPL2), mRNA [NM_007342]	NUPL2
A_24_P11587	0.573085833333334	442684696666667	0.0150177508757403	0.19701812630127	Homo sapiens peroxisomal biogenesis factor 13 (PEX13), mRNA [NM_002618]	PEX13
A_23_P14774	-0.430843066666661	129453119166667	0.0150524735359428	0.197171840451725	Homo sapiens cathepsin H (CTSH), mRNA [NM_004390]	CTSH
A_33_P3403936	-0.927276553333331	416184719583333	0.0150702592052097	0.197171840451725	Homo sapiens serine incorporator 4 (SERINC4), mRNA [NM_001033517]	SERINC4
A_23_P57293	0.581653319999999	645595790833333	0.0150893874013005	0.197171840451725	Homo sapiens URB1 ribosome biogenesis 1 homolog (S. cerevisiae) (URB1), mRNA [NM_014825]	URB1
A_24_P168760	0.475153546666668	859443615	0.0150894005273911	0.197171840451725	Homo sapiens GTP binding protein 1 (GTPBP1), mRNA [NM_004286]	GTPBP1
A_24_P544882	0.490518780000002	762959312083333	0.0150921360429526	0.197171840451725	Homo sapiens signal sequence receptor, alpha (SSR1), mRNA [NM_003144]	SSR1
A_33_P3286846	-135311552666667	4062912425	0.0150936476029434	0.197171840451725	Homo sapiens TP53 target 3 (TP53TG3), mRNA [NM_016212]	TP53TG3
A_33_P3244998	-0.668183566666665	144171016458333	0.0151041102943271	0.197171840451725	Homo sapiens transmembrane protein 212 (TMEM212), mRNA [NM_001164436]	TMEM212
A_33_P3220818	0.538173400000003	115229224166667	0.0151088457382222	0.197171840451725	Homo sapiens scaffold attachment factor B (SAFB), mRNA [NM_002967]	SAFB
A_33_P3395647	-0.610358193333331	5564479275	0.0151185748390973	0.197171840451725	Homo sapiens cDNA FLJ43993 fis, clone TESTI4020102. [AK125981]	LOC645435
A_23_P252764	0.627591393333337	753981278333333	0.0151266829574442	0.197171840451725	Homo sapiens SWI/SNF related, matrix associated, actin dependent regulator of chromatin, subfamily a, member 2 (SMARCA2), transcript variant 2, mRNA [NM_139045]	SMARCA2
A_33_P3423979	116902120666667	578553662916667	0.0151564335936837	0.197430402248801	Homo sapiens palladin, cytoskeletal associated protein (PALLD), transcript variant 3, mRNA [NM_001166109]	PALLD
A_24_P517901	130003430666667	722601322916667	0.0151659879057111	0.197430402248801	Homo sapiens heterogeneous nuclear ribonucleoprotein A1 (HNRNPA1), transcript variant 1, mRNA [NM_002136]	HNRNPA1
A_24_P829183	0.358703466666671	806563166666667	0.015190111385945	0.197592100860745	Homo sapiens cDNA FLJ32255 fis, clone PROST1000226. [AK056817]	FLJ32255
A_24_P941188	0.500054860000001	638870759166667	0.0151978935678317	0.197592100860745	Homo sapiens OTU domain containing 3 (OTUD3), mRNA [NM_015207]	OTUD3
A_32_P93036	-140178066666667	8219720475	0.0152266005517623	0.197838508898682	Synthetic construct Homo sapiens gateway clone IMAGE:100023427 3' read APOE mRNA. [CU678501]
A_24_P255986	-0.862035173333333	36748670375	0.015261108054843	0.198159919057827	Homo sapiens speedy homolog E4 (Xenopus laevis) (SPDYE4), mRNA [NM_001128076]	SPDYE4
A_23_P301053	109671598666667	45407402625	0.0153223574256875	0.19882792917965	Homo sapiens poly(A) binding protein interacting protein 2B (PAIP2B), mRNA [NM_020459]	PAIP2B
A_32_P170003	0.48715966666667	777191999583333	0.0153727614551775	0.199267272699761	Homo sapiens TNF receptor-associated factor 3 interacting protein 1 (TRAF3IP1), transcript variant 1, mRNA [NM_015650]	TRAF3IP1
A_33_P3333232	151655922	297499611666667	0.0153758644007063	0.199267272699761	coiled-coil domain containing 162 pseudogene [Source:HGNC Symbol;Acc:21565] [ENST00000440451]
A_33_P3364493	-0.735295773333331	61183884	0.0153981825875906	0.199429079975423
A_33_P3303772	-127650895333333	683543092083333	0.0154243875927393	0.199592967233331	Homo sapiens solute carrier family 6 (neurotransmitter transporter, dopamine), member 3 (SLC6A3), mRNA [NM_001044]	SLC6A3
A_33_P3252099	0.830464933333334	33872787	0.0154364115333019	0.199592967233331	Homo sapiens ankyrin repeat and LEM domain containing 1 (ANKLE1), mRNA [NM_152363]	ANKLE1
A_33_P3768992	-154893748	377651634583333	0.0154460705575453	0.199592967233331	Homo sapiens DDB1 and CUL4 associated factor 4-like 2 (DCAF4L2), mRNA [NM_152418]	DCAF4L2
A_24_P338992	0.376066000000001	79379672625	0.0154502001063174	0.199592967233331	Homo sapiens enhancer of mRNA decapping 3 homolog (S. cerevisiae) (EDC3), transcript variant 3, mRNA [NM_025083]	EDC3
A_33_P3327470	-137248920666666	730374544583333	0.0154770615436576	0.19978551726453	neurotrophin 6 beta (pseudogene) [Source:HGNC Symbol;Acc:8026] [ENST00000391533]
A_23_P44207	-157612332	627684314583333	0.0154848058938883	0.19978551726453	Homo sapiens acyl-CoA thioesterase 12 (ACOT12), mRNA [NM_130767]	ACOT12
A_23_P15101	-0.850421099999998	448647119583333	0.0155098432104222	0.199981335024656	Homo sapiens transmembrane channel-like 5 (TMC5), transcript variant 3, mRNA [NM_024780]	TMC5
A_33_P3298057	-0.579487193333331	715168617916667	0.0155417837249018	0.200265856104484	Homo sapiens ATP-binding cassette, sub-family C (CFTR/MRP), member 5 (ABCC5), transcript variant 2, mRNA [NM_001023587]	ABCC5
A_24_P743672	-0.68554289333333	80940491875	0.015568566945325	0.200483603038147	PREDICTED: Homo sapiens similar to U5 snRNP-specific 200kD protein (LOC652147), partial mRNA [XM_941485]	LOC652147
A_33_P3273173	0.830686933333336	590008093333333	0.0155996842304504	0.200756849975885	Homo sapiens ubiquitin specific peptidase 11 (USP11), mRNA [NM_004651]	USP11
A_33_P3351554	-0.665368806666662	76751496625	0.0156125398334164	0.200794884528441	Homo sapiens ethanolamine kinase 2 (ETNK2), mRNA [NM_018208]	ETNK2
A_23_P417415	0.941347446666668	720610699583333	0.0156433230850782	0.201063294557386	Homo sapiens acyl-CoA thioesterase 11 (ACOT11), transcript variant 2, mRNA [NM_147161]	ACOT11
A_32_P98298	-105298656666666	745533138333333	0.015657972555484	0.201124128796914	Homo sapiens dual specificity phosphatase 8 (DUSP8), mRNA [NM_004420]	DUSP8
A_23_P2873	0.405825400000003	91568770625	0.0156970316763106	0.201266242260169	Homo sapiens kinesin light chain 1 (KLC1), transcript variant 2, mRNA [NM_182923]	KLC1
A_23_P502047	-106536264	736209965416667	0.0156981723058503	0.201266242260169	Homo sapiens chordin (CHRD), mRNA [NM_003741]	CHRD
A_23_P258964	0.487030866666668	984027852083333	0.0157002968555202	0.201266242260169	Homo sapiens isoleucyl-tRNA synthetase (IARS), transcript variant long, mRNA [NM_013417]	IARS
A_33_P3328254	126842042666667	7587829525	0.0157087299821441	0.201266242260169	Homo sapiens interleukin 5 receptor, alpha (IL5RA), transcript variant 3, mRNA [NM_175725]	IL5RA
A_33_P3352782	0.359148193333334	800880547916667	0.015720351918084	0.201287990910719	Homo sapiens transmembrane and coiled-coil domains 7 (TMCO7), mRNA [NM_024562]	TMCO7
A_23_P45166	0.358150866666671	101023192083333	0.0157454721910276	0.201328900020975	Homo sapiens proline synthetase co-transcribed homolog (bacterial) (PROSC), mRNA [NM_007198]	PROSC
A_23_P316850	-0.813171326666666	783960719166667	0.0157520232630236	0.201328900020975	Homo sapiens outer dense fiber of sperm tails 3-like 2 (ODF3L2), mRNA [NM_182577]	ODF3L2
A_23_P131208	112521885333333	40856969875	0.0157632046797342	0.201328900020975	Homo sapiens nuclear receptor subfamily 4, group A, member 2 (NR4A2), mRNA [NM_006186]	NR4A2
A_33_P3645888	-0.656704326666666	643395035833333	0.015765553032466	0.201328900020975	ax39a01.x1 Proliferating Human Erythroid Cells (LCB:ax library) Homo sapiens cDNA clone ax39a01 random, mRNA sequence [BG943532]	SNORA71C
A_23_P380614	108726482666667	81001878875	0.0157825651719362	0.201328900020975	Homo sapiens ATPase, class II, type 9A (ATP9A), mRNA [NM_006045]	ATP9A
A_33_P3360426	0.680513600000003	932871941666667	0.0157831057604452	0.201328900020975	Homo sapiens WD repeat domain 1 (WDR1), transcript variant 1, mRNA [NM_017491]	WDR1
A_23_P303803	0.770988233333334	443544400833333	0.0158167444011412	0.201563654619113	Homo sapiens chromosome 19 open reading frame 18 (C19orf18), mRNA [NM_152474]	C19orf18
A_23_P5002	0.377152333333338	983036852083333	0.0158249724262461	0.201563654619113	Homo sapiens mitogen-activated protein kinase kinase kinase kinase 1 (MAP4K1), transcript variant 1, mRNA [NM_001042600]	MAP4K1
A_33_P3236416	-16423488	429360430416667	0.0158368065800068	0.201563654619113	Homo sapiens G protein-coupled receptor 179 (GPR179), mRNA [NM_001004334]	GPR179
A_33_P3409282	-0.989135579999998	46001863	0.0158510262374172	0.201563654619113	PREDICTED: Homo sapiens similar to hCG2045429 (LOC100132515), mRNA [XM_001719495]	LOC100132515
A_23_P48585	0.699488753333336	715514440833333	0.0158511995423274	0.201563654619113	Homo sapiens sal-like 2 (Drosophila) (SALL2), mRNA [NM_005407]	SALL2
A_24_P201739	0.503475086666668	839820889166667	0.0158712042346191	0.201691581633173	Homo sapiens SH2B adaptor protein 3 (SH2B3), mRNA [NM_005475]	SH2B3
A_24_P21410	0.500923333333335	773245927916667	0.0158945158797528	0.201765731256633	Homo sapiens nucleolar protein family 6 (RNA-associated) (NOL6), transcript variant alpha, mRNA [NM_022917]	NOL6
A_33_P3407700	0.797456820000001	372435057916667	0.0159034955020973	0.201765731256633	Homo sapiens transmembrane protein 192 (TMEM192), mRNA [NM_001100389]	TMEM192
A_33_P3380361	-149150912	461974090416667	0.0159154080271239	0.201765731256633	Homo sapiens prostate-specific transcript 1 (non-protein coding) (PCGEM1), non-coding RNA [NR_002769]	PCGEM1
A_32_P36313	0.485589413333332	8204901175	0.015926707780455	0.201765731256633	Homo sapiens vesicle transport through interaction with t-SNAREs homolog 1A (yeast) (VTI1A), mRNA [NM_145206]	VTI1A
A_33_P3229156	0.799608973333333	67547126375	0.0159280899526935	0.201765731256633	Homo sapiens solute carrier family 17, member 9 (SLC17A9), mRNA [NM_022082]	SLC17A9
A_23_P313476	0.504041053333337	749490192083333	0.0159367272198563	0.201765731256633	Homo sapiens family with sequence similarity 120B (FAM120B), mRNA [NM_032448]	FAM120B
A_23_P115011	0.954536786666668	442851585833333	0.0159915111868477	0.202333019271144	Homo sapiens ADAMTS-like 4 (ADAMTSL4), transcript variant 1, mRNA [NM_019032]	ADAMTSL4
A_23_P346900	0.924013726666669	694761709583333	0.0160459548408069	0.202895296808756	Homo sapiens calcium channel, voltage-dependent, alpha 2/delta subunit 2 (CACNA2D2), transcript variant 1, mRNA [NM_001005505]	CACNA2D2
A_33_P3292130	-0.766663266666667	100930125625	0.0160581967203402	0.202923579988747	Q2JG47_FRASC (Q2JG47) Methyltransferase type 11, partial (6%) [THC2566648]
A_32_P93996	0.853239313333334	449290541666667	0.0160743597161188	0.20300134729908	full-length cDNA clone CS0DF009YK03 of Fetal brain of Homo sapiens (human). [CR612236]
A_23_P121095	0.451641933333338	113155608333333	0.0160952257082961	0.20305257727339	Homo sapiens topoisomerase (DNA) II beta 180kDa (TOP2B), mRNA [NM_001068]	TOP2B
A_23_P60354	0.58727138666667	775802142916667	0.0160984392197817	0.20305257727339	Homo sapiens SWI/SNF related, matrix associated, actin dependent regulator of chromatin, subfamily a, member 2 (SMARCA2), transcript variant 2, mRNA [NM_139045]	SMARCA2
A_23_P308722	-117651744666666	497623035833333	0.0161579768025865	0.203586513349328	Homo sapiens chromosome 2 open reading frame 39 (C2orf39), mRNA [NM_145038]	C2orf39
A_24_P83183	0.51550610666667	719887310416667	0.0161728786254796	0.203586513349328	Homo sapiens Wolf-Hirschhorn syndrome candidate 2 (WHSC2), mRNA [NM_005663]	WHSC2
A_33_P3397520	-107380333333333	7077851525	0.0161768486795117	0.203586513349328	Homo sapiens keratin associated protein 10-12 (KRTAP10-12), mRNA [NM_198699]	KRTAP10-12
A_23_P212159	0.387848766666668	955754297916667	0.0161809219760929	0.203586513349328	Homo sapiens nucleoporin 210kDa (NUP210), mRNA [NM_024923]	NUP210
A_33_P3267482	0.510949946666669	84602136	0.0161991335160039	0.2036417981194	Homo sapiens mixed lineage kinase 4 (KIAA1804), mRNA [NM_032435]	KIAA1804
A_33_P3421626	0.56669736666667	889733060416667	0.016211587623647	0.2036417981194	Homo sapiens KIAA1147 (KIAA1147), mRNA [NM_001080392]	KIAA1147
A_23_P253791	-12947202	10072863	0.0162154375289829	0.2036417981194	Homo sapiens cathelicidin antimicrobial peptide (CAMP), mRNA [NM_004345]	CAMP
A_33_P3405068	0.65192874	416660184583333	0.016311361063654	0.20468405745893	Homo sapiens neuron navigator 1 (NAV1), transcript variant 1, mRNA [NM_020443]	NAV1
A_32_P106194	-0.670385966666665	34403275125	0.0163311364613047	0.20468405745893	Homo sapiens transmembrane protein 92 (TMEM92), transcript variant 1, mRNA [NM_153229]	TMEM92
A_24_P915692	0.689591693333335	41434238375	0.0163324148637545	0.20468405745893	Homo sapiens pleckstrin homology-like domain, family A, member 1 (PHLDA1), mRNA [NM_007350]	PHLDA1
A_33_P3233978	0.680301400000002	6477015275	0.0163464019525416	0.20468405745893	Homo sapiens F-box protein, helicase, 18 (FBXO18), transcript variant 2, mRNA [NM_178150]	FBXO18
A_33_P3322415	-0.852416119999997	60106872625	0.0163528329369465	0.20468405745893	Homo sapiens MAP/microtubule affinity-regulating kinase 4 (MARK4), mRNA [NM_031417]	MARK4
A_33_P3389898	-0.93257798	4675293725	0.0163589812218186	0.20468405745893	Homo sapiens olfactory receptor, family 4, subfamily D, member 11 (OR4D11), mRNA [NM_001004706]	OR4D11
A_33_P3361925	0.676179353333333	431646593333333	0.0163873174205951	0.204912189842484	Homo sapiens PHD finger protein 8 (PHF8), mRNA [NM_015107]	PHF8
A_32_P176911	-122767223333333	771354372916667	0.0164183649202394	0.205127155243363	Homo sapiens chromosome 14 open reading frame 72 (C14orf72), non-coding RNA [NR_026774]	C14orf72
A_24_P100742	0.646095386666666	787437950416667	0.0164247362249887	0.205127155243363	Homo sapiens adducin 1 (alpha) (ADD1), transcript variant 2, mRNA [NM_014189]	ADD1
A_33_P3280811	-0.83641507333333	844333171666667	0.0164400696158705	0.205192302737898	Homo sapiens tetratricopeptide repeat domain 16 (TTC16), mRNA [NM_144965]	TTC16
A_33_P3259253	-0.442523573333331	752298015833333	0.01646806501183	0.205415310313614	Homo sapiens CD28 molecule (CD28), mRNA [NM_006139]	CD28
A_33_P3358863	-0.715091213333332	357019910416667	0.0164949915818985	0.205539396311802
A_24_P390403	0.411213526666668	82484694375	0.0165017652633092	0.205539396311802	Homo sapiens Rtf1, Paf1/RNA polymerase II complex component, homolog (S. cerevisiae) (RTF1), mRNA [NM_015138]	RTF1
A_23_P83175	-0.5516095	8032697225	0.0165084151756201	0.205539396311802	Homo sapiens protein tyrosine phosphatase-like A domain containing 2 (PTPLAD2), mRNA [NM_001010915]	PTPLAD2
A_23_P95923	0.370600033333334	752101305	0.0165327192100568	0.20571571228121	Homo sapiens zinc finger protein 562 (ZNF562), transcript variant 3, mRNA [NM_017656]	ZNF562
A_23_P131417	0.505681366666671	103872535416667	0.0165956890637806	0.206260086873407	Homo sapiens high density lipoprotein binding protein (HDLBP), transcript variant 1, mRNA [NM_005336]	HDLBP
A_23_P1775	0.407898526666668	752698702083333	0.0165968080947343	0.206260086873407	Homo sapiens dolichyl-phosphate (UDP-N-acetylglucosamine) N-acetylglucosaminephosphotransferase 1 (GlcNAc-1-P transferase) (DPAGT1), mRNA [NM_001382]	DPAGT1
A_23_P213840	-0.562756666666665	126100234791667	0.0166075788931799	0.206267553650628	Homo sapiens ATPase, H+ transporting, lysosomal 9kDa, V0 subunit e1 (ATP6V0E1), mRNA [NM_003945]	ATP6V0E1
A_23_P98995	0.512133720000001	842238007916667	0.0166546549808711	0.206695170325577	Homo sapiens calcium binding and coiled-coil domain 1 (CALCOCO1), transcript variant 1, mRNA [NM_020898]	CALCOCO1
A_23_P312610	0.500688733333336	623776911666667	0.0166717678257335	0.206695170325577	DnaJ (Hsp40) homolog, subfamily C, member 4 [Source:HGNC Symbol;Acc:5271] [ENST00000355040]
A_24_P346101	0.652635806666668	382557779166667	0.0166725815330167	0.206695170325577	Homo sapiens PRELI domain containing 2 (PRELID2), transcript variant 3, mRNA [NM_138492]	PRELID2
A_24_P941930	0.403432393333337	686393724166667	0.0167168870048246	0.206885781404414	Homo sapiens ELL associated factor 1 (EAF1), mRNA [NM_033083]	EAF1
A_33_P3379268	-0.558095846666663	721992905	0.0167176602225953	0.206885781404414	Homo sapiens chromosome 17 open reading frame 87 (C17orf87), mRNA [NM_207103]	C17orf87
A_24_P312189	0.500958266666668	866454185416667	0.016718558116647	0.206885781404414	Homo sapiens methylphosphate capping enzyme (MEPCE), mRNA [NM_019606]	MEPCE
A_23_P1452	-0.765879426666665	398213198333333	0.0167550609073538	0.207211064221311	Homo sapiens neuropeptide FF receptor 1 (NPFFR1), mRNA [NM_022146]	NPFFR1
A_24_P135579	0.938118646666668	564570532916667	0.016807088749814	0.207629978736565	PREDICTED: Homo sapiens similar to unr-interacting protein (LOC344382), mRNA [XM_293026]	LOC344382
A_23_P127676	0.491862066666668	966067954166667	0.0168301076928147	0.207629978736565	Homo sapiens Ctr9, Paf1/RNA polymerase II complex component, homolog (S. cerevisiae) (CTR9), mRNA [NM_014633]	CTR9
A_33_P3358824	119919226666667	3841905825	0.0168336628368569	0.207629978736565	Homo sapiens procollagen-lysine 1, 2-oxoglutarate 5-dioxygenase 1 (PLOD1), mRNA [NM_000302]	PLOD1
A_23_P367071	-0.885967939999999	433768168333333	0.016833935074409	0.207629978736565	Homo sapiens ubiquitin-conjugating enzyme E2D N-terminal like pseudogene (UBE2DNL), non-coding RNA [NR_024062]	UBE2DNL
A_33_P3570974	10377925	300753861666667	0.0168743884407088	0.207629978736565	Homo sapiens chromosome 8 open reading frame 50, mRNA (cDNA clone IMAGE:5295006). [BC043205]	C8orf50
A_33_P3289286	0.587827826666667	620094290416667	0.0168770847867896	0.207629978736565	Homo sapiens transmembrane protein 57 (TMEM57), mRNA [NM_018202]	TMEM57
A_33_P3285911	0.415008433333335	478862808333333	0.0168873897051106	0.207629978736565	Homo sapiens KIAA1919 (KIAA1919), mRNA [NM_153369]	KIAA1919
A_33_P3361067	0.715368826666667	38104323125	0.0168927719927251	0.207629978736565	Homo sapiens ATP-binding cassette, sub-family G (WHITE), member 2 (ABCG2), mRNA [NM_004827]	ABCG2
A_33_P3404189	-0.931844519999999	685351260833333	0.0168929600099402	0.207629978736565	Homo sapiens HEAT repeat containing 7A (HEATR7A), transcript variant 1, mRNA [NM_032450]	HEATR7A
A_33_P3317317	-105457713333333	98898798125	0.016899917335692	0.207629978736565	Homo sapiens keratin associated protein 5-4 (KRTAP5-4), mRNA [NM_001012709]	KRTAP5-4
A_32_P230547	0.515697013333334	57115873375	0.0169015429885647	0.207629978736565	Homo sapiens dedicator of cytokinesis 7 (DOCK7), mRNA [NM_033407]	DOCK7
A_33_P3305438	-111607479333333	668017900833333	0.0169184450620777	0.207680745600171
A_24_P385280	0.459135033333338	8940586375	0.0169261548406016	0.207680745600171	Homo sapiens aldehyde dehydrogenase 9 family, member A1 (ALDH9A1), mRNA [NM_000696]	ALDH9A1
A_23_P40096	-0.738703993333332	503461188333333	0.0169438441806839	0.207772096537261	Homo sapiens protein C (inactivator of coagulation factors Va and VIIIa) (PROC), mRNA [NM_000312]	PROC
A_33_P3251984	-0.858221866666664	5800228425	0.0169690420596306	0.20785363395862	Homo sapiens MAS-related GPR, member F (MRGPRF), transcript variant 1, mRNA [NM_001098515]	MRGPRF
A_33_P3350853	0.746104240000001	426523715416667	0.0169709899337084	0.20785363395862	Homo sapiens hypothetical LOC202781 (LOC202781), non-coding RNA [NR_028090]	LOC202781
A_24_P364236	0.525557833333337	592491740416667	0.0169940392949085	0.20801032286019	Homo sapiens NADH dehydrogenase (ubiquinone) 1, subcomplex unknown, 2, 14.5kDa (NDUFC2), nuclear gene encoding mitochondrial protein, mRNA [NM_004549]	NDUFC2
A_23_P369641	-0.707769873333334	743212252916667	0.0170110425824021	0.208047532334318	Homo sapiens chromosome 8 open reading frame 73 (C8orf73), mRNA [NM_001100878]	C8orf73
A_23_P12680	0.645977166666672	139226395	0.0170175947215577	0.208047532334318	Homo sapiens prosaposin (PSAP), transcript variant 2, mRNA [NM_001042465]	PSAP
A_33_P3408047	-0.695795693333333	457262687083333	0.017032209697463	0.208100769327677	PREDICTED: Homo sapiens similar to hCG1783157 (LOC100289308), mRNA [XM_002344174]	LOC100289308
A_33_P3229452	-103847353333333	864951986666667	0.0170515356023421	0.208211466036546	Homo sapiens cDNA FLJ44477 fis, clone UTERU2031703. [AK126441]	FLJ44477
A_33_P3281018	-0.614427219999999	730514391666667	0.0170692368745097	0.208217090766297	DB074148 TESTI4 Homo sapiens cDNA clone TESTI4017688 5', mRNA sequence [DB074148]
A_24_P161355	-0.747153066666664	128183934166667	0.0170732845524411	0.208217090766297	RS10_HUMAN (P46783) 40S ribosomal protein S10, partial (98%) [THC2623999]
A_23_P142421	0.507972033333333	923823302083333	0.0170867777285573	0.208217090766297	Homo sapiens myeloid/lymphoid or mixed-lineage leukemia 4 (MLL4), mRNA [NM_014727]	MLL4
A_23_P78479	-106539647333333	431121029583333	0.0171131337548368	0.208217090766297	Homo sapiens zinc finger, imprinted 2 (ZIM2), transcript variant 1, mRNA [NM_015363]	ZIM2
A_32_P156963	0.701660500000003	137763256458333	0.0171531166256277	0.208217090766297	Homo sapiens actin, gamma 1 (ACTG1), mRNA [NM_001614]	ACTG1
A_33_P3370404	0.429045240000002	737357837916667	0.0171671845827557	0.208217090766297	Homo sapiens pannexin 1 (PANX1), mRNA [NM_015368]	PANX1
A_24_P57700	0.486344400000003	7399281275	0.0171692666856044	0.208217090766297	Homo sapiens zinc fingers and homeoboxes 3 (ZHX3), mRNA [NM_015035]	ZHX3
A_23_P50775	0.681757933333339	925939929166667	0.0171849985696758	0.208217090766297	Homo sapiens leucine rich repeat and fibronectin type III domain containing 3 (LRFN3), mRNA [NM_024509]	LRFN3
A_33_P3290909	0.669244966666668	944167595833333	0.0171865281983704	0.208217090766297	Homo sapiens structural maintenance of chromosomes 1A (SMC1A), mRNA [NM_006306]	SMC1A
A_24_P225616	0.604011206666669	48580268125	0.0171952050741808	0.208217090766297	Homo sapiens ribonucleotide reductase M2 (RRM2), transcript variant 2, mRNA [NM_001034]	RRM2
A_33_P3309799	-0.715497039999997	682068209583333	0.0172017215404852	0.208217090766297	Homo sapiens tripartite motif-containing 10 (TRIM10), transcript variant 1, mRNA [NM_006778]	TRIM10
A_23_P59294	0.690312413333333	414811337083333	0.0172132720088754	0.208217090766297	Homo sapiens ras responsive element binding protein 1 (RREB1), transcript variant 1, mRNA [NM_001003699]	RREB1
A_24_P92163	-0.586846813333332	699838671666667	0.0172171758452013	0.208217090766297	Putative uncharacterized protein ENSP00000397034 [Source:UniProtKB/TrEMBL;Acc:C9J3U4] [ENST00000434251]
A_23_P887	0.570274060000002	74178506375	0.0172257902161967	0.208217090766297	Homo sapiens inhibitor of kappa light polypeptide gene enhancer in B-cells, kinase epsilon (IKBKE), mRNA [NM_014002]	IKBKE
A_24_P416257	0.520471433333332	88242663125	0.0172335393840945	0.208217090766297	Homo sapiens golgi-associated, gamma adaptin ear containing, ARF binding protein 2 (GGA2), mRNA [NM_015044]	GGA2
A_23_P1374	0.38602486666667	924764454166667	0.0172412056671516	0.208217090766297	Homo sapiens protein kinase C, theta (PRKCQ), mRNA [NM_006257]	PRKCQ
A_33_P3210343	0.49652186666667	942985889583333	0.0172416424764205	0.208217090766297	Homo sapiens ets variant 6 (ETV6), mRNA [NM_001987]	ETV6
A_24_P185158	0.387561133333334	942837195833333	0.0172516475587627	0.208217090766297	Homo sapiens family with sequence similarity 134, member C (FAM134C), transcript variant 1, mRNA [NM_178126]	FAM134C
A_23_P117274	0.544265813333335	549652331666667	0.0172523002228707	0.208217090766297	Homo sapiens mitochondrial intermediate peptidase (MIPEP), nuclear gene encoding mitochondrial protein, mRNA [NM_005932]	MIPEP
A_33_P3311917	0.639965660000003	6448352675	0.0172573182910041	0.208217090766297	Q6JHZ7_HUMAN (Q6JHZ7) HCV-NS5ATP5 binding protein 1, partial (29%) [THC2537043]
A_33_P3324137	0.527630986666669	83175002625	0.0172810320016649	0.208379245575367	Homo sapiens hypothetical LOC29053 (PRO0628), non-coding RNA [NR_002764]	PRO0628
A_23_P23303	14941065	328258150833333	0.017297940735234	0.208459200232927	Homo sapiens exonuclease 1 (EXO1), transcript variant 3, mRNA [NM_003686]	EXO1
A_32_P176550	0.564947346666668	49655418125	0.0173313020961274	0.208737214438038	Homo sapiens junction mediating and regulatory protein, p53 cofactor (JMY), mRNA [NM_152405]	JMY
A_23_P99186	0.470278233333335	594288126666667	0.0173433211034038	0.208758005115274	Homo sapiens ubiquitin protein ligase E3B (UBE3B), transcript variant 3, mRNA [NM_183415]	UBE3B
A_33_P3831566	0.931987946666669	362373285416667	0.0173802617284078	0.208928114038414	Homo sapiens HSFE-1 mRNA, partial cds. [AF072164]
A_32_P116660	-0.470287166666665	6294872075	0.01738173725691	0.208928114038414	Homo sapiens RNA binding motif protein 43 (RBM43), mRNA [NM_198557]	RBM43
A_23_P37514	0.577703400000008	120231867708333	0.0173923384722717	0.208928114038414	Homo sapiens chromosome 15 open reading frame 39 (C15orf39), mRNA [NM_015492]	C15orf39
A_24_P23951	0.497571506666669	815349555833333	0.0173986581506203	0.208928114038414	Homo sapiens cDNA FLJ42953 fis, clone BRSTN2008418, moderately similar to Breakpoint cluster region protein (EC 2.7.1.-). [AK124943]	FLJ42953
A_23_P137403	0.514168193333335	628353089583333	0.0174191946167275	0.20905094983223	Homo sapiens leucine rich repeat containing 41 (LRRC41), mRNA [NM_006369]	LRRC41
A_24_P113960	-137924875333333	5017692675	0.0174754619419497	0.209213488515604	Homo sapiens 5'-nucleotidase, cytosolic IA (NT5C1A), mRNA [NM_032526]	NT5C1A
A_33_P3234487	-0.547612766666665	116127809791667	0.0174759827946323	0.209213488515604	Homo sapiens bolA homolog 2B (E. coli) (BOLA2B), mRNA [NM_001039182]	BOLA2B
A_23_P149476	-103884992666667	431461067083333	0.0174783366074878	0.209213488515604	Homo sapiens EF-hand calcium binding domain 2 (EFCAB2), transcript variant 1, mRNA [NM_032328]	EFCAB2
A_33_P3247753	0.697349173333333	5139406625	0.0174838160894879	0.209213488515604	Homo sapiens XIST antisense RNA (non-protein coding) (TSIX), antisense RNA [NR_003255]	TSIX
A_23_P45699	0.502708093333337	808626305	0.0174843143197884	0.209213488515604	Homo sapiens far upstream element (FUSE) binding protein 1 (FUBP1), mRNA [NM_003902]	FUBP1
A_23_P3450	0.465119913333334	616092604583333	0.0175166497231159	0.209273181018096	Homo sapiens tubulin, gamma complex associated protein 4 (TUBGCP4), mRNA [NM_014444]	TUBGCP4
A_23_P51202	0.377015300000002	624511734166667	0.0175239983318915	0.209273181018096	Homo sapiens zinc finger protein 436 (ZNF436), transcript variant 1, mRNA [NM_001077195]	ZNF436
A_23_P420431	-24414676	395477849458333	0.0175315797167792	0.209273181018096	Homo sapiens XK, Kell blood group complex subunit-related family, member 3 (XKR3), mRNA [NM_175878]	XKR3
A_24_P277955	-0.593611866666665	105703082708333	0.0175392193222185	0.209273181018096	Homo sapiens fission 1 (mitochondrial outer membrane) homolog (S. cerevisiae) (FIS1), nuclear gene encoding mitochondrial protein, mRNA [NM_016068]	FIS1
A_33_P3378707	0.897023306666671	657954091666667	0.0175408937841812	0.209273181018096	Homo sapiens p21-activated kinase 2 pseudogene (LOC646214), non-coding RNA [NR_027053]	LOC646214
A_33_P3298120	-0.723125379999999	427184318333333	0.0175797982402474	0.209614031692356	Homo sapiens HEPACAM opposite strand 1 (HEPN1), mRNA [NM_001037558]	HEPN1
A_33_P3877739	-137166709999999	129336077708333	0.017601386861175	0.209654088908726	ag52h12.x5 Gessler Wilms tumor Homo sapiens cDNA clone IMAGE:1126631 3', mRNA sequence [AI821758]	SMCR2
A_33_P3239790	-123735309333333	63643066375	0.0176038316443921	0.209654088908726	Homo sapiens zinc finger protein 646 (ZNF646), mRNA [NM_014699]	ZNF646
A_33_P3260021	-0.615831913333332	61788994125	0.0176555960039471	0.210147182014117
A_23_P324718	0.604185146666668	545174758333333	0.0176830482431921	0.210350489424295	Homo sapiens synaptojanin 1 (SYNJ1), transcript variant 2, mRNA [NM_203446]	SYNJ1
A_33_P3291772	-0.630538039999999	41877855	0.017734585972299	0.210756141130058
A_33_P3213561	0.949823573333336	643513299583333	0.0177379318069721	0.210756141130058
A_23_P98763	0.620788553333335	355793577083333	0.0177684641160044	0.210964464334577	Homo sapiens leucine rich transmembrane and 0-methyltransferase domain containing (LRTOMT), transcript variant 1, mRNA [NM_145309]	LRTOMT
A_23_P394917	0.701139686666668	544697422916667	0.017791109056168	0.210964464334577	Homo sapiens Snf2-related CREBBP activator protein (SRCAP), mRNA [NM_006662]	SRCAP
A_33_P3228828	-203426527333333	484168560416667	0.0178056817859442	0.210964464334577
A_23_P169112	0.426512833333334	950482835416667	0.0178090866856779	0.210964464334577	Homo sapiens cleavage and polyadenylation specific factor 1, 160kDa (CPSF1), mRNA [NM_013291]	CPSF1
A_23_P39602	0.654411400000001	116135954583333	0.0178122965717619	0.210964464334577	Homo sapiens nuclear receptor coactivator 1 (NCOA1), transcript variant 3, mRNA [NM_147233]	NCOA1
A_33_P3286387	0.430067700000002	6714345425	0.0178258207369233	0.210964464334577	Homo sapiens euchromatic histone-lysine N-methyltransferase 1 (EHMT1), transcript variant 2, mRNA [NM_001145527]	EHMT1
A_23_P113283	0.437093753333333	54085821125	0.0178282759032376	0.210964464334577	Homo sapiens zinc finger, matrin type 3 (ZMAT3), transcript variant 1, mRNA [NM_022470]	ZMAT3
A_23_P65983	0.450862266666668	8650067375	0.0178422746538359	0.211007005556326	Homo sapiens coiled-coil domain containing 102A (CCDC102A), mRNA [NM_033212]	CCDC102A
A_23_P73420	0.628021860000002	881735809166667	0.0178849085959552	0.211280008231992	Homo sapiens trafficking protein particle complex 9 (TRAPPC9), transcript variant 1, mRNA [NM_031466]	TRAPPC9
A_23_P422540	0.478828733333335	90646365	0.0178861933800577	0.211280008231992	Homo sapiens ubiquitin specific peptidase 22 (USP22), mRNA [NM_015276]	USP22
A_33_P3234031	-0.925995679999998	4619571975	0.0179042832211677	0.211370589226847	Homo sapiens cDNA FLJ43993 fis, clone TESTI4020102. [AK125981]	LOC645435
A_33_P3350638	-0.720259073333333	669391035833333	0.017927515229808	0.211519354314659	full-length cDNA clone CS0DF010YP02 of Fetal brain of Homo sapiens (human). [CR615759]	KIF22
A_33_P3375140	0.489613206666668	6419173325	0.0179396733684235	0.211519354314659	microcephalin 1 [Source:HGNC Symbol;Acc:6954] [ENST00000344683]	MCPH1
A_23_P349416	-15492053	709720236666667	0.0179496128413199	0.211519354314659	Homo sapiens v-erb-b2 erythroblastic leukemia viral oncogene homolog 3 (avian) (ERBB3), transcript variant 1, mRNA [NM_001982]	ERBB3
A_33_P3284290	0.553368766666669	506215851666667	0.0179653052523011	0.211519354314659	Homo sapiens zinc finger protein 778 (ZNF778), mRNA [NM_182531]	ZNF778
A_33_P3344339	-172942999333333	675258238333333	0.0179761603155183	0.211519354314659	Homo sapiens potassium voltage-gated channel, subfamily H (eag-related), member 5 (KCNH5), transcript variant 1, mRNA [NM_139318]	KCNH5
A_32_P206735	-0.846206066666665	475161410416667	0.017987913135703	0.211519354314659	L22858 AcOrf-91 peptide {Autographa californica nucleopolyhedrovirus} (exp=-1; wgp=0; cg=1), partial (8%) [THC2483664]
A_33_P3296067	-117821613333333	917784381666667	0.0179898869042889	0.211519354314659	Homo sapiens CDC14 cell division cycle 14 homolog C (S. cerevisiae) (CDC14C), non-coding RNA [NR_003595]	CDC14C
A_23_P100420	0.4772559	794124647916667	0.0180114458484105	0.211540087911755	Homo sapiens zinc finger, CCHC domain containing 14 (ZCCHC14), mRNA [NM_015144]	ZCCHC14
A_24_P264664	0.490442400000003	971080022916667	0.0180234387802021	0.211540087911755	Homo sapiens chromodomain helicase DNA binding protein 2 (CHD2), transcript variant 1, mRNA [NM_001271]	CHD2
A_33_P3220723	0.491747200000004	102408235625	0.0180284869819814	0.211540087911755	Homo sapiens KIAA0922 (KIAA0922), transcript variant 2, mRNA [NM_015196]	KIAA0922
A_33_P3408212	0.481979186666671	831572163333333	0.0180333700818176	0.211540087911755	Homo sapiens heat shock protein 90kDa beta (Grp94), member 1 (HSP90B1), mRNA [NM_003299]	HSP90B1
A_33_P3237225	0.376803000000001	81439238875	0.0180620545640609	0.211709734596176	Homo sapiens F-box protein 34 (FBXO34), transcript variant 2, mRNA [NM_152231]	FBXO34
A_33_P3236157	0.455233800000002	104454863541667	0.0180687087361197	0.211709734596176	Homo sapiens uracil-DNA glycosylase (UNG), nuclear gene encoding mitochondrial protein, transcript variant 1, mRNA [NM_003362]	UNG
A_33_P3392177	-0.488619166666663	117194539583333	0.0180948989381401	0.211763783827114	Homo sapiens chloride intracellular channel 5 (CLIC5), nuclear gene encoding mitochondrial protein, transcript variant 1, mRNA [NM_001114086]	CLIC5
A_23_P385500	0.879476226666669	694166569166667	0.0181063686375216	0.211763783827114	Homo sapiens ring finger protein 166 (RNF166), transcript variant 1, mRNA [NM_178841]	RNF166
A_23_P19455	0.446775713333337	801348229166667	0.0181142598713108	0.211763783827114	Homo sapiens mediator of DNA-damage checkpoint 1 (MDC1), mRNA [NM_014641]	MDC1
A_23_P205370	0.710180466666671	91756976875	0.0181294429891974	0.211763783827114	Homo sapiens ankyrin repeat and SOCS box-containing 2 (ASB2), mRNA [NM_016150]	ASB2
A_33_P3474859	-0.934129933333331	107753975208333	0.0181326452816528	0.211763783827114	Homo sapiens hypothetical protein LOC203274, mRNA (cDNA clone IMAGE:5458709). [BC080605]	LOC203274
A_33_P3219459	-0.710235799999998	60455279	0.0181421582282997	0.211763783827114	Homo sapiens chromosome 1 open reading frame 70 (C1orf70), mRNA [NM_001114748]	C1orf70
A_24_P381962	0.424028866666671	925257095833333	0.018153283363185	0.211763783827114	Homo sapiens adaptor-related protein complex 1, gamma 1 subunit (AP1G1), transcript variant 1, mRNA [NM_001030007]	AP1G1
A_23_P7325	-0.659597266666664	108670894791667	0.0181649958024941	0.211763783827114	Homo sapiens bone marrow stromal cell antigen 1 (BST1), mRNA [NM_004334]	BST1
A_23_P251548	0.447333706666666	777083380416667	0.0181851993383122	0.211763783827114	Homo sapiens testis expressed 261 (TEX261), mRNA [NM_144582]	TEX261
A_24_P391568	0.499062060000002	72874892625	0.0182006275813691	0.211763783827114	Homo sapiens aryl hydrocarbon receptor nuclear translocator (ARNT), transcript variant 1, mRNA [NM_001668]	ARNT
A_32_P135517	-0.949882599999998	503948114583333	0.018202293035853	0.211763783827114	Homo sapiens cDNA FLJ41832 fis, clone NT2RI2027484. [AK123826]
A_33_P3361182	0.470374293333337	769926147916667	0.0182105115147326	0.211763783827114	Homo sapiens programmed cell death 11 (PDCD11), mRNA [NM_014976]	PDCD11
A_33_P3311551	-119881322	55531142875	0.0182233859180439	0.211763783827114	Homo sapiens mRNA for putative NFkB activating protein, complete cds, clone: 373. [AB097018]	WLS
A_33_P3380618	-0.778192153333332	401792264583333	0.0182264512519481	0.211763783827114	Homo sapiens heparan sulfate proteoglycan 2 (HSPG2), mRNA [NM_005529]	HSPG2
A_33_P3290914	0.764345973333334	55792682375	0.0182371209768383	0.211763783827114	Homo sapiens structural maintenance of chromosomes 1A (SMC1A), mRNA [NM_006306]	SMC1A
A_33_P3244640	-0.852447233333331	66882410375	0.0182506911534111	0.211763783827114	FP2025 [Source:UniProtKB/TrEMBL;Acc:Q71RG8] [ENST00000432765]
A_23_P410998	0.45171314666667	839513706666667	0.0182535354146984	0.211763783827114	Homo sapiens RAB5B, member RAS oncogene family (RAB5B), mRNA [NM_002868]	RAB5B
A_23_P211738	0.376904466666671	929543858333333	0.018261259141782	0.211763783827114	Homo sapiens upstream binding protein 1 (LBP-1a) (UBP1), transcript variant 1, mRNA [NM_014517]	UBP1
A_32_P52609	0.52484026666667	10260061	0.0182869684555073	0.211940739551199	Homo sapiens lipin 1 (LPIN1), mRNA [NM_145693]	LPIN1
A_33_P3377304	0.911401533333335	35681339375	0.0183058027790098	0.212008511900934	Homo sapiens transcription factor 7-like 2 (T-cell specific, HMG-box) (TCF7L2), transcript variant 1, mRNA [NM_001146274]	TCF7L2
A_23_P500353	-0.997889319999999	54267829625	0.0183137221600649	0.212008511900934	Homo sapiens potassium intermediate/small conductance calcium-activated channel, subfamily N, member 2 (KCNN2), transcript variant 1, mRNA [NM_021614]	KCNN2
A_24_P130792	-10951652	874198443333333	0.0183356665802774	0.212030347284453	Homo sapiens NOP2/Sun domain family, member 4 (NSUN4), mRNA [NM_199044]	NSUN4
A_23_P38011	0.513224200000002	93446699375	0.0183365165731649	0.212030347284453	Homo sapiens DEAH (Asp-Glu-Ala-His) box polypeptide 38 (DHX38), mRNA [NM_014003]	DHX38
A_24_P286527	-0.702915593333333	763570815833333	0.018380420419935	0.212416915645084	Homo sapiens RAB, member RAS oncogene family-like 5 (RABL5), transcript variant 1, mRNA [NM_022777]	RABL5
A_23_P151267	0.52050268666667	73163824	0.0184230181654339	0.212712326866592	Homo sapiens LIM domain and actin binding 1 (LIMA1), transcript variant b, mRNA [NM_016357]	LIMA1
A_24_P612446	0.565313253333335	718462277916667	0.0184269578101076	0.212712326866592	Homo sapiens chromosome 6 open reading frame 89 (C6orf89), mRNA [NM_152734]	C6orf89
A_23_P55873	0.436596400000003	894088264583333	0.0184416640067439	0.212751246237864	Homo sapiens coiled-coil and C2 domain containing 1A (CC2D1A), mRNA [NM_017721]	CC2D1A
A_23_P154962	0.489835300000003	973248485416667	0.018474698290863	0.212751246237864	Homo sapiens RIMS binding protein 3 (RIMBP3), mRNA [NM_015672]	RIMBP3
A_23_P388190	0.457861473333335	83438908875	0.0184851515625963	0.212751246237864	Homo sapiens death inducer-obliterator 1 (DIDO1), transcript variant 4, mRNA [NM_033081]	DIDO1
A_33_P3276308	0.838168333333332	49803504625	0.0184985373764936	0.212751246237864	Homo sapiens cDNA FLJ44124 fis, clone THYMU2005321. [AK126112]	FLJ44124
A_23_P113237	-0.909040806666665	540647485416667	0.0185102670111835	0.212751246237864	Homo sapiens cytokine receptor-like factor 2 (CRLF2), transcript variant 2, mRNA [NM_001012288]	CRLF2
A_23_P89727	0.578548833333334	6810848225	0.0185126463789244	0.212751246237864	Homo sapiens CTD (carboxy-terminal domain, RNA polymerase II, polypeptide A) phosphatase, subunit 1 (CTDP1), transcript variant FCP1b, mRNA [NM_048368]	CTDP1
A_24_P287974	-0.52897351333333	65301042125	0.0185258026667821	0.212751246237864	Homo sapiens CUE domain containing 1 (CUEDC1), mRNA [NM_017949]	CUEDC1
A_33_P3230264	-0.978056346666663	74842777125	0.0185289804316313	0.212751246237864	Homo sapiens glypican 3 (GPC3), transcript variant 1, mRNA [NM_001164617]	GPC3
A_33_P3400643	-194729273333333	4716189425	0.0185342640760493	0.212751246237864	Homo sapiens cDNA clone IMAGE:4826241. [BC035398]	hCG_2024094
A_33_P3283619	-0.789840186666663	743206907916667	0.0185352259196483	0.212751246237864	Homo sapiens SH2 domain protein 1A (SH2D1A), transcript variant 2, mRNA [NM_001114937]	SH2D1A
A_23_P156445	154494904666667	546451863333333	0.0185701838711217	0.21278835128172	Homo sapiens DEAD (Asp-Glu-Ala-Asp) box polypeptide 43 (DDX43), mRNA [NM_018665]	DDX43
A_33_P3280405	0.653031953333335	696272821666667	0.0185780348069352	0.21278835128172	Homo sapiens olfactory receptor, family 7, subfamily E, member 37 pseudogene (OR7E37P), non-coding RNA [NR_002163]	OR7E37P
A_23_P143885	0.462661333333338	100626728958333	0.0185811323513522	0.21278835128172	Homo sapiens Rho guanine nucleotide exchange factor (GEF) 3 (ARHGEF3), transcript variant 3, mRNA [NM_019555]	ARHGEF3
A_24_P45451	0.503341113333336	646424489583333	0.0185866327025438	0.21278835128172	Homo sapiens SLAM family member 6 (SLAMF6), mRNA [NM_052931]	SLAMF6
A_33_P3247180	0.444781266666669	709398800833333	0.0186002456244453	0.21278835128172	Homo sapiens coiled-coil and C2 domain containing 1B (CC2D1B), mRNA [NM_032449]	CC2D1B
A_33_P3333523	129782967333333	5814381025	0.0186014074954388	0.21278835128172
A_23_P153640	0.374827180000002	8173711825	0.0186164416174115	0.212840286857012	Homo sapiens ankyrin repeat domain 27 (VPS9 domain) (ANKRD27), mRNA [NM_032139]	ANKRD27
A_23_P106241	0.375403533333335	81480723625	0.018649854552768	0.213007847265181	Homo sapiens thyroid hormone receptor interactor 11 (TRIP11), mRNA [NM_004239]	TRIP11
A_24_P484797	-0.414983639999999	71789013	0.0186534494346588	0.213007847265181	Homo sapiens cell death-inducing DFFA-like effector c pseudogene (CIDECP), non-coding RNA [NR_002786]	CIDECP
A_33_P3245952	-10918643	46933918625	0.018662604505977	0.213007847265181	Homo sapiens cDNA FLJ27405 fis, clone WMC04032. [AK130915]	LOC648570
A_33_P3404336	-0.762908679999998	624336595416667	0.0186869115593692	0.213165320723917	CDNA FLJ27256 fis, clone SYN09689 [Source:UniProtKB/TrEMBL;Acc:Q6ZNS0] [ENST00000426092]
A_33_P3343715	-0.425516353333332	521140197083333	0.0187063843470598	0.21325497142614	full-length cDNA clone CS0DF033YF14 of Fetal brain of Homo sapiens (human). [CR592760]	EMX1
A_33_P3371553	-137399280666666	505933063333333	0.0187157996814185	0.21325497142614	Homo sapiens cDNA FLJ32756 fis, clone TESTI2001758. [AK057318]	FLJ32756
A_33_P3418321	-0.898234539999998	489754715833333	0.0187377991857994	0.213385762541485
A_33_P3416797	127818736666667	3442599175	0.0187483896558879	0.213386553872457	Homo sapiens mRNA; cDNA DKFZp434C0631 (from clone DKFZp434C0631). [AL831947]	OVOS2
A_33_P3375910	-0.584845406666665	554937546666667	0.018801948444753	0.213801221779087	galactokinase 1 [Source:HGNC Symbol;Acc:4118] [ENST00000375188]
A_23_P155257	0.566066800000002	124297160625	0.0188142891876508	0.213801221779087	Homo sapiens forkhead box P1 (FOXP1), transcript variant 1, mRNA [NM_032682]	FOXP1
A_32_P22622	0.504583833333335	520021406666667	0.0188164471391219	0.213801221779087	Homo sapiens NOP14 nucleolar protein homolog (yeast) (NOP14), mRNA [NM_003703]	NOP14
A_23_P104146	0.382326320000001	678055225416667	0.0188820899428877	0.213966871549288	Homo sapiens zinc finger, MYM-type 4 (ZMYM4), mRNA [NM_005095]	ZMYM4
A_23_P136870	-104314643333333	61734610375	0.0188874256888006	0.213966871549288	Homo sapiens melanoma antigen family A, 6 (MAGEA6), transcript variant 2, mRNA [NM_175868]	MAGEA6
A_33_P3382919	-0.732999999999996	68201376625	0.0189050046395207	0.213966871549288	Homo sapiens cDNA FLJ45620 fis, clone BRTHA3027638. [AK127527]
A_33_P3302325	-153866721333333	6644398175	0.0189204125769141	0.213966871549288	CR737729 Soares_NFL_T_GBC_S1 Homo sapiens cDNA clone IMAGp971D0264 ; IMAGE:1578179 5', mRNA sequence [CR737729]
A_23_P26583	0.595438800000002	85519655	0.0189241382714071	0.213966871549288	Homo sapiens NLR family, CARD domain containing 5 (NLRC5), mRNA [NM_032206]	NLRC5
A_24_P159227	0.940355986666667	58589388375	0.0189284874050732	0.213966871549288	Homo sapiens p21 protein (Cdc42/Rac)-activated kinase 6 (PAK6), transcript variant 1, mRNA [NM_020168]	PAK6
A_33_P3347452	0.670870193333337	7301664875	0.0189301892897046	0.213966871549288	Homo sapiens ribosomal protein S6 kinase, 90kDa, polypeptide 2 (RPS6KA2), transcript variant 1, mRNA [NM_021135]	RPS6KA2
A_23_P144531	0.641810700000006	142222890625	0.018939563254197	0.213966871549288	Homo sapiens cDNA: FLJ22670 fis, clone HSI08684. [AK026323]	ALPK1
A_23_P77502	0.412174480000001	804393469583333	0.0189509084959548	0.213966871549288	Homo sapiens polycystic kidney disease 1 (autosomal dominant) (PKD1), transcript variant 1, mRNA [NM_001009944]	PKD1
A_23_P32054	0.623919913333336	507684439166667	0.0189511106083418	0.213966871549288	Homo sapiens calmodulin regulated spectrin-associated protein 1 (CAMSAP1), mRNA [NM_015447]	CAMSAP1
A_23_P34676	0.555949300000004	126707408541667	0.0189807339582827	0.213966871549288	Homo sapiens CD247 molecule (CD247), transcript variant 1, mRNA [NM_198053]	CD247
A_33_P3411848	-110184926666667	942657508333333	0.0189866933266217	0.213966871549288	Homo sapiens cornifelin (CNFN), mRNA [NM_032488]	CNFN
A_33_P3290040	-134622879666667	331719097708333	0.0189873877355107	0.213966871549288	Homo sapiens carnitine palmitoyltransferase 1C (CPT1C), transcript variant 2, mRNA [NM_152359]	CPT1C
A_33_P3265950	-0.542839859999999	810984212083333	0.0190110466428114	0.213966871549288	Homo sapiens core-binding factor, runt domain, alpha subunit 2; translocated to, 2 (CBFA2T2), transcript variant 2, mRNA [NM_005093]	CBFA2T2
A_32_P85813	0.433563820000004	80645839875	0.019021276940311	0.213966871549288	Homo sapiens RAP1, GTP-GDP dissociation stimulator 1 (RAP1GDS1), transcript variant 1, mRNA [NM_001100426]	RAP1GDS1
A_23_P131383	-0.57024787333333	749815335416667	0.0190213528932613	0.213966871549288	Homo sapiens Fanconi anemia, complementation group L (FANCL), transcript variant 2, mRNA [NM_018062]	FANCL
A_23_P165921	-110303739333333	567255196666667	0.0190247580985626	0.213966871549288	Homo sapiens non-protein coding RNA 29 (NCRNA00029), non-coding RNA [NR_028295]	NCRNA00029
A_23_P310582	-0.459053206666666	5167685375	0.0190405808458245	0.213966871549288	Homo sapiens suppression of tumorigenicity 7 like (ST7L), transcript variant 4, mRNA [NM_138729]	ST7L
A_32_P20691	109723006666667	960216325	0.0190429190888081	0.213966871549288	Homo sapiens CDC-like kinase 3 (CLK3), transcript variant 2, mRNA [NM_003992]	CLK3
A_23_P210538	0.677432773333337	686451955	0.0190555593356968	0.213966871549288	Homo sapiens engulfment and cell motility 2 (ELMO2), transcript variant 2, mRNA [NM_182764]	ELMO2
A_32_P52206	0.509152940000003	662610015	0.0190573293068378	0.213966871549288	Homo sapiens tRNA-yW synthesizing protein 1 homolog (S. cerevisiae) (TYW1), mRNA [NM_018264]	TYW1
A_23_P17695	0.373693066666671	81378643375	0.0190631168962412	0.213966871549288	Homo sapiens solute carrier family 37 (glycerol-3-phosphate transporter), member 1 (SLC37A1), mRNA [NM_018964]	SLC37A1
A_23_P205074	-0.432923773333332	620736844166667	0.0190998237127087	0.214246854016167	Homo sapiens solute carrier family 46, member 3 (SLC46A3), transcript variant 1, mRNA [NM_181785]	SLC46A3
A_33_P3356070	0.994445353333335	328863411666667	0.0191148410524654	0.214246854016167	Homo sapiens lipin 1 (LPIN1), mRNA [NM_145693]	LPIN1
A_23_P212397	0.336357200000002	878213770833333	0.0191266263508932	0.214246854016167	Homo sapiens leucyl-tRNA synthetase 2, mitochondrial (LARS2), nuclear gene encoding mitochondrial protein, mRNA [NM_015340]	LARS2
A_32_P202182	1290818	350672127083333	0.019130435003627	0.214246854016167	Homo sapiens speedy homolog E8 (Xenopus laevis), pseudogene (SPDYE8P), non-coding RNA [NR_003664]	SPDYE8P
A_32_P58425	0.420852800000002	936362191666667	0.01918301908258	0.214246854016167	Homo sapiens PHD finger protein 13 (PHF13), mRNA [NM_153812]	PHF13
A_23_P216679	102099859333333	312382603541667	0.0192308237671106	0.214246854016167	Homo sapiens CDC14 cell division cycle 14 homolog B (S. cerevisiae) (CDC14B), transcript variant 2, mRNA [NM_033331]	CDC14B
A_33_P3345474	-0.944709666666665	9148973625	0.0192348178005578	0.214246854016167	Homo sapiens, clone IMAGE:3890870, mRNA. [BC036832]
A_23_P91657	0.468011666666667	9214632125	0.019236176620056	0.214246854016167	Homo sapiens Ewing sarcoma breakpoint region 1 (EWSR1), transcript variant 1, mRNA [NM_013986]	EWSR1
A_33_P3374365	-0.669554633333329	110155607708333	0.019238523549331	0.214246854016167	PREDICTED: Homo sapiens similar to RAB40A, member RAS oncogene family (LOC100129702), mRNA [XM_001717980]	LOC100129702
A_33_P3392560	150312314666667	265453373333333	0.019272267233144	0.214246854016167
A_33_P3227472	-0.708889599999999	939156714583333	0.0192744641356028	0.214246854016167	Homo sapiens serine dehydratase-like (SDSL), mRNA [NM_138432]	SDSL
DCP_1_7	101589376666667	151206033333333	0.0192829834268797	0.214246854016167	Unknown
A_33_P3223495	0.770797833333337	453930210416667	0.0192862366026177	0.214246854016167	full-length cDNA clone CS0DF017YM23 of Fetal brain of Homo sapiens (human). [CR621863]	FRY
A_24_P167377	-110096313333333	572990870416667	0.0193095960261638	0.214246854016167	Homo sapiens olfactory receptor, family 10, subfamily P, member 1 (OR10P1), mRNA [NM_206899]	OR10P1
A_23_P19348	0.489539326666669	658241666666667	0.0193169161786307	0.214246854016167	Homo sapiens cullin 7 (CUL7), transcript variant 2, mRNA [NM_014780]	CUL7
A_24_P59607	0.446300280000003	719951376666667	0.0193192949336979	0.214246854016167	Homo sapiens chromosome 17 open reading frame 51 (C17orf51), mRNA [NM_001113434]	C17orf51
A_23_P27894	0.461834600000005	99022370625	0.0193494834620275	0.214246854016167	Homo sapiens scaffold attachment factor B2 (SAFB2), mRNA [NM_014649]	SAFB2
A_23_P419714	0.533535593333334	763439610416667	0.0193550071107106	0.214246854016167	Homo sapiens BTB (POZ) domain containing 11 (BTBD11), transcript variant a, mRNA [NM_001018072]	BTBD11
A_33_P3331726	0.761221806666668	483067115	0.0193721659027057	0.214246854016167	Homo sapiens hypothetical LOC647979 (LOC647979), non-coding RNA [NR_027451]	LOC647979
A_33_P3330079	-0.858573293333333	668210887916667	0.0193754678090944	0.214246854016167	full-length cDNA clone CS0DK001YD21 of HeLa cells Cot 25-normalized of Homo sapiens (human). [CR599196]	LOC100128242
A_33_P3248424	0.391441506666667	627511444583333	0.0193786705652945	0.214246854016167	Homo sapiens family with sequence similarity 105, member B (FAM105B), mRNA [NM_138348]	FAM105B
A_23_P201287	0.663164840000002	81687386375	0.0193801217500273	0.214246854016167	Homo sapiens kinesin family member 1B (KIF1B), transcript variant 1, mRNA [NM_015074]	KIF1B
A_23_P158053	-0.392084299999997	83788680625	0.0193875290275968	0.214246854016167	Homo sapiens chromosome 9 open reading frame 16 (C9orf16), mRNA [NM_024112]	C9orf16
A_24_P370471	0.555963433333333	428005865416667	0.0193974583071531	0.214246854016167	Homo sapiens ATG10 autophagy related 10 homolog (S. cerevisiae) (ATG10), transcript variant 2, mRNA [NM_031482]	ATG10
A_23_P105465	0.869506500000002	51738206	0.0194018447110146	0.214246854016167	Homo sapiens chemokine-like receptor 1 (CMKLR1), transcript variant 2, mRNA [NM_004072]	CMKLR1
A_33_P3261167	0.484358433333336	130303633958333	0.0194053432009207	0.214246854016167	Homo sapiens glucosamine (N-acetyl)-6-sulfatase (GNS), mRNA [NM_002076]	GNS
A_23_P160167	-0.881428486666666	564835372083333	0.0194066991217914	0.214246854016167	Homo sapiens tetraspanin 1 (TSPAN1), mRNA [NM_005727]	TSPAN1
A_33_P3400708	0.750565693333335	459075248333333	0.0194167475512834	0.214246854016167	Homo sapiens BCL2/adenovirus E1B 19kD interacting protein like (BNIPL), transcript variant 2, mRNA [NM_001159642]	BNIPL
A_23_P59426	0.407235333333336	92152149375	0.019444468652083	0.214246854016167	Homo sapiens PAX interacting (with transcription-activation domain) protein 1 (PAXIP1), mRNA [NM_007349]	PAXIP1
A_24_P204043	0.732918600000001	453790187083333	0.0194548352784162	0.214246854016167	Homo sapiens zinc finger protein 318 (ZNF318), mRNA [NM_014345]	ZNF318
A_23_P346376	0.652785053333334	61024543875	0.0194675860330481	0.214246854016167	Homo sapiens purinergic receptor P2Y, G-protein coupled, 10 (P2RY10), transcript variant 1, mRNA [NM_014499]	P2RY10
A_33_P3267270	-0.406763739999998	548097076666667	0.019470169008814	0.214246854016167	Homo sapiens chromosome 1 open reading frame 83 (C1orf83), mRNA [NM_153035]	C1orf83
A_32_P54137	-0.493564133333328	1126371425	0.0194886159209989	0.214246854016167	Homo sapiens ubiquinol-cytochrome c reductase hinge protein (UQCRH), nuclear gene encoding mitochondrial protein, mRNA [NM_006004]	UQCRH
A_23_P2492	-147161359333333	778085477083333	0.0194890984136672	0.214246854016167	Homo sapiens complement component 1, s subcomponent (C1S), transcript variant 2, mRNA [NM_001734]	C1S
A_33_P3365666	-0.972423886666664	697738334583333	0.0194923749526327	0.214246854016167
A_24_P322474	0.583025700000004	103247617916667	0.0195048423622173	0.214246854016167	Homo sapiens phosphodiesterase 4A, cAMP-specific (phosphodiesterase E2 dunce homolog, Drosophila) (PDE4A), transcript variant 4, mRNA [NM_006202]	PDE4A
A_33_P3396129	-0.579645899999996	676801358333333	0.0195117971545375	0.214246854016167	katanin p80 (WD repeat containing) subunit B 1 [Source:HGNC Symbol;Acc:6217] [ENST00000394326]
A_23_P323094	0.666774666666667	498407402083333	0.0195427134003481	0.214246854016167	Homo sapiens polyhomeotic homolog 1 (Drosophila) (PHC1), mRNA [NM_004426]	PHC1
A_33_P3254946	0.804523433333333	444113225833333	0.019552696008986	0.214246854016167	Homo sapiens pleckstrin homology domain containing, family H (with MyTH4 domain) member 3 (PLEKHH3), mRNA [NM_024927]	PLEKHH3
A_23_P25293	0.599746633333336	945735485416667	0.0195687164342264	0.214246854016167	Homo sapiens non-SMC condensin I complex, subunit D2 (NCAPD2), mRNA [NM_014865]	NCAPD2
A_24_P23411	0.429064146666667	61417415	0.0195753560803797	0.214246854016167	Homo sapiens armadillo repeat containing, X-linked 3 (ARMCX3), transcript variant 1, mRNA [NM_016607]	ARMCX3
A_23_P68547	0.437124340000003	764565770833333	0.0195810878160524	0.214246854016167	Homo sapiens minichromosome maintenance complex component 8 (MCM8), transcript variant 2, mRNA [NM_182802]	MCM8
A_23_P88069	0.894492440000001	348544555	0.0195821597500716	0.214246854016167	Homo sapiens lipoma HMGIC fusion partner (LHFP), mRNA [NM_005780]	LHFP
A_23_P203841	0.546808200000003	845078672916667	0.0195873276404093	0.214246854016167	Homo sapiens bromodomain adjacent to zinc finger domain, 2A (BAZ2A), mRNA [NM_013449]	BAZ2A
A_33_P3353630	-0.777982453333332	442066025416667	0.0195901013801362	0.214246854016167
A_33_P3359683	-0.834804913333332	60876719625	0.0196170723765049	0.214246854016167	Homo sapiens interleukin 16 (lymphocyte chemoattractant factor) (IL16), transcript variant 3, mRNA [NM_001172128]	IL16
A_33_P3407157	-0.943001133333333	383919093333333	0.0196188083401609	0.214246854016167	DB050195 TESTI2 Homo sapiens cDNA clone TESTI2039685 5', mRNA sequence [DB050195]
A_24_P237778	0.973231786666669	549392407916667	0.0196212979928137	0.214246854016167	Homo sapiens mannosidase, alpha, class 1C, member 1 (MAN1C1), mRNA [NM_020379]	MAN1C1
A_23_P66487	0.426368466666668	962358779166667	0.0196332199397819	0.214246854016167	Homo sapiens SWI/SNF related, matrix associated, actin dependent regulator of chromatin, subfamily d, member 2 (SMARCD2), mRNA [NM_001098426]	SMARCD2
A_33_P3363933	0.893482400000003	107090527916667	0.0196450040811859	0.214246854016167	Homo sapiens Fc receptor-like 6 (FCRL6), mRNA [NM_001004310]	FCRL6
A_24_P902728	0.549424386666668	407834071666667	0.0196459304380952	0.214246854016167	Homo sapiens cell cycle associated protein 1 (CAPRIN1), transcript variant 2, mRNA [NM_203364]	CAPRIN1
A_24_P66027	-0.580620999999997	12013319625	0.0196499292096909	0.214246854016167	Homo sapiens apolipoprotein B mRNA editing enzyme, catalytic polypeptide-like 3B (APOBEC3B), mRNA [NM_004900]	APOBEC3B
A_32_P67623	0.496754120000003	738148778333333	0.019653832707747	0.214246854016167	Homo sapiens family with sequence similarity 120C (FAM120C), mRNA [NM_017848]	FAM120C
A_23_P373031	-0.660209466666666	8384783025	0.0196646572918608	0.214246854016167	Homo sapiens calcium channel, voltage-dependent, L type, alpha 1C subunit (CACNA1C), transcript variant 18, mRNA [NM_000719]	CACNA1C
A_33_P3316061	-0.414040033333332	591547727083333	0.0196746678706134	0.214246854016167	Homo sapiens carbonic anhydrase VB pseudogene (CA5BP), non-coding RNA [NR_026551]	CA5BP
A_23_P78563	-0.58346143333333	124454347291667	0.0196796119234848	0.214246854016167	Homo sapiens ubiquitin-like 5 (UBL5), transcript variant 1, mRNA [NM_024292]	UBL5
A_33_P3249893	-0.747907333333332	610690255416667	0.0197198840930821	0.214490754199254	Homo sapiens cDNA FLJ37786 fis, clone BRHIP2028480. [AK095105]	FLJ37786
A_24_P224998	0.472572386666667	568017808333333	0.0197231661858598	0.214490754199254	ribosomal protein L36a [Source:HGNC Symbol;Acc:10359] [ENST00000392994]
A_23_P218058	-0.910635866666665	897475031666667	0.0197344798000898	0.214498777762819	Homo sapiens killer cell lectin-like receptor subfamily C, member 4 (KLRC4), mRNA [NM_013431]	KLRC4
A_33_P3278200	-0.38594908	70223697125	0.0197739226975164	0.214696362436899	Homo sapiens cDNA FLJ44119 fis, clone THYMU1000600. [AK126107]	LOC100131190
A_33_P3273399	-0.795409919999999	799979050833333	0.019774541631757	0.214696362436899
A_33_P3408752	-0.850520066666666	614773229583333	0.0197937992794187	0.214696362436899	forkhead box O6 [Source:HGNC Symbol;Acc:24814] [ENST00000401063]	FOXO6
A_23_P20894	0.590130480000002	67683731125	0.0197950003824574	0.214696362436899	Homo sapiens euchromatic histone-lysine N-methyltransferase 1 (EHMT1), transcript variant 1, mRNA [NM_024757]	EHMT1
A_23_P46894	-0.964022186666666	516478526666667	0.0198102293333603	0.214746697669275	Homo sapiens choline acetyltransferase (CHAT), transcript variant M, mRNA [NM_020549]	CHAT
A_24_P311856	-0.483453219999999	439793934166667	0.0198320363134667	0.21486824813554	Homo sapiens collagen, type IX, alpha 1 (COL9A1), transcript variant 1, mRNA [NM_001851]	COL9A1
A_23_P108404	0.931828546666668	509882219583333	0.0198685159600276	0.215148553497747	Homo sapiens ArfGAP with GTPase domain, ankyrin repeat and PH domain 1 (AGAP1), transcript variant 1, mRNA [NM_001037131]	AGAP1
A_23_P407206	139736041333333	399055052916667	0.0198990190550993	0.215363876454389	Homo sapiens ceroid-lipofuscinosis, neuronal 8 (epilepsy, progressive with mental retardation) (CLN8), mRNA [NM_018941]	CLN8
A_33_P3410836	-0.616651513333328	721784745	0.0199237948399114	0.21551701703631	Homo sapiens histone cluster 1, H4d (HIST1H4D), mRNA [NM_003539]	HIST1H4D
A_33_P3794109	-100614854	333571281666667	0.0199406451731289	0.215552194870322	Homo sapiens hypothetical protein LOC253805, mRNA (cDNA clone IMAGE:4824622). [BC028622]	LOC253805
A_23_P11984	-103551594666667	387763734166667	0.0199483024243957	0.215552194870322	Homo sapiens solute carrier family 6 (neurotransmitter transporter, glycine), member 9 (SLC6A9), transcript variant 2, mRNA [NM_201649]	SLC6A9
A_23_P101737	0.413385133333334	66084295	0.0199629330702163	0.215595425202411	Homo sapiens DOT1-like, histone H3 methyltransferase (S. cerevisiae) (DOT1L), mRNA [NM_032482]	DOT1L
A_23_P393645	0.426996200000002	6883031625	0.0200023805106463	0.215906482978674	Homo sapiens ADAM metallopeptidase with thrombospondin type 1 motif, 13 (ADAMTS13), transcript variant 1, mRNA [NM_139025]	ADAMTS13
A_33_P3417459	-0.413171139999998	4978829525	0.0200155444312155	0.215933655401018	Homo sapiens small Cajal body-specific RNA 9-like (retrotransposed) (SCARNA9L), guide RNA [NR_023358]	SCARNA9L
A_33_P3329991	120533554	86569614625	0.0200373759492206	0.216054257842686
A_24_P247074	-0.580794373333331	620781094166667	0.0201116174177306	0.216720660827986
A_33_P3226560	-11170593	783896502083333	0.0201205504555319	0.216720660827986	HSU07000 breakpoint cluster region protein {Homo sapiens} (exp=-1; wgp=0; cg=0), partial (11%) [THC2481061]
A_23_P397120	-0.974337466666664	787639984583333	0.0201535237135535	0.216960598703976	Homo sapiens chromosome 19 open reading frame 77 (C19orf77), mRNA [NM_001136503]	C19orf77
A_23_P120146	0.387387680000002	8480878275	0.0201821983614565	0.217154030327353	Homo sapiens transforming growth factor, beta receptor associated protein 1 (TGFBRAP1), transcript variant 1, mRNA [NM_004257]	TGFBRAP1
A_33_P3344156	-0.612385606666664	467842245416667	0.0202300140039577	0.217441538079536	Homo sapiens phospholipase A2, group IIC (PLA2G2C), mRNA [NM_001105572]	PLA2G2C
A_33_P3270445	0.724552633333335	407831969166667	0.0202562364616659	0.217441538079536	Homo sapiens brain-specific angiogenesis inhibitor 2 (BAI2), mRNA [NM_001703]	BAI2
A_33_P3364854	-0.728753599999999	31428346875	0.0202604160897333	0.217441538079536	Homo sapiens transient receptor potential cation channel, subfamily V, member 6 (TRPV6), mRNA [NM_018646]	TRPV6
A_33_P3332860	-0.553431399999999	829218349583333	0.0202635710899201	0.217441538079536	Homo sapiens syntaxin 16 (STX16), transcript variant 3, mRNA [NM_001134772]	STX16
A_33_P3294826	-0.83085391333333	686584072916667	0.0202859577285725	0.217441538079536	cellular retinoic acid binding protein 2 [Source:HGNC Symbol;Acc:2339] [ENST00000368220]
A_33_P3263651	-0.734802693333331	4787361675	0.0202922283014513	0.217441538079536	Homo sapiens sema domain, transmembrane domain (TM), and cytoplasmic domain, (semaphorin) 6B (SEMA6B), mRNA [NM_032108]	SEMA6B
A_23_P325661	0.408626500000002	724618677916667	0.02029629450051	0.217441538079536	Homo sapiens zinc finger protein 134 (ZNF134), mRNA [NM_003435]	ZNF134
A_23_P57118	-107607704	532783220416667	0.020302898588926	0.217441538079536	Homo sapiens transglutaminase 3 (E polypeptide, protein-glutamine-gamma-glutamyltransferase) (TGM3), mRNA [NM_003245]	TGM3
A_23_P60472	0.367539733333336	880036233333333	0.0203054074116281	0.217441538079536	Homo sapiens ubiquitin associated protein 2 (UBAP2), mRNA [NM_018449]	UBAP2
A_23_P156390	0.863570173333334	66933586625	0.020317807957407	0.217459515035424	Homo sapiens janus kinase and microtubule interacting protein 2 (JAKMIP2), mRNA [NM_014790]	JAKMIP2
A_33_P3214012	-140234524666666	626182157083333	0.0203708165156751	0.217462555297739	Homo sapiens 3-hydroxymethyl-3-methylglutaryl-Coenzyme A lyase-like 1 (HMGCLL1), transcript variant 1, mRNA [NM_019036]	HMGCLL1
A_23_P408768	0.488767760000001	570367266666667	0.0203764112848944	0.217462555297739	Homo sapiens DOT1-like, histone H3 methyltransferase (S. cerevisiae) (DOT1L), mRNA [NM_032482]	DOT1L
A_33_P3338011	-0.872140833333331	46930883625	0.020389975940282	0.217462555297739	Homo sapiens zinc finger protein 480 (ZNF480), mRNA [NM_144684]	ZNF480
A_33_P3280421	-0.795696613333331	462798009166667	0.020402131895377	0.217462555297739	Homo sapiens CDC14 cell division cycle 14 homolog C (S. cerevisiae) (CDC14C), non-coding RNA [NR_003595]	CDC14C
A_33_P3309924	0.777935440000002	420938569166667	0.020417897926529	0.217462555297739	Homo sapiens histone deacetylase 2 (HDAC2), mRNA [NM_001527]	HDAC2
A_33_P3223106	-0.980646126666664	511239465833333	0.0204217495315964	0.217462555297739	Homo sapiens cDNA FLJ60262 complete cds, weakly similar to Zinc finger protein 81. [AK295403]	hCG_1786132
A_33_P3309621	123061280666667	68629611625	0.0204304181418777	0.217462555297739	Homo sapiens sialic acid binding Ig-like lectin, pseudogene 3 (SIGLECP3), non-coding RNA [NR_002804]	SIGLECP3
A_33_P3228322	0.372430986666668	629353379166667	0.0204341131702023	0.217462555297739	Homo sapiens interleukin 18 binding protein (IL18BP), transcript variant A, mRNA [NM_173042]	IL18BP
A_24_P356601	0.526130813333334	6562207025	0.0204421212458022	0.217462555297739	Homo sapiens hexamethylene bis-acetamide inducible 1 (HEXIM1), mRNA [NM_006460]	HEXIM1
A_33_P3336262	-0.785805166666665	604230647916667	0.0204434971203339	0.217462555297739	Homo sapiens chromosome 1 open reading frame 222, mRNA (cDNA clone MGC:133181 IMAGE:40026076), complete cds. [BC114926]	C1orf222
A_24_P373768	-12970086	1027798975	0.020443991687315	0.217462555297739	Homo sapiens gastric inhibitory polypeptide receptor (GIPR), mRNA [NM_000164]	GIPR
A_23_P252962	0.685228360000002	430498274583333	0.0204467553965481	0.217462555297739	Homo sapiens intersectin 1 (SH3 domain protein) (ITSN1), transcript variant 2, mRNA [NM_001001132]	ITSN1
A_33_P3269149	-0.465548446666665	763178359166667	0.0204982273959546	0.217880820550402	Homo sapiens syntaxin 17 (STX17), mRNA [NM_017919]	STX17
A_33_P3258782	-0.617929199999999	855287729166667	0.0205075676181204	0.217880820550402	Homo sapiens adaptor-related protein complex 1, sigma 2 subunit (AP1S2), mRNA [NM_003916]	AP1S2
A_23_P312851	-131800716666667	650877067083333	0.020531438550142	0.21802022862512	Homo sapiens silver homolog (mouse) (SILV), mRNA [NM_006928]	SILV
A_33_P3421490	0.938655560000002	517360116666667	0.0205575927685258	0.218183723982857	Homo sapiens KIAA1024 (KIAA1024), mRNA [NM_015206]	KIAA1024
A_33_P3391517	-0.679039226666664	688110313333333	0.02061680187595	0.218697686008378	Homo sapiens sorting nexin 22, mRNA (cDNA clone IMAGE:5264125), with apparent retained intron. [BC036532]	SNX22
A_23_P24903	0.72945766666667	864779837916667	0.0206762459010116	0.219213601340469	Homo sapiens purinergic receptor P2Y, G-protein coupled, 2 (P2RY2), transcript variant 1, mRNA [NM_176072]	P2RY2
A_33_P3395209	-141544324	443981373333333	0.0206885028316557	0.219228952158642	PREDICTED: Homo sapiens similar to hCG2040854 (LOC100134160), mRNA [XM_001717069]	LOC100134160
A_33_P3411244	-173472258666667	409828655833333	0.0207078142218696	0.219265567966291	Homo sapiens olfactory receptor, family 8, subfamily S, member 1 (OR8S1), mRNA [NM_001005203]	OR8S1
A_32_P46191	0.538387000000004	105722192083333	0.0207135799340999	0.219265567966291	Homo sapiens zinc finger protein 727 (ZNF727), mRNA [NM_001159522]	ZNF727
A_23_P135787	0.527582900000001	591685679166667	0.0207523332612367	0.219561201462912	Homo sapiens golgin B1 (GOLGB1), mRNA [NM_004487]	GOLGB1
A_24_P385336	0.564479940000002	53049153625	0.0207702805674065	0.219636512235734	Homo sapiens homeodomain interacting protein kinase 1 (HIPK1), transcript variant 2, mRNA [NM_152696]	HIPK1
A_23_P165624	-100850053333333	875022265	0.0207917397283341	0.219690178049349	Homo sapiens tumor necrosis factor, alpha-induced protein 6 (TNFAIP6), mRNA [NM_007115]	TNFAIP6
A_33_P3272209	0.350102800000005	857445135416667	0.0207970191231018	0.219690178049349	Homo sapiens major facilitator superfamily domain containing 6 (MFSD6), mRNA [NM_017694]	MFSD6
A_24_P401739	0.499227133333335	990872120833333	0.0208494005105459	0.220047391263881	Homo sapiens Rho GTPase activating protein 17 (ARHGAP17), transcript variant 1, mRNA [NM_001006634]	ARHGAP17
A_24_P216087	0.467028666666669	107585938958333	0.0208525335770229	0.220047391263881	Homo sapiens Paf1, RNA polymerase II associated factor, homolog (S. cerevisiae) (PAF1), mRNA [NM_019088]	PAF1
A_24_P96593	0.575298293333335	643750524583333	0.0208855143727546	0.22028081253677	Homo sapiens ecotropic viral integration site 5 (EVI5), mRNA [NM_005665]	EVI5
A_33_P3258581	-0.809479746666666	588600476666667	0.0209378814013627	0.220531712531878	Homo sapiens hypothetical LOC389791 (LOC389791), non-coding RNA [NR_024425]	LOC389791
A_33_P3305620	-110173394	473508970833333	0.0209414461005908	0.220531712531878	Homo sapiens mRNA; cDNA DKFZp686P1838 (from clone DKFZp686P1838). [CR749647]	TIPARP
A_32_P36694	0.519802213333336	78991288375	0.0209419228052656	0.220531712531878	Homo sapiens JAZF zinc finger 1 (JAZF1), mRNA [NM_175061]	JAZF1
A_23_P106505	0.422023813333333	725317035833333	0.0209710107237814	0.220615071742663	Homo sapiens leucine carboxyl methyltransferase 2 (LCMT2), mRNA [NM_014793]	LCMT2
A_24_P88079	-0.858049613333328	803052720833333	0.0209715934483707	0.220615071742663	Homo sapiens mucin 6, oligomeric mucus/gel-forming (MUC6), mRNA [NM_005961]	MUC6
A_23_P375281	0.416047700000003	6477687075	0.020993248389593	0.220619593304448	Homo sapiens transient receptor potential cation channel, subfamily V, member 1 (TRPV1), transcript variant 3, mRNA [NM_080706]	TRPV1
A_23_P53276	0.419854400000004	852755602083333	0.0210344122317489	0.220619593304448	Homo sapiens timeless homolog (Drosophila) (TIMELESS), mRNA [NM_003920]	TIMELESS
A_24_P70303	-0.616073026666665	4946810225	0.0210355543354846	0.220619593304448	Homo sapiens calcium channel, voltage-dependent, gamma subunit 4 (CACNG4), mRNA [NM_014405]	CACNG4
A_33_P3407299	0.483880360000001	56012254375	0.0210384200369842	0.220619593304448	Homo sapiens acidic (leucine-rich) nuclear phosphoprotein 32 family, member E (ANP32E), transcript variant 1, mRNA [NM_030920]	ANP32E
A_24_P409830	167388276	24379501625	0.0210484319363483	0.220619593304448	Homo sapiens glucuronidase, beta pseudogene (LOC642006), non-coding RNA [NR_030766]	LOC642006
A_33_P3411315	-116377273333333	100434527708333	0.0210494755179135	0.220619593304448	Homo sapiens keratin associated protein 3-3 (KRTAP3-3), mRNA [NM_033185]	KRTAP3-3
A_24_P76546	0.487604633333335	111862475416667	0.0210573207544118	0.220619593304448	Homo sapiens WAS protein family, member 2 (WASF2), mRNA [NM_006990]	WASF2
A_33_P3418371	-0.442497099999995	764834513333333	0.0210834820066156	0.220619593304448	Putative uncharacterized protein UNQ6493/PRO21345 [Source:UniProtKB/Swiss-Prot;Acc:Q6UXR8] [ENST00000417546]	UNQ6493
A_23_P1361	0.343527800000004	903080833333333	0.021092631004075	0.220619593304448	Homo sapiens aldehyde dehydrogenase 18 family, member A1 (ALDH18A1), nuclear gene encoding mitochondrial protein, transcript variant 1, mRNA [NM_002860]	ALDH18A1
A_33_P3408227	-114976576666667	459293618333333	0.0210978167150926	0.220619593304448
A_33_P3332970	-0.557052066666664	974710447916667	0.021112541329437	0.220619593304448	Homo sapiens C-type lectin domain family 2, member B (CLEC2B), mRNA [NM_005127]	CLEC2B
A_33_P3370163	-174013076666666	625615110833333	0.0211132903129342	0.220619593304448	AF204231 88-kDa Golgi protein {Homo sapiens} (exp=-1; wgp=0; cg=0), partial (55%) [THC2588995]
A_33_P3225022	120837618666667	22037329125	0.0211187989725916	0.220619593304448	Homo sapiens formiminotransferase cyclodeaminase (FTCD), transcript variant A, mRNA [NM_206965]	FTCD
A_23_P216655	0.45255746666667	92422006875	0.0211243097424927	0.220619593304448	Homo sapiens tripartite motif-containing 14 (TRIM14), transcript variant 1, mRNA [NM_014788]	TRIM14
A_33_P3386508	-0.566888506666666	759442142916667	0.021148709832723	0.220760747723772	full-length cDNA clone CS0DC020YN03 of Neuroblastoma Cot 25-normalized of Homo sapiens (human). [CR597807]	LOC100132273
A_33_P3306545	0.469823200000002	101702167083333	0.0211699216543107	0.220868493309018	Homo sapiens eukaryotic translation initiation factor 4 gamma, 2 (EIF4G2), transcript variant 3, mRNA [NM_001172705]	EIF4G2
A_24_P687582	0.451957200000003	650575835416667	0.0211903824451332	0.220929177227245	Homo sapiens transcriptional adaptor 2B (TADA2B), mRNA [NM_152293]	TADA2B
A_32_P32391	-0.396728759999998	706533205416667	0.0211975238578157	0.220929177227245	Homo sapiens olfactory receptor, family 7, subfamily E, member 156 pseudogene (OR7E156P), non-coding RNA [NR_002171]	OR7E156P
A_33_P3379841	0.3776844	74493737625	0.0212193094118771	0.2209748942276	Homo sapiens hypothetical CG030 (CG030), non-coding RNA [NR_026928]	CG030
A_23_P134167	0.349314953333333	681290614583333	0.021227339251158	0.2209748942276	Homo sapiens prenyl (decaprenyl) diphosphate synthase, subunit 2 (PDSS2), mRNA [NM_020381]	PDSS2
A_24_P32766	-0.483507199999996	1142406325	0.0212393138775471	0.2209748942276	PREDICTED: Homo sapiens similar to coiled-coil-helix-coiled-coil-helix domain containing 2 (LOC728324), miscRNA [XR_015322]	LOC728324
A_33_P3355266	-0.639238366666662	101390742083333	0.0212454907673711	0.2209748942276	Homo sapiens tubulointerstitial nephritis antigen-like 1 (TINAGL1), mRNA [NM_022164]	TINAGL1
A_24_P86389	-0.428402133333332	107471499166667	0.0212727937490887	0.221145465309594	Homo sapiens histone cluster 1, H2am (HIST1H2AM), mRNA [NM_003514]	HIST1H2AM
A_23_P213562	0.835269006666669	672117060416667	0.0212852822621201	0.221161933832131	Homo sapiens coagulation factor II (thrombin) receptor (F2R), mRNA [NM_001992]	F2R
A_23_P425587	-0.37565453333333	922428225	0.0213166809651966	0.221374768733291	Homo sapiens mediator complex subunit 11 (MED11), mRNA [NM_001001683]	MED11
A_32_P98732	-0.602733219999999	597129084583333	0.0213418373383934	0.221522592066169	Homo sapiens glial cells missing homolog 1 (Drosophila) (GCM1), mRNA [NM_003643]	GCM1
A_23_P106727	0.361285333333335	880763408333333	0.0213598159666919	0.221595799200227	Homo sapiens RAB11 family interacting protein 3 (class II) (RAB11FIP3), transcript variant 1, mRNA [NM_014700]	RAB11FIP3
A_23_P315252	0.528544733333337	1133253725	0.0213751380990706	0.221641385953655	Homo sapiens cDNA, FLJ99700. [AK309659]	HNRNPM
A_33_P3342862	-0.906603506666665	6087401925	0.0214327214435442	0.222124913805806	Homo sapiens family with sequence similarity 101, member A (FAM101A), mRNA [NM_181709]	FAM101A
A_23_P151506	-0.987647533333332	9685007875	0.0214686212802714	0.222281827132759	Homo sapiens pleckstrin 2 (PLEK2), mRNA [NM_016445]	PLEK2
A_23_P81717	-105430581333333	724379351666667	0.0214697810547814	0.222281827132759	Homo sapiens FERM domain containing 1 (FRMD1), transcript variant 1, mRNA [NM_024919]	FRMD1
A_32_P86245	106583607333333	306902749166667	0.0215169808801471	0.222656839903644	Homo sapiens EF-hand domain (C-terminal) containing 1 (EFHC1), transcript variant A, mRNA [NM_018100]	EFHC1
A_23_P259451	-0.418123399999997	900813785416667	0.0215294707663433	0.22267247632992	Homo sapiens LSM6 homolog, U6 small nuclear RNA associated (S. cerevisiae) (LSM6), mRNA [NM_007080]	LSM6
A_33_P3237835	0.755440300000001	48180896125	0.0215584771023368	0.222858834143525	ATPase, class I, type 8B, member 2 [Source:HGNC Symbol;Acc:13534] [ENST00000368490]
A_23_P137423	0.416449040000002	760177410833333	0.0216209741558028	0.223391033024958	Homo sapiens immunoglobulin superfamily, member 8 (IGSF8), mRNA [NM_052868]	IGSF8
A_23_P151159	0.516975153333335	735693750416667	0.0216376584855047	0.223430434345629	Homo sapiens trichoplein, keratin filament binding (TCHP), transcript variant 1, mRNA [NM_032300]	TCHP
A_33_P3336484	0.477964600000004	793175090416667	0.0216468200122849	0.223430434345629	Homo sapiens nuclear pore complex interacting protein (NPIP), mRNA [NM_006985]	NPIP
A_33_P3340154	0.464933440000005	708141203333333	0.0216587799022972	0.223440169877107	Homo sapiens DiGeorge syndrome critical region gene 14 (DGCR14), mRNA [NM_022719]	DGCR14
A_33_P3299665	-0.740541213333333	54889363375	0.0216786263356962	0.223506517328996	Putative uncharacterized protein FLJ45825 [Source:UniProtKB/Swiss-Prot;Acc:Q6ZS52] [ENST00000373404]
A_33_P3375710	-0.638887746666666	387709075416667	0.0216872510651545	0.223506517328996	Q39VP6_GEOMG (Q39VP6) Polysaccharide export protein, partial (6%) [THC2755348]
A_33_P3594214	-0.358759013333333	6313692675	0.0217225114321899	0.223632255999873	Homo sapiens mRNA; cDNA DKFZp434K1831 (from clone DKFZp434K1831). [AL137719]	OR7E104P
A_33_P3218694	113269042666667	466686665	0.0217319436905121	0.223632255999873	Homo sapiens pinin, desmosome associated protein (PNN), mRNA [NM_002687]	PNN
A_23_P258251	0.410515766666669	805061326666667	0.0217418827835442	0.223632255999873	Homo sapiens ecto-NOX disulfide-thiol exchanger 2 (ENOX2), transcript variant 2, mRNA [NM_182314]	ENOX2
A_33_P3221019	-101035706666667	108588887708333	0.0217533788152889	0.223632255999873	Homo sapiens zonadhesin (ZAN), transcript variant 6, mRNA [NM_173059]	ZAN
A_24_P285501	0.710955740000002	449585305833333	0.0217706372750468	0.223632255999873	Homo sapiens ubiquitin protein ligase E3 component n-recognin 3 (putative) (UBR3), mRNA [NM_172070]	UBR3
A_24_P111242	134997730533333	221116559625	0.0217762078614861	0.223632255999873	Homo sapiens small VCP/p97-interacting protein (SVIP), mRNA [NM_148893]	SVIP
A_33_P3346533	0.419484173333336	628345393333333	0.0217766347302904	0.223632255999873
A_23_P302654	0.446622353333334	72813972125	0.0218035967087714	0.223795824113007	Homo sapiens centrosomal protein 72kDa (CEP72), mRNA [NM_018140]	CEP72
A_33_P3316480	-0.731544866666665	448371364583333	0.0218215693781192	0.223829001439845	Homo sapiens cDNA FLJ52492 complete cds, highly similar to Bardet-Biedl syndrome 1 protein. [AK294962]	BBS1
A_33_P3270668	116197864	4792141525	0.0218289007419393	0.223829001439845	Homo sapiens family with sequence similarity 131, member B (FAM131B), transcript variant a, mRNA [NM_001031690]	FAM131B
A_23_P162782	-0.748575333333333	900612458333333	0.0218651642563762	0.2240875499989	Homo sapiens arginine and glutamate rich 1 (ARGLU1), mRNA [NM_018011]	ARGLU1
A_33_P3264269	0.722645966666668	562229549583333	0.0219044396713693	0.22437668960339	Homo sapiens Mov10, Moloney leukemia virus 10, homolog (mouse) (MOV10), transcript variant 1, mRNA [NM_020963]	MOV10
A_23_P19691	-0.597398466666663	1229256325	0.0219258678554513	0.224482812642233	Homo sapiens heme binding protein 2 (HEBP2), mRNA [NM_014320]	HEBP2
A_24_P108291	0.680295506666668	55737918625	0.0219711222526294	0.224772256614986	Homo sapiens Impact homolog (mouse) (IMPACT), mRNA [NM_018439]	IMPACT
A_23_P120931	0.606277126666669	827831665416667	0.0219763033659164	0.224772256614986	Homo sapiens apolipoprotein B mRNA editing enzyme, catalytic polypeptide-like 3C (APOBEC3C), mRNA [NM_014508]	APOBEC3C
A_23_P15357	-0.62691176	787500697083333	0.0220258475424717	0.225165443476013	Homo sapiens lectin, galactoside-binding, soluble, 3 binding protein (LGALS3BP), mRNA [NM_005567]	LGALS3BP
A_33_P3274428	0.647014300000006	15222207625	0.02212131193636	0.226027430072168	Putative uncharacterized protein ENSP00000380689 Fragment [Source:UniProtKB/TrEMBL;Acc:A8MWE6] [ENST00000397557]
A_32_P95729	0.408891486666668	76414111375	0.0221807761661948	0.226520897383063	Homo sapiens Fanconi anemia, complementation group I (FANCI), transcript variant 2, mRNA [NM_018193]	FANCI
A_33_P3264505	0.600115333333336	588185696666667	0.0222357703479177	0.226951339896134	Homo sapiens FCF1 small subunit (SSU) processome component homolog (S. cerevisiae) (FCF1), mRNA [NM_015962]	FCF1
A_23_P401700	0.605366000000004	141485788541667	0.0222624647550753	0.226951339896134	Homo sapiens amyloid beta (A4) precursor protein-binding, family B, member 1 interacting protein (APBB1IP), mRNA [NM_019043]	APBB1IP
A_33_P3422294	100510093333334	786446639583333	0.0222665242147676	0.226951339896134	PREDICTED: Homo sapiens similar to hCG1644658 (LOC100131531), mRNA [XM_001714235]	LOC100131531
A_33_P3250015	-0.891638893333332	58058015875	0.0222781103497825	0.226951339896134	AGENCOURT_6484174 NIH_MGC_72 Homo sapiens cDNA clone IMAGE:5538196 5', mRNA sequence [BM473780]
A_24_P117942	-0.876681166666666	879466907083333	0.0222790356100038	0.226951339896134	Homo sapiens translocase of outer mitochondrial membrane 20 homolog (yeast)-like (TOMM20L), nuclear gene encoding mitochondrial protein, mRNA [NM_207377]	TOMM20L
A_23_P75149	-0.734559633333332	905825966666667	0.0223061600130654	0.226951339896134	Homo sapiens sideroflexin 4 (SFXN4), mRNA [NM_213649]	SFXN4
A_23_P12989	-0.556487066666664	128295728541667	0.0223130935757498	0.226951339896134	Homo sapiens peroxiredoxin 5 (PRDX5), nuclear gene encoding mitochondrial protein, transcript variant 1, mRNA [NM_012094]	PRDX5
A_23_P3994	-0.785707333333329	97369795	0.0223218204707795	0.226951339896134	Homo sapiens chromosome 17 open reading frame 61 (C17orf61), mRNA [NM_152766]	C17orf61
A_23_P92520	0.947194086666667	4258003825	0.0223392619117305	0.226951339896134	Homo sapiens acidic (leucine-rich) nuclear phosphoprotein 32 family, member C (ANP32C), mRNA [NM_012403]	ANP32C
A_23_P78571	-122518966	712992113333333	0.0223422808807094	0.226951339896134	Homo sapiens cytochrome c oxidase subunit VIb polypeptide 2 (testis) (COX6B2), mRNA [NM_144613]	COX6B2
A_24_P49597	19804539	94048994875	0.0223460125122068	0.226951339896134
A_23_P147439	0.460842820000002	440181497916667	0.022444681971501	0.227620246547706	Homo sapiens ataxin 2-like (ATXN2L), transcript variant E, mRNA [NM_148416]	ATXN2L
A_23_P50241	0.545254680000001	701369604166667	0.0224452417327849	0.227620246547706	Homo sapiens cleft lip and palate associated transmembrane protein 1 (CLPTM1), mRNA [NM_001294]	CLPTM1
[truncated: 18,283 more rows]
