# Supplementary material for: Disease-modifying factors in hereditary angioedema: an RNA expression-based screening
Source: Orphanet J Rare Dis. 2013 May 20;8:77. doi: 10.1186/1750-1172-8-77 (PMC3671971; doi:10.1186/1750-1172-8-77)
Supplement: Additional file 2: Table S2 — DR family. Genes upregulated Symptomatic versus Control individuals. [file 1750-1172-8-77-S2.xls]

## Sheet: Hoja1
Probe	logFC	A	pvalue	adjpvalue	Symbol	Description
A_23_P145089	35105927	107802546875	5124.71	5.19697e+07	Homo sapiens heat shock protein 90kDa alpha (cytosolic), class B member 1 (HSP90AB1), mRNA [NM_007355]	HSP90AB1
A_24_P6825	32414517	339943272083333	6.06121e+07	0.00409778111785256	Homo sapiens zinc finger, CCHC domain containing 18 (ZCCHC18), transcript variant 1, mRNA [NM_001143978]	ZCCHC18
A_23_P358944	198137410000001	11950395125	2.44085e+08	0.0123763150762521	Homo sapiens promyelocytic leukemia (PML), transcript variant 5, mRNA [NM_033244]	PML
A_23_P204087	26528912	727294029166667	9.25275e+08	0.0375328417721726	Homo sapiens 2'-5'-oligoadenylate synthetase 2, 69/71kDa (OAS2), transcript variant 1, mRNA [NM_016817]	OAS2
A_32_P134290	21785381	73044033375	1.6386e+09	0.0377371678202741	Homo sapiens zinc finger, CCHC domain containing 2 (ZCCHC2), mRNA [NM_017742]	ZCCHC2
A_23_P110196	339493038	80933382375	1.6594e+09	0.0377371678202741	Homo sapiens hect domain and RLD 5 (HERC5), mRNA [NM_016323]	HERC5
A_33_P3400389	264456650000001	687078335416667	1.66245e+09	0.0377371678202741	Homo sapiens spermatogenesis associated, serine-rich 2-like (SPATS2L), transcript variant 2, mRNA [NM_001100422]	SPATS2L
A_23_P29773	344699004000001	644420104583333	1.67456e+09	0.0377371678202741	Homo sapiens lysosomal-associated membrane protein 3 (LAMP3), mRNA [NM_014398]	LAMP3
A_33_P3225512	23746567	745463170416667	2.38464e+09	0.0404282061816912	Homo sapiens 2'-5'-oligoadenylate synthetase 2, 69/71kDa (OAS2), transcript variant 2, mRNA [NM_002535]	OAS2
A_33_P3253361	249918384	363395335	2.44794e+09	0.0404282061816912	Homo sapiens cDNA FLJ45509 fis, clone BRTHA2020811. [AK127417]	LOC644949
A_23_P819	304933420000002	131703551875	3.02104e+09	0.0404282061816912	Homo sapiens ISG15 ubiquitin-like modifier (ISG15), mRNA [NM_005101]	ISG15
A_23_P41470	202253444000001	848463325833333	3.08142e+09	0.0404282061816912	Homo sapiens DEAD (Asp-Glu-Ala-Asp) box polypeptide 60 (DDX60), mRNA [NM_017631]	DDX60
A_24_P102880	293231754	363583164166667	3.19395e+09	0.0404282061816912	Homo sapiens neuron navigator 1 (NAV1), transcript variant 1, mRNA [NM_020443]	NAV1
A_24_P557479	299532426	869362519583333	3.31229e+09	0.0404282061816912	Homo sapiens XIAP associated factor 1 (XAF1), transcript variant 1, mRNA [NM_017523]	XAF1
A_24_P317762	222821440000001	861502922916667	3.38259e+09	0.0404282061816912	Homo sapiens lymphocyte antigen 6 complex, locus E (LY6E), transcript variant 1, mRNA [NM_002346]	LY6E
A_23_P17663	326142540000001	123943455416667	3.38862e+09	0.0404282061816912	Homo sapiens myxovirus (influenza virus) resistance 1, interferon-inducible protein p78 (mouse) (MX1), transcript variant 2, mRNA [NM_002462]	MX1
A_33_P3372426	-33129548	368680534166667	4.41121e+09	0.0485427859456674	Homo sapiens ADAM metallopeptidase with thrombospondin type 1 motif, 5 (ADAMTS5), mRNA [NM_007038]	ADAMTS5
A_33_P3401826	34157328	815726211666667	4.54745e+09	0.0485427859456674	Homo sapiens cytidine monophosphate (UMP-CMP) kinase 2, mitochondrial (CMPK2), nuclear gene encoding mitochondrial protein, mRNA [NM_207315]	CMPK2
A_23_P259141	147770040000001	102884397708333	5.08287e+09	0.0500862162492708	Homo sapiens Z-DNA binding protein 1 (ZBP1), transcript variant 1, mRNA [NM_030776]	ZBP1
A_24_P335305	336338608000001	755597687916667	5.18593e+07	0.0500862162492708	Homo sapiens 2'-5'-oligoadenylate synthetase 3, 100kDa (OAS3), mRNA [NM_006187]	OAS3
A_23_P24004	232163940000001	125734504375	5.46777e+09	0.0504078722975858	Homo sapiens interferon-induced protein with tetratricopeptide repeats 2 (IFIT2), mRNA [NM_001547]	IFIT2
A_33_P3225522	294160020000001	931835866666667	5.97352e+09	0.0526760720727196	Homo sapiens 2'-5'-oligoadenylate synthetase 2, 69/71kDa (OAS2), transcript variant 3, mRNA [NM_001032731]	OAS2
A_23_P132159	25690682	7622564175	7.00079e+09	0.0591624988092247	Homo sapiens ubiquitin specific peptidase 18 (USP18), mRNA [NM_017414]	USP18
A_33_P3273436	111134356	79470024875	8.46074e+09	0.0671961847295014	Homo sapiens galactose mutarotase (aldose 1-epimerase) (GALM), mRNA [NM_138801]	GALM
A_23_P123672	11209956	100616815	8.67324e+09	0.0671961847295014	Homo sapiens tudor domain containing 7 (TDRD7), mRNA [NM_014290]	TDRD7
A_33_P3724155	307508820000001	128642644791667	8.94536e+09	0.0671961847295014	Homo sapiens Der1-like domain family, member 3 (DERL3), transcript variant 3, mRNA [NM_198440]	DERL3
A_23_P250358	224003656	46196227625	9.58158e+09	0.069404892382897	Homo sapiens hect domain and RLD 6 (HERC6), transcript variant 1, mRNA [NM_017912]	HERC6
A_33_P3418170	171250214000001	794547877916667	9.95219e+09	0.0696035451020389	Homo sapiens DEAD (Asp-Glu-Ala-Asp) box polypeptide 58 (DDX58), mRNA [NM_014314]	DDX58
A_24_P304071	226826070000001	90015758125	0.000103979731834655	0.0702972307023493	Homo sapiens interferon-induced protein with tetratricopeptide repeats 2 (IFIT2), mRNA [NM_001547]	IFIT2
A_33_P3400374	166584000000001	122988885	0.000117909185969753	0.0751179484242914	Homo sapiens peroxisomal proliferator-activated receptor A interacting complex 285 (PRIC285), transcript variant 1, mRNA [NM_001037335]	PRIC285
A_23_P374149	130265820000001	872995745833333	0.000118517619050258	0.0751179484242914	Homo sapiens FtsJ methyltransferase domain containing 2 (FTSJD2), mRNA [NM_015050]	FTSJD2
A_23_P94703	124333040000001	84955035	0.000128860687584852	0.0769345728127476	Homo sapiens torsin family 1, member B (torsin B) (TOR1B), mRNA [NM_014506]	TOR1B
A_33_P3267482	137878528000001	84602136	0.000128970292655232	0.0769345728127476	Homo sapiens mixed lineage kinase 4 (KIAA1804), mRNA [NM_032435]	KIAA1804
A_33_P3399363	12635236	902862091666667	0.000142475290674578	0.0825623955846227	Homo sapiens G protein-coupled receptor 155 (GPR155), transcript variant 9, mRNA [NM_001033045]	GPR155
A_24_P28722	431626254000001	834232308333333	0.00014940084208429	0.0828463671162284	Homo sapiens radical S-adenosyl methionine domain containing 2 (RSAD2), mRNA [NM_080657]	RSAD2
A_32_P54553	247859318	501932881666667	0.000155267986584721	0.0828463671162284	Homo sapiens partial mRNA for ubiquitin-specific protease 41 (USP41 gene). [AJ586979]	USP41
A_33_P3419808	231357178	558057013333333	0.000160000754222345	0.0828463671162284	immunoglobulin lambda variable 3-27 [Source:HGNC Symbol;Acc:5910] [ENST00000390304]	LOC100293142
A_23_P38346	170111400000001	113359070625	0.000163453158924385	0.0828463671162284	Homo sapiens DEXH (Asp-Glu-X-His) box polypeptide 58 (DHX58), mRNA [NM_024119]	DHX58
A_23_P111804	147460180000001	94812880625	0.000163658698312079	0.0828463671162284	Homo sapiens poly (ADP-ribose) polymerase family, member 12 (PARP12), mRNA [NM_022750]	PARP12
A_23_P139786	258884200000001	10585914	0.000167473673787859	0.0828463671162284	Homo sapiens 2'-5'-oligoadenylate synthetase-like (OASL), transcript variant 1, mRNA [NM_003733]	OASL
A_33_P3258346	222391980000001	8680236	0.000172637847458137	0.0833676386225224	Homo sapiens XIAP associated factor 1 (XAF1), transcript variant 1, mRNA [NM_017523]	XAF1
A_24_P148717	20505708	124786658958333	0.000186733400643728	0.0880773681826998	Homo sapiens chemokine (C-C motif) receptor 1 (CCR1), mRNA [NM_001295]	CCR1
A_23_P428248	154285980000001	8849914875	0.000215224285827413	0.0992086128443544	Homo sapiens tetratricopeptide repeat domain 21A (TTC21A), transcript variant 2, mRNA [NM_145755]	TTC21A
A_32_P108254	243756926	545590764166667	0.00022697908343435	0.102301994893678	Homo sapiens family with sequence similarity 20, member A (FAM20A), transcript variant 1, mRNA [NM_017565]	FAM20A
A_24_P207139	163721924000001	716044584583333	0.000256373963998753	0.112784901944325	Homo sapiens promyelocytic leukemia (PML), transcript variant 1, mRNA [NM_033238]	PML
A_23_P67971	100734760000001	880573139583333	0.00026351720580577	0.112784901944325	Homo sapiens galactose mutarotase (aldose 1-epimerase) (GALM), mRNA [NM_138801]	GALM
A_23_P132316	12891423	513600249166667	0.000266920189987555	0.112784901944325	Homo sapiens apolipoprotein B mRNA editing enzyme, catalytic polypeptide-like 3D (APOBEC3D), mRNA [NM_152426]	APOBEC3D
A_23_P6263	148099140000001	12560022	0.000280142724886089	0.115956219308973	Homo sapiens myxovirus (influenza virus) resistance 2 (mouse) (MX2), mRNA [NM_002463]	MX2
A_23_P215154	100001140000001	935269139583333	0.000302011617573785	0.12250799255263	Homo sapiens negative regulator of ubiquitin-like proteins 1 (NUB1), mRNA [NM_016118]	NUB1
A_33_P3283611	27149558	113073606041667	0.000309434512240445	0.123057858377661	Homo sapiens interferon-induced protein with tetratricopeptide repeats 3 (IFIT3), transcript variant 1, mRNA [NM_001549]	IFIT3
A_23_P152782	134533940000001	94694391875	0.000331874404366913	0.128609843870182	Homo sapiens interferon-induced protein 35 (IFI35), mRNA [NM_005533]	IFI35
A_24_P161018	152244060000001	107458025416667	0.00033607739498667	0.128609843870182	Homo sapiens poly (ADP-ribose) polymerase family, member 14 (PARP14), mRNA [NM_017554]	PARP14
A_23_P52266	347119520000001	107391407083333	0.000360450832923805	0.135382662840012	Homo sapiens interferon-induced protein with tetratricopeptide repeats 1 (IFIT1), transcript variant 2, mRNA [NM_001548]	IFIT1
A_23_P20122	133168770000001	796431397083333	0.000376201270363164	0.138388985179264	Homo sapiens zinc finger CCCH-type, antiviral 1 (ZC3HAV1), transcript variant 2, mRNA [NM_024625]	ZC3HAV1
A_33_P3213772	120018030000001	106140671875	0.000384948168679513	0.138388985179264	Homo sapiens SLIT-ROBO Rho GTPase activating protein 2 (SRGAP2), transcript variant 2, mRNA [NM_001042758]	SRGAP2
A_24_P212539	0.878144120000006	822034839166667	0.000391966491704767	0.138388985179264	Homo sapiens galactose mutarotase (aldose 1-epimerase) (GALM), mRNA [NM_138801]	GALM
A_23_P30069	15677988	882845014583333	0.000395748010077769	0.138388985179264	Homo sapiens DEAD (Asp-Glu-Ala-Asp) box polypeptide 60-like (DDX60L), mRNA [NM_001012967]	DDX60L
A_24_P378019	140397260000001	141237565416667	0.000419996877959909	0.144379265742083	Homo sapiens interferon regulatory factor 7 (IRF7), transcript variant d, mRNA [NM_004031]	IRF7
A_23_P45871	363662940000001	931327799166667	0.00043249670526687	0.146198302937044	Homo sapiens interferon-induced protein 44-like (IFI44L), mRNA [NM_006820]	IFI44L
A_23_P46309	-105043284	611662509166667	0.000490249277045451	0.160608996502123	Homo sapiens regulator of chromosome condensation 1 (RCC1), transcript variant 1, mRNA [NM_001048194]	RCC1
A_32_P74409	-255893186	365258444166667	0.000490965278726536	0.160608996502123	Homo sapiens protein Ag2 homolog (AG2), mRNA [NM_001145033]	AG2
A_33_P3311076	-115100125999999	784489558333333	0.000500496909997261	0.161128227437531	Homo sapiens cytochrome b5 type A (microsomal) (CYB5A), transcript variant 1, mRNA [NM_148923]	CYB5A
A_23_P90233	0.968138500000002	64410954375	0.000512505407966245	0.162416166943303	Homo sapiens zinc finger and SCAN domain containing 5A (ZSCAN5A), mRNA [NM_024303]	ZSCAN5A
A_33_P3264846	17152372	89228174375	0.000548123300299004	0.169339476164096	Homo sapiens sterile alpha motif domain containing 9-like (SAMD9L), mRNA [NM_152703]	SAMD9L
A_24_P23034	128916210000001	908884445833333	0.000551050459857524	0.169339476164096	Homo sapiens zinc finger, NFX1-type containing 1 (ZNFX1), mRNA [NM_021035]	ZNFX1
A_33_P3250383	108359172	596732515416667	0.000616799063805786	0.186715203165805	Homo sapiens 2',3'-cyclic nucleotide 3' phosphodiesterase (CNP), mRNA [NM_033133]	CNP
A_23_P64828	240502900000001	858050559583333	0.000629659347428798	0.187805160066925	Homo sapiens 2',5'-oligoadenylate synthetase 1, 40/46kDa (OAS1), transcript variant 2, mRNA [NM_002534]	OAS1
A_33_P3213512	-105199462	418308593333333	0.000663305446750691	0.19083277137921	PREDICTED: Homo sapiens hypothetical LOC100131988 (LOC100131988), mRNA [XM_001714899]	LOC100131988
A_33_P3307836	-460943248	425242367916667	0.00067317867212421	0.19083277137921	Homo sapiens densin-180 like protein mRNA, complete cds. [AF498274]	LRRC7
A_23_P254212	-169658097999999	655963734583333	0.00067722781651697	0.19083277137921	Homo sapiens replication protein A4, 34kDa (RPA4), mRNA [NM_013347]	RPA4
A_33_P3231156	182697620000001	554302390416667	0.000685808580458905	0.19083277137921	metallothionein 1C (pseudogene) [Source:HGNC Symbol;Acc:7395] [ENST00000379816]
A_23_P201459	240412890000001	107653048541667	0.000695303777053359	0.19083277137921	Homo sapiens interferon, alpha-inducible protein 6 (IFI6), transcript variant 3, mRNA [NM_022873]	IFI6
A_24_P55225	185302588	551230622916667	0.000696263932652676	0.19083277137921	Homo sapiens radial spoke head 9 homolog (Chlamydomonas) (RSPH9), mRNA [NM_152732]	RSPH9
A_24_P30194	16362663	8447708875	0.000720840597657899	0.194934520022633	Homo sapiens interferon-induced protein with tetratricopeptide repeats 5 (IFIT5), mRNA [NM_012420]	IFIT5
A_24_P92163	-134848378	699838671666667	0.00073511793570539	0.196179762789167	Putative uncharacterized protein ENSP00000397034 [Source:UniProtKB/TrEMBL;Acc:C9J3U4] [ENST00000434251]
A_23_P68155	15247152	98841475	0.000750034862960719	0.197519118753598	Homo sapiens interferon induced with helicase C domain 1 (IFIH1), mRNA [NM_022168]	IFIH1
A_24_P362317	109553860000001	126340277291667	0.000764607120026162	0.197519118753598	Homo sapiens adenosine deaminase, RNA-specific (ADAR), transcript variant 1, mRNA [NM_001111]	ADAR
A_23_P59637	199817172000001	5430862625	0.000769352646757432	0.197519118753598	Homo sapiens dedicator of cytokinesis 4 (DOCK4), mRNA [NM_014705]	DOCK4
A_23_P420692	-263763464	421421820833333	0.000868651140571147	0.2202247804133	Homo sapiens protein tyrosine phosphatase, receptor type, f polypeptide (PTPRF), interacting protein (liprin), alpha 4 (PPFIA4), mRNA [NM_015053]	PPFIA4
A_23_P145874	159543320000001	10264929375	0.000907196960427469	0.227157638906048	Homo sapiens sterile alpha motif domain containing 9-like (SAMD9L), mRNA [NM_152703]	SAMD9L
A_24_P197964	141868280000001	79795297625	0.000997927122454078	0.246828754848946	Homo sapiens tripartite motif-containing 14 (TRIM14), transcript variant 1, mRNA [NM_014788]	TRIM14
A_32_P59302	103138800000001	101446975416667	0.00103107639897928	0.251376138810557	human immunodeficiency virus type I enhancer binding protein 3 [Source:HGNC Symbol;Acc:13561] [ENST00000372583]	HIVEP3
A_32_P141768	-1045514	834721498333333	0.00104206779018455	0.251376138810557	Homo sapiens 1-acylglycerol-3-phosphate O-acyltransferase 4 (lysophosphatidic acid acyltransferase, delta) (AGPAT4), mRNA [NM_020133]	AGPAT4
A_33_P3357609	134947380000001	759182192916667	0.00105349432003241	0.251376138810557	Homo sapiens Z-DNA binding protein 1 (ZBP1), transcript variant 4, mRNA [NM_001160419]	ZBP1
A_23_P367586	259455158	336841401416667	0.00107630495857871	0.253832757789458	Homo sapiens dynein heavy chain domain 1 (DNHD1), transcript variant 2, mRNA [NM_173589]	DNHD1
A_33_P3369317	-16437137	462536690416667	0.00110323276576547	0.257192723623624	Homo sapiens DnaJ (Hsp40) homolog, subfamily B, member 5 (DNAJB5), transcript variant 1, mRNA [NM_001135005]	DNAJB5
A_24_P7594	112865280000001	971266260416667	0.00112513866536375	0.259151317002404	Homo sapiens apolipoprotein L, 6 (APOL6), mRNA [NM_030641]	APOL6
A_33_P3298062	-0.885223599999993	905176725	0.00114486942520162	0.259151317002404	Homo sapiens ATP-binding cassette, sub-family C (CFTR/MRP), member 5 (ABCC5), transcript variant 2, mRNA [NM_001023587]	ABCC5
A_24_P140788	119533936000001	72667688125	0.00114996640026705	0.259151317002404	Homo sapiens FYVE, RhoGEF and PH domain containing 2 (FGD2), mRNA [NM_173558]	FGD2
A_33_P3295077	166903870000001	651743189166667	0.00118720346567759	0.262536950793176
A_23_P128351	-116252028	47937614	0.00119087858559177	0.262536950793176	Homo sapiens EF-hand calcium binding domain 4B (EFCAB4B), transcript variant 3, mRNA [NM_032680]	EFCAB4B
A_23_P23074	268561160000001	919025909166667	0.00121444511272711	0.264853502971304	Homo sapiens interferon-induced protein 44 (IFI44), mRNA [NM_006417]	IFI44
A_23_P105794	230437412000001	720849706666667	0.00125420294738905	0.270614299776007	Homo sapiens epithelial stromal interaction 1 (breast) (EPSTI1), transcript variant 2, mRNA [NM_033255]	EPSTI1
A_33_P3395605	197227812	550477307083333	0.00126926567893867	0.270981542107728	Homo sapiens transmembrane protein 119 (TMEM119), mRNA [NM_181724]	TMEM119
A_23_P257593	-0.757571739999993	735294870416667	0.00131515719605956	0.277854356775833	Homo sapiens loss of heterozygosity, 12, chromosomal region 1 (LOH12CR1), mRNA [NM_058169]	LOH12CR1
A_23_P160025	118296700000001	108065863958333	0.0013398956553244	0.279694387765766	Homo sapiens interferon, gamma-inducible protein 16 (IFI16), mRNA [NM_005531]	IFI16
A_33_P3370848	-109527262	413117137083333	0.00135144709599867	0.279694387765766	Homo sapiens ets variant 2 (ETV2), mRNA [NM_014209]	ETV2
A_33_P3294679	180818504	327308048333333	0.00138466226307865	0.280876021189491	Homo sapiens Smith-Magenis syndrome chromosome region, candidate 5 (non-protein coding) (SMCR5), non-coding RNA [NR_024007]	SMCR5
A_24_P172481	134052300000001	9892223	0.00138485366921157	0.280876021189491	Homo sapiens tripartite motif-containing 22 (TRIM22), mRNA [NM_006074]	TRIM22
A_23_P387471	0.79934660000001	101150357708333	0.00143068453304412	0.287298452467335	Homo sapiens MHC class I polypeptide-related sequence B (MICB), mRNA [NM_005931]	MICB
A_23_P161125	110145476	820778959166667	0.00147915262645943	0.293886137824105	Homo sapiens Mov10, Moloney leukemia virus 10, homolog (mouse) (MOV10), transcript variant 1, mRNA [NM_020963]	MOV10
A_33_P3399571	-174077149999999	853204606666667	0.00149246978581416	0.293886137824105	Homo sapiens vanin 1 (VNN1), mRNA [NM_004666]	VNN1
A_23_P354387	142193722	795814321666667	0.00155663095168266	0.303572970788727	Homo sapiens myoferlin (MYOF), transcript variant 1, mRNA [NM_013451]	MYOF
A_24_P941167	178263236000001	820476084166667	0.0016340127692862	0.314855541820298	Homo sapiens apolipoprotein L, 6 (APOL6), mRNA [NM_030641]	APOL6
A_23_P142750	165719640000001	9335548375	0.00164553236529689	0.314855541820298	Homo sapiens eukaryotic translation initiation factor 2-alpha kinase 2 (EIF2AK2), transcript variant 1, mRNA [NM_002759]	EIF2AK2
A_23_P65442	0.997892300000011	113030916458333	0.00166581187109116	0.315244146746487	Homo sapiens interferon regulatory factor 9 (IRF9), mRNA [NM_006084]	IRF9
A_33_P3229276	-0.794762759999998	396938625416667	0.001678649435392	0.315244146746487	Homo sapiens zinc finger and SCAN domain containing 2 (ZSCAN2), transcript variant 3, mRNA [NM_001007072]	ZSCAN2
A_23_P34915	181381886	68247882125	0.00174928312438146	0.3254950488872	Homo sapiens activating transcription factor 3 (ATF3), transcript variant 4, mRNA [NM_001040619]	ATF3
A_24_P211709	210847998000001	490117299583333	0.00187656016755067	0.346003575620569	Homo sapiens X-prolyl aminopeptidase (aminopeptidase P) 2, membrane-bound (XPNPEP2), mRNA [NM_003399]	XPNPEP2
A_23_P75741	0.957905000000004	103655206458333	0.0019132261943153	0.348781720138099	Homo sapiens ubiquitin-conjugating enzyme E2L 6 (UBE2L6), transcript variant 2, mRNA [NM_198183]	UBE2L6
A_23_P424002	0.940608800000005	927037727083333	0.00192602074033464	0.348781720138099	Homo sapiens POU class 2 homeobox 1 (POU2F1), mRNA [NM_002697]	POU2F1
A_24_P38276	133884696000001	688091800416667	0.00195585440303171	0.351049902675126	Homo sapiens frizzled homolog 1 (Drosophila) (FZD1), mRNA [NM_003505]	FZD1
A_33_P3238157	0.771773600000007	85406558125	0.00207589287267787	0.358169475671889	Homo sapiens myosin XVIIIA (MYO18A), transcript variant 1, mRNA [NM_078471]	MYO18A
A_33_P3250463	-0.946450859999997	581104055833333	0.00209607566276665	0.358169475671889	Homo sapiens PMS1 postmeiotic segregation increased 1 (S. cerevisiae) (PMS1), transcript variant 3, mRNA [NM_001128144]	PMS1
A_23_P384499	0.870511700000009	105314779375	0.00210087734285496	0.358169475671889	Homo sapiens regulatory associated protein of MTOR, complex 1 (RPTOR), transcript variant 1, mRNA [NM_020761]	RPTOR
A_23_P396867	-10081362	806157585	0.00210439078349414	0.358169475671889	Homo sapiens histocompatibility (minor) 13 (HM13), transcript variant 4, mRNA [NM_178582]	HM13
A_24_P394246	0.993067400000012	1098477825	0.00211230108368595	0.358169475671889	Homo sapiens shisa homolog 5 (Xenopus laevis) (SHISA5), mRNA [NM_016479]	SHISA5
A_23_P87791	-141307058	438380026666667	0.00211245708967655	0.358169475671889	Homo sapiens acetyl-Coenzyme A carboxylase beta (ACACB), mRNA [NM_001093]	ACACB
A_33_P3404470	104192510000001	106567690833333	0.00211913702202084	0.358169475671889	Homo sapiens unc-93 homolog B1 (C. elegans) (UNC93B1), mRNA [NM_030930]	UNC93B1
A_33_P3606465	146803762	509021957083333	0.00244835026547331	0.410392066812642	Homo sapiens hypothetical protein LOC645158, mRNA (cDNA clone IMAGE:4798132), partial cds. [BC018088]	LOC645158
A_33_P3236416	-32309732	429360430416667	0.00248325017448771	0.412830164253769	Homo sapiens G protein-coupled receptor 179 (GPR179), mRNA [NM_001004334]	GPR179
A_32_P32391	-0.818985659999996	706533205416667	0.00257413804687932	0.424460714364279	Homo sapiens olfactory receptor, family 7, subfamily E, member 156 pseudogene (OR7E156P), non-coding RNA [NR_002171]	OR7E156P
A_24_P160380	-164894596	325305146666667	0.00264347282877778	0.432378354139281	Homo sapiens PDZ and LIM domain 2 (mystique) (PDLIM2), transcript variant 1, mRNA [NM_176871]	PDLIM2
A_33_P3402103	-0.999878679999998	35492481875	0.00269395463393296	0.437110303083426	Homo sapiens cDNA FLJ54645 complete cds. [AK299401]	C1orf201
A_24_P294851	0.848598200000005	873833870833333	0.00275304536997911	0.440005583892571	Homo sapiens tripartite motif-containing 38 (TRIM38), mRNA [NM_006355]	TRIM38
A_23_P6151	102922052	881223726666667	0.00275518731655441	0.440005583892571	Homo sapiens pleiomorphic adenoma gene-like 2 (PLAGL2), mRNA [NM_002657]	PLAGL2
A_23_P216023	-158869148	566378279166667	0.00279803522325689	0.443357424985126	Homo sapiens angiopoietin 1 (ANGPT1), mRNA [NM_001146]	ANGPT1
A_23_P56559	139843860000001	912959645833333	0.00294406648640645	0.462880282769734	Homo sapiens dehydrogenase/reductase (SDR family) member 9 (DHRS9), transcript variant 1, mRNA [NM_005771]	DHRS9
A_33_P3240966	-108378688	326685801666667	0.00303943435011434	0.473840621125621	Putative S-adenosyl-L-methionine-dependent methyltransferase METT5D2 (EC 2.1.1.-)(Methyltransferase 5 domain-containing protein 2) [Source:UniProtKB/Swiss-Prot;Acc:P0C7V9] [ENST00000447575]
A_23_P121253	128973340000001	110359380416667	0.0030605029764055	0.473840621125621	Homo sapiens tumor necrosis factor (ligand) superfamily, member 10 (TNFSF10), mRNA [NM_003810]	TNFSF10
A_23_P40096	-142967366	503461188333333	0.00310169308799278	0.476579842505073	Homo sapiens protein C (inactivator of coagulation factors Va and VIIIa) (PROC), mRNA [NM_000312]	PROC
A_23_P78802	0.979109600000012	119589271458333	0.00318452769091831	0.482109026567982	Homo sapiens protein kinase D2 (PRKD2), transcript variant 1, mRNA [NM_016457]	PRKD2
A_23_P13885	0.740304400000003	593662890416667	0.00318521889163345	0.482109026567982	Homo sapiens atrophin 1 (ATN1), transcript variant 1, mRNA [NM_001007026]	ATN1
A_33_P3322236	-0.873302399999996	798086484583333	0.00325959388012075	0.489711726493401	succinate dehydrogenase complex, subunit A, flavoprotein pseudogene 2 [Source:HGNC Symbol;Acc:27408] [ENST00000400981]
A_23_P14174	111351030000001	121751400208333	0.00338852961707521	0.50533939480529	Homo sapiens tumor necrosis factor (ligand) superfamily, member 13b (TNFSF13B), transcript variant 1, mRNA [NM_006573]	TNFSF13B
A_24_P48204	124784530000001	129080103125	0.00355428572751059	0.526189949820218	Homo sapiens secreted and transmembrane 1 (SECTM1), mRNA [NM_003004]	SECTM1
A_33_P3421832	-0.819758739999993	537388518333333	0.0036336423055331	0.528537606642117	Synthetic construct Homo sapiens gateway clone IMAGE:100017965 3' read C19orf43 mRNA. [CU677276]
A_23_P14774	-0.799917399999989	129453119166667	0.00363841607746271	0.528537606642117	Homo sapiens cathepsin H (CTSH), mRNA [NM_004390]	CTSH
A_33_P3421674	-153613004	424987150416667	0.00366512066447484	0.528537606642117	PREDICTED: Homo sapiens similar to claudin 6 (LOC284620), miscRNA [XR_019319]	LOC284620
A_23_P76435	-0.926811539999996	428014716666667	0.00367438134979482	0.528537606642117	Homo sapiens glutamyl-tRNA(Gln) amidotransferase, subunit C homolog (bacterial) (GATC), mRNA [NM_176818]	GATC
A_33_P3628409	0.943558980000004	780277485416667	0.00386651755686802	0.552258514707022	Putative uncharacterized protein DKFZp434H1419 Fragment [Source:UniProtKB/TrEMBL;Acc:Q9NT46] [ENST00000447029]
A_23_P97283	-128562589999999	983471441666667	0.00394564475799658	0.559619349522284	Homo sapiens progestin and adipoQ receptor family member VI (PAQR6), transcript variant 1, mRNA [NM_024897]	PAQR6
A_23_P69109	153636740000001	934025941666667	0.0039777679111798	0.560257560934366	Homo sapiens phospholipid scramblase 1 (PLSCR1), mRNA [NM_021105]	PLSCR1
A_33_P3363420	157315298000001	779134010416667	0.00404218966753731	0.560869974605298	Homo sapiens FERM domain containing 3 (FRMD3), mRNA [NM_174938]	FRMD3
A_23_P153372	0.877919000000013	121379301041667	0.00408540819694977	0.560869974605298	Homo sapiens hematopoietic SH2 domain containing (HSH2D), mRNA [NM_032855]	HSH2D
A_24_P213924	0.671125000000009	865403691666667	0.00409809347524527	0.560869974605298	Homo sapiens KIAA1609 (KIAA1609), mRNA [NM_020947]	KIAA1609
A_24_P932736	-270948502	659611720416667	0.00413257502577156	0.560869974605298	homeobox containing 1 [Source:HGNC Symbol;Acc:26137] [ENST00000397358]	HMBOX1
A_33_P3246833	125354680000001	133623897291667	0.00413310698625178	0.560869974605298	Homo sapiens interleukin 1 receptor antagonist (IL1RN), transcript variant 1, mRNA [NM_173842]	IL1RN
A_23_P75769	127879852000001	711192630416667	0.00417438442694219	0.560869974605298	Homo sapiens membrane-spanning 4-domains, subfamily A, member 4 (MS4A4A), transcript variant 1, mRNA [NM_024021]	MS4A4A
A_33_P3210343	0.926828200000012	942985889583333	0.00417569106426388	0.560869974605298	Homo sapiens ets variant 6 (ETV6), mRNA [NM_001987]	ETV6
A_24_P56240	-0.889009519999995	54206315875	0.00426044073925314	0.566908961845353	Homo sapiens copine VIII (CPNE8), mRNA [NM_153634]	CPNE8
A_33_P3231472	10525869	880869525	0.00429248368273598	0.566908961845353	Homo sapiens torsin family 1, member B (torsin B) (TOR1B), mRNA [NM_014506]	TOR1B
A_23_P98402	0.987805600000012	126874037916667	0.00430450547895594	0.566908961845353	Homo sapiens SID1 transmembrane family, member 2 (SIDT2), mRNA [NM_001040455]	SIDT2
A_24_P270460	383474138	641579655833333	0.00437064452139551	0.57190588505125	Homo sapiens interferon, alpha-inducible protein 27 (IFI27), transcript variant 2, mRNA [NM_005532]	IFI27
A_23_P17481	36400871	424775846666667	0.00441701619733183	0.574268734065924	Homo sapiens sialic acid binding Ig-like lectin 1, sialoadhesin (SIGLEC1), mRNA [NM_023068]	SIGLEC1
A_24_P274270	119481980000001	117338134166667	0.00468064716925479	0.601339605144588	Homo sapiens signal transducer and activator of transcription 1, 91kDa (STAT1), transcript variant beta, mRNA [NM_139266]	STAT1
A_33_P3393801	-156012849999999	111245642916667	0.00468582611411943	0.601339605144588	Homo sapiens PDZK1 interacting protein 1 (PDZK1IP1), mRNA [NM_005764]	PDZK1IP1
A_32_P99432	-0.888324099999988	120655477291667	0.00471417992397147	0.601339605144588	Homo sapiens trafficking protein particle complex 5 (TRAPPC5), transcript variant 1, mRNA [NM_174894]	TRAPPC5
A_24_P289178	-125149149999999	869279672916667	0.00477379541864758	0.604764937089538	Homo sapiens chromosome 16 open reading frame 74 (C16orf74), mRNA [NM_206967]	C16orf74
A_23_P65651	117986040000001	1109540725	0.00480066832025518	0.604764937089538	Homo sapiens tryptophanyl-tRNA synthetase (WARS), transcript variant 1, mRNA [NM_004184]	WARS
A_33_P3372752	-17754799	390898885708333	0.00487246118314414	0.610020109361292	Homo sapiens mRNA; cDNA DKFZp313P012 (from clone DKFZp313P012). [BX647610]	LOC400682
A_33_P3262758	0.984706600000003	101260470416667	0.00492661871978268	0.612349050377224	Homo sapiens unc-93 homolog B1 (C. elegans) (UNC93B1), mRNA [NM_030930]	UNC93B1
A_33_P3372124	0.859507000000008	123371928541667	0.00495144681302952	0.612349050377224	Homo sapiens TRAF-type zinc finger domain containing 1 (TRAFD1), transcript variant 1, mRNA [NM_001143906]	TRAFD1
A_33_P3259198	207348696	445016805416667	0.00511050121605784	0.624521848076498	Homo sapiens family with sequence similarity 70, member B (FAM70B), mRNA [NM_182614]	FAM70B
A_33_P3388771	534650296	2380124215	0.00511145975646872	0.624521848076498	Homo sapiens cDNA FLJ35369 fis, clone SKMUS2001683. [AK092688]	LOC732272
A_33_P3213149	-160635662	395226164583333	0.00516994816805024	0.627885561343682	Homo sapiens mRNA for Hypothetical protein FLJ37713 variant, clone: ah02419. [AK226145]	psiTPTE22
A_23_P16944	-0.713976039999995	604384415416667	0.00530111003528998	0.637111444559563	Homo sapiens syndecan 1 (SDC1), transcript variant 1, mRNA [NM_001006946]	SDC1
A_33_P3262927	0.909693920000003	599717915416667	0.0053132112638614	0.637111444559563	Homo sapiens poly(rC) binding protein 4 (PCBP4), transcript variant 4, mRNA [NM_033010]	PCBP4
A_24_P68079	111634640000001	9413841375	0.00534015114757547	0.637111444559563	Homo sapiens tetratricopeptide repeat and ankyrin repeat containing 1 (TRANK1), mRNA [NM_014831]	TRANK1
A_23_P415411	-0.897601939999999	622372899583333	0.00537481969825296	0.637497620584599	Homo sapiens histone cluster 1, H4e (HIST1H4E), mRNA [NM_003545]	HIST1H4E
A_23_P370682	217034100000001	862210283333333	0.00547075174164495	0.639216122115827	Homo sapiens basic leucine zipper transcription factor, ATF-like 2 (BATF2), mRNA [NM_138456]	BATF2
A_24_P101391	-0.897658099999987	125307460625	0.00548988559376022	0.639216122115827	Homo sapiens Y box binding protein 1 (YBX1), mRNA [NM_004559]	YBX1
A_23_P104798	-0.891005799999994	584007817083333	0.00549046662805427	0.639216122115827	Homo sapiens interleukin 18 (interferon-gamma-inducing factor) (IL18), mRNA [NM_001562]	IL18
A_23_P62890	147129240000001	868561481666667	0.00554123217834791	0.639216122115827	Homo sapiens guanylate binding protein 1, interferon-inducible, 67kDa (GBP1), mRNA [NM_002053]	GBP1
A_23_P154488	104827280000001	771325819166667	0.00557718083385205	0.639216122115827	Homo sapiens polyribonucleotide nucleotidyltransferase 1 (PNPT1), mRNA [NM_033109]	PNPT1
A_33_P3395947	-126242792	392659475	0.00557840714005036	0.639216122115827	Homo sapiens cDNA FLJ58656 complete cds, highly similar to Interleukin-4 receptor alpha chain precursor. [AK303255]	IL4R
A_23_P68211	-129054526	534935749583333	0.0057179906278682	0.651529696148443	Homo sapiens sepiapterin reductase (7,8-dihydrobiopterin:NADP+ oxidoreductase) (SPR), mRNA [NM_003124]	SPR
A_23_P356526	108239370000001	5760296325	0.00579187109843163	0.653554844002505	Homo sapiens tripartite motif-containing 5 (TRIM5), transcript variant gamma, mRNA [NM_033092]	TRIM5
A_23_P18604	109950380000001	105231390625	0.00580683048917471	0.653554844002505	Homo sapiens leucine aminopeptidase 3 (LAP3), mRNA [NM_015907]	LAP3
A_24_P267592	0.819071520000007	679150560416667	0.00583692431171676	0.653554844002505	Homo sapiens SAM domain and HD domain 1 (SAMHD1), mRNA [NM_015474]	SAMHD1
A_33_P3379199	-0.743313599999993	854432814583333	0.00591603327012459	0.653554844002505	Homo sapiens ubiquinol-cytochrome c reductase, complex III subunit X (UQCR10), transcript variant 1, mRNA [NM_013387]	UQCR10
A_24_P347378	-0.855093599999989	124737521875	0.005922389547321	0.653554844002505	Homo sapiens arachidonate 5-lipoxygenase-activating protein (ALOX5AP), mRNA [NM_001629]	ALOX5AP
A_24_P128524	261322066	23703597775	0.00592910419566418	0.653554844002505	Homo sapiens isoprenylcysteine carboxyl methyltransferase (ICMT), mRNA [NM_012405]	ICMT
A_33_P3383816	-22079412	374895256666667	0.00617706139961751	0.674337241519992	Homo sapiens hypothetical LOC400657 (LOC400657), non-coding RNA [NR_024484]	LOC400657
A_23_P146908	-0.657198699999991	919297260416667	0.0062091771115339	0.674337241519992	Homo sapiens syntaxin 8 (STX8), mRNA [NM_004853]	STX8
A_33_P3420235	-53752176	792046775833333	0.00621738803689175	0.674337241519992	actin related protein 2/3 complex, subunit 5, 16kDa [Source:HGNC Symbol;Acc:708] [ENST00000367534]
A_24_P277955	-10468182	105703082708333	0.00640451347810053	0.690937991291676	Homo sapiens fission 1 (mitochondrial outer membrane) homolog (S. cerevisiae) (FIS1), nuclear gene encoding mitochondrial protein, mRNA [NM_016068]	FIS1
A_33_P3278774	-0.746435639999996	4947029675	0.00647751836238559	0.695116547227008	Homo sapiens zinc finger protein 44, mRNA (cDNA clone IMAGE:3544853). [BC001868]	ZNF44
A_23_P19938	-0.897563599999991	999638083333333	0.00657723218561667	0.702102227308828	Homo sapiens KDEL (Lys-Asp-Glu-Leu) endoplasmic reticulum protein retention receptor 2 (KDELR2), transcript variant 1, mRNA [NM_006854]	KDELR2
A_24_P45446	0.968492300000007	105383312083333	0.00669441163493617	0.710869407223955	Homo sapiens guanylate binding protein 4 (GBP4), mRNA [NM_052941]	GBP4
A_23_P210690	-0.773666099999994	11335839	0.00676550171784323	0.714676592923418	Homo sapiens tribbles homolog 3 (Drosophila) (TRIB3), mRNA [NM_021158]	TRIB3
A_33_P3343390	18194153	40849573875	0.00681569510439169	0.716248332162032	Homo sapiens clone pp6337 unknown mRNA. [AF289562]
A_33_P3212188	-111375854	397096372083333	0.00701327687307311	0.733212791441591	Homo sapiens low density lipoprotein receptor-related protein 3 (LRP3), mRNA [NM_002333]	LRP3
A_33_P3410599	0.71459580000001	962071408333333	0.00706802251287594	0.735036108476765	Homo sapiens family with sequence similarity 46, member A (FAM46A), mRNA [NM_017633]	FAM46A
A_23_P135914	0.656867800000006	93357274375	0.00710744628181952	0.735036108476765	Homo sapiens splicing factor 3b, subunit 3, 130kDa (SF3B3), mRNA [NM_012426]	SF3B3
A_33_P3342628	223500840000001	119657086041667	0.00713943957055136	0.735036108476765	Homo sapiens hairy and enhancer of split 4 (Drosophila) (HES4), transcript variant 2, mRNA [NM_021170]	HES4
A_23_P166797	127338760000001	89910919375	0.00718816462404259	0.736314923761776	Homo sapiens receptor (chemosensory) transporter protein 4 (RTP4), mRNA [NM_022147]	RTP4
A_23_P110253	-13568026	383902610416667	0.00722591021016903	0.736461863731901	Homo sapiens v-kit Hardy-Zuckerman 4 feline sarcoma viral oncogene homolog (KIT), transcript variant 1, mRNA [NM_000222]	KIT
A_33_P3315779	125153900000001	589858184583333	0.00733534174712426	0.738895096537158	Homo sapiens hect domain and RLD 6 (HERC6), transcript variant 2, mRNA [NM_001165136]	HERC6
A_24_P191067	0.713133600000006	990329575	0.00736709052455141	0.738895096537158	Homo sapiens calsyntenin 1 (CLSTN1), transcript variant 1, mRNA [NM_001009566]	CLSTN1
A_23_P92025	-0.741342639999994	654886787916667	0.00738659718937669	0.738895096537158	Homo sapiens cell death-inducing DFFA-like effector c (CIDEC), mRNA [NM_022094]	CIDEC
A_24_P244410	-0.702972059999996	728454841666667	0.00739550855916789	0.738895096537158	Homo sapiens chromosome 11 open reading frame 51 (C11orf51), mRNA [NM_014042]	C11orf51
A_33_P3402489	306343106	41858607125	0.00746178061042105	0.739894197095059	Homo sapiens 2'-5'-oligoadenylate synthetase 3, 100kDa (OAS3), mRNA [NM_006187]	OAS3
A_23_P69383	115258660000001	103333981041667	0.00747846910583212	0.739894197095059	Homo sapiens poly (ADP-ribose) polymerase family, member 9 (PARP9), transcript variant 1, mRNA [NM_031458]	PARP9
A_33_P3367577	-0.737759659999996	501401180416667	0.00758081140689109	0.746378723080413	eukaryotic translation initiation factor 4E nuclear import factor 1 [Source:HGNC Symbol;Acc:16687] [ENST00000397520]
A_23_P154358	251240136000001	384629003583333	0.00775514182633672	0.753443196137491	Homo sapiens prominin 2 (PROM2), transcript variant 3, mRNA [NM_144707]	PROM2
A_33_P3355090	-0.910662739999993	683820308333333	0.00776245403254404	0.753443196137491	Homo sapiens CDKN2A interacting protein N-terminal like (CDKN2AIPNL), mRNA [NM_080656]	CDKN2AIPNL
A_33_P3264116	-0.888027259999999	45561003125	0.00779679631719637	0.753443196137491	Homo sapiens NHL repeat containing 1 (NHLRC1), mRNA [NM_198586]	NHLRC1
A_23_P53588	-155285364	420910415833333	0.00780115724232684	0.753443196137491	Homo sapiens wingless-type MMTV integration site family, member 5B (WNT5B), transcript variant 2, mRNA [NM_030775]	WNT5B
A_33_P3338853	-241886552	550892287083333	0.00786145031108383	0.754537622217608	Homo sapiens mRNA; cDNA DKFZp686I2072 (from clone DKFZp686I2072). [BX648511]	LOC401233
A_23_P26583	103102880000001	85519655	0.00794691420167181	0.754537622217608	Homo sapiens NLR family, CARD domain containing 5 (NLRC5), mRNA [NM_032206]	NLRC5
A_33_P3269408	0.935810500000004	122134506458333	0.00801318368642522	0.754537622217608	Homo sapiens forkhead box I2 (FOXI2), mRNA [NM_207426]	FOXI2
A_32_P138396	-166666932	43668765875	0.00804224306381981	0.754537622217608	Homo sapiens cDNA FLJ38667 fis, clone HLUNG2006843. [AK095986]	LOC100131176
A_23_P26314	129531224000001	680234641666667	0.00804589106870999	0.754537622217608	Homo sapiens zinc finger protein 319 (ZNF319), mRNA [NM_020807]	ZNF319
A_23_P119222	-152377549999999	807813405	0.00811090658134795	0.754537622217608	Homo sapiens resistin (RETN), mRNA [NM_020415]	RETN
A_33_P3278220	120430988000001	737802654583333	0.00811226617381503	0.754537622217608	Homo sapiens mRNA; cDNA DKFZp686P1077 (from clone DKFZp686P1077). [AL832249]	RABEPK
A_24_P88850	140008532	659430484166667	0.00813238168810011	0.754537622217608	Homo sapiens muscle RAS oncogene homolog (MRAS), transcript variant 1, mRNA [NM_012219]	MRAS
A_33_P3263538	126371762000001	847733230833333	0.00814730989378051	0.754537622217608	Human MEN1 region clone epsilon/beta mRNA, 3' fragment. [AF001893]	NEAT1
A_23_P106844	150734270000002	131409357916667	0.00829609684177388	0.764824709749353	Homo sapiens metallothionein 2A (MT2A), mRNA [NM_005953]	MT2A
A_23_P153320	0.874765400000006	890651616666667	0.00838371301582119	0.768423525620791	Homo sapiens intercellular adhesion molecule 1 (ICAM1), mRNA [NM_000201]	ICAM1
A_33_P3282669	-105730599999999	808430736666667	0.00844657908950644	0.768423525620791	Homo sapiens polymerase (DNA directed), lambda (POLL), mRNA [NM_013274]	POLL
A_33_P3231414	12877394	104786762083333	0.0084487943108883	0.768423525620791	Homo sapiens leukocyte immunoglobulin-like receptor, subfamily B (with TM and ITIM domains), member 1 (LILRB1), transcript variant 1, mRNA [NM_006669]	LILRB1
A_33_P3308706	-103552766	344858835833333	0.00852956383174587	0.772306310872633	Sequence 980 from Patent EP1308459. [AX747455]
A_23_P87635	-0.754993899999993	92752868125	0.00863119143380308	0.778034776268418	Homo sapiens chromosome 12 open reading frame 52 (C12orf52), mRNA [NM_032848]	C12orf52
A_24_P281395	279914452000001	51832057625	0.00867207051793062	0.77826077099411	PREDICTED: Homo sapiens similar to nuclear DNA-binding protein (LOC642521), mRNA [XM_926017]	LOC642521
A_33_P3390441	0.878868600000011	113985826041667	0.00874701704984917	0.778498264860556	Homo sapiens karyopherin (importin) beta 1 (KPNB1), mRNA [NM_002265]	KPNB1
A_33_P3261743	0.822045760000006	520600114166667	0.00875148429090852	0.778498264860556	Homo sapiens solute carrier family 37 (glycerol-3-phosphate transporter), member 2 (SLC37A2), transcript variant 2, mRNA [NM_001145290]	SLC37A2
A_24_P386334	-0.642376199999994	814991307083333	0.00881468746855577	0.780696468284927	Homo sapiens SH3-domain GRB2-like endophilin B2 (SH3GLB2), mRNA [NM_020145]	SH3GLB2
A_23_P3574	-0.636703899999997	98001669375	0.00912305542249003	0.796866698970418	Homo sapiens glucose-fructose oxidoreductase domain containing 2 (GFOD2), transcript variant 1, mRNA [NM_030819]	GFOD2
A_23_P148541	510614358	30759236775	0.00914535769616353	0.796866698970418	Homo sapiens cancer/testis antigen 1A (CTAG1A), mRNA [NM_139250]	CTAG1A
A_33_P3412294	-113578847999999	5735735875	0.00920232325533392	0.796866698970418	Homo sapiens zinc finger and SCAN domain containing 2 (ZSCAN2), transcript variant 1, mRNA [NM_181877]	ZSCAN2
A_23_P361469	-0.619052079999995	647540459166667	0.00920560148801006	0.796866698970418	Homo sapiens methyltransferase like 6 (METTL6), mRNA [NM_152396]	METTL6
A_23_P121011	102048140000001	840227101666667	0.0092162731810908	0.796866698970418	Homo sapiens cysteine-serine-rich nuclear protein 1 (CSRNP1), mRNA [NM_033027]	CSRNP1
A_23_P118289	-0.644867199999993	859772214583333	0.00927865786167896	0.796866698970418	Homo sapiens B-cell CLL/lymphoma 7C (BCL7C), mRNA [NM_004765]	BCL7C
A_24_P349207	0.965093500000005	883233670833333	0.00929836945286907	0.796866698970418	Homo sapiens cDNA, FLJ18669. [AK311627]
A_33_P3300147	-20695815	3104780315	0.00933424198084712	0.796866698970418	Homo sapiens chromosome 9 open reading frame 170 (C9orf170), mRNA [NM_001001709]	C9orf170
A_23_P113283	-0.730116879999996	54085821125	0.00936297068140998	0.796866698970418	Homo sapiens zinc finger, matrin type 3 (ZMAT3), transcript variant 1, mRNA [NM_022470]	ZMAT3
A_33_P3415888	-0.991137779999996	423944691666667	0.00944796801900583	0.796866698970418	Homo sapiens testis, prostate and placenta expressed (TEPP), transcript variant 1, mRNA [NM_199046]	TEPP
A_33_P3336968	-0.870784879999995	601923380416667	0.00947245742034413	0.796866698970418	Homo sapiens tRNA nucleotidyl transferase, CCA-adding, 1 (TRNT1), mRNA [NM_182916]	TRNT1
A_23_P345942	-0.801346399999996	672848399166667	0.00952507617534452	0.796866698970418	Homo sapiens NADH dehydrogenase (ubiquinone) 1 alpha subcomplex, assembly factor 2 (NDUFAF2), nuclear gene encoding mitochondrial protein, mRNA [NM_174889]	NDUFAF2
A_23_P55990	0.954364400000005	900937325	0.00953100963954071	0.796866698970418	Homo sapiens N-ethylmaleimide-sensitive factor attachment protein, alpha (NAPA), mRNA [NM_003827]	NAPA
A_33_P3306024	0.689916400000007	982879683333333	0.00954731327530872	0.796866698970418	Homo sapiens sialic acid binding Ig-like lectin 16 (gene/pseudogene) (SIGLEC16), non-coding RNA [NR_002825]	SIGLEC16
A_24_P915196	0.659114560000003	773676944166667	0.00959124497619361	0.797252584455569	Homo sapiens chromosome 9 open reading frame 91 (C9orf91), mRNA [NM_153045]	C9orf91
A_24_P165423	-106517189999999	915150229166667	0.00975142392178196	0.798782110475332	Homo sapiens retinol binding protein 7, cellular (RBP7), mRNA [NM_052960]	RBP7
A_33_P3868357	-0.776690299999995	110865751875	0.00978946922433837	0.798782110475332	Sequence 908 from Patent EP1308459. [AX747383]
A_33_P3354256	118971602	556012984166667	0.00980655654273112	0.798782110475332	Homo sapiens metastasis suppressor 1 (MTSS1), mRNA [NM_014751]	MTSS1
A_33_P3396214	-0.867404799999997	39566177375	0.00980834494976726	0.798782110475332	Homo sapiens kringle containing transmembrane protein 2 (KREMEN2), transcript variant 4, mRNA [NM_172229]	KREMEN2
A_33_P3278868	-103535659999999	502729364583333	0.00984233947885502	0.798782110475332	Homo sapiens HEAT repeat containing 5A, mRNA (cDNA clone IMAGE:6733067), complete cds. [BC062720]	HEATR5A
A_23_P347632	0.964324680000008	853395631666667	0.00986122528372547	0.798782110475332	Homo sapiens metastasis suppressor 1 (MTSS1), mRNA [NM_014751]	MTSS1
A_33_P3219591	0.712923660000007	71354768125	0.0099102236812434	0.798782110475332	Homo sapiens ring finger protein 213 (RNF213), transcript variant 2, mRNA [NM_020954]	RNF213
A_33_P3226810	104681840000001	114720382708333	0.00996694068797938	0.798782110475332	Homo sapiens tumor necrosis factor (ligand) superfamily, member 10 (TNFSF10), mRNA [NM_003810]	TNFSF10
A_33_P3263379	-0.675520239999991	616468895833333	0.0099703927234053	0.798782110475332	Homo sapiens small nucleolar RNA, C/D box 17 (SNORD17), small nucleolar RNA [NR_003045]	SNORD17
A_23_P9458	-0.960430939999998	634501580833333	0.010036651182229	0.798782110475332	Homo sapiens polymerase (RNA) I polypeptide E, 53kDa (POLR1E), mRNA [NM_022490]	POLR1E
A_32_P132317	0.942239000000006	965967864583333	0.0101254385101216	0.798782110475332	Homo sapiens G protein-coupled receptor 155 (GPR155), transcript variant 9, mRNA [NM_001033045]	GPR155
A_33_P3306153	-103054328	402800887916667	0.0101371178028335	0.798782110475332	Homo sapiens KIAA1841 (KIAA1841), transcript variant 2, mRNA [NM_032506]	KIAA1841
A_23_P208009	-0.730569599999994	100572902708333	0.0101559301520272	0.798782110475332	Homo sapiens SEC11 homolog C (S. cerevisiae) (SEC11C), mRNA [NM_033280]	SEC11C
A_33_P3548860	-266296816	340833500416667	0.0101610188592168	0.798782110475332	Homo sapiens secretory blood group 1 (SEC1), non-coding RNA [NR_004401]	SEC1
A_24_P163537	-0.72410399999999	9415854375	0.0104100581946359	0.809615489849086	Homo sapiens transmembrane emp24 protein transport domain containing 4 (TMED4), mRNA [NM_182547]	TMED4
A_23_P416314	0.993337800000004	88393947125	0.0104143483878908	0.809615489849086	Homo sapiens HRAS-like suppressor family, member 5 (HRASLS5), transcript variant 1, mRNA [NM_054108]	HRASLS5
A_33_P3299705	0.686251800000008	109440199166667	0.0104428185324114	0.809615489849086	NODAL modulator 1 [Source:HGNC Symbol;Acc:30060] [ENST00000287667]	NOMO1
A_33_P3328360	-0.84751539999999	968778283333333	0.010458498093899	0.809615489849086	Homo sapiens hypothetical LOC400931 (LOC400931), non-coding RNA [NR_027033]	LOC400931
A_23_P215832	-0.758890399999993	106389191458333	0.0105135117017704	0.81077963625592	Homo sapiens ATP synthase, H+ transporting, mitochondrial F0 complex, subunit F2 (ATP5J2), nuclear gene encoding mitochondrial protein, transcript variant 1, mRNA [NM_004889]	ATP5J2
A_33_P3323074	-0.962334899999996	581843771666667	0.0106708362822005	0.817364507060474	Homo sapiens 1-acylglycerol-3-phosphate O-acyltransferase 4 (lysophosphatidic acid acyltransferase, delta) (AGPAT4), mRNA [NM_020133]	AGPAT4
A_33_P3413810	-105245392	354944682916667	0.0107144651767208	0.817364507060474	Homo sapiens cDNA FLJ26965 fis, clone SLV01057. [AK130475]	LOC100128155
A_23_P152284	-0.805089599999996	777020194166667	0.0107197987810909	0.817364507060474	Homo sapiens small nuclear ribonucleoprotein 25kDa (U11/U12) (SNRNP25), mRNA [NM_024571]	SNRNP25
A_33_P3273584	-105447677999999	693529817916667	0.010896185463222	0.823175137810782	Homo sapiens small Cajal body-specific RNA 2 (SCARNA2), guide RNA [NR_003023]	SCARNA2
A_33_P3341601	-218084359999999	759745785	0.0109883645500447	0.823175137810782	Homo sapiens WD repeat domain 86 (WDR86), mRNA [NM_198285]	WDR86
A_23_P140821	-0.733691619999994	68107891875	0.011012539345734	0.823175137810782	Homo sapiens par-6 partitioning defective 6 homolog alpha (C. elegans) (PARD6A), transcript variant 1, mRNA [NM_016948]	PARD6A
A_23_P17345	105057420000001	106277204375	0.0110554820518848	0.823175137810782	Homo sapiens v-maf musculoaponeurotic fibrosarcoma oncogene homolog B (avian) (MAFB), mRNA [NM_005461]	MAFB
A_23_P62764	-0.858493659999998	77703718375	0.0110616961647528	0.823175137810782	Homo sapiens coiled-coil domain containing 28B (CCDC28B), mRNA [NM_024296]	CCDC28B
A_23_P163216	-107082065999999	552781352083333	0.0110774295318556	0.823175137810782	Homo sapiens ATPase, class I, type 8B, member 4 (ATP8B4), mRNA [NM_024837]	ATP8B4
A_33_P3220837	110716360000002	128508923333333	0.0110801110650993	0.823175137810782	Homo sapiens v-maf musculoaponeurotic fibrosarcoma oncogene homolog B (avian) (MAFB), mRNA [NM_005461]	MAFB
A_23_P115407	-110807086	506494188333333	0.0111541643814091	0.823606757324797	Homo sapiens glutathione S-transferase mu 1 (GSTM1), transcript variant 2, mRNA [NM_146421]	GSTM1
A_24_P168760	0.749471880000007	859443615	0.0111671362915057	0.823606757324797	Homo sapiens GTP binding protein 1 (GTPBP1), mRNA [NM_004286]	GTPBP1
A_33_P3223860	-0.973171179999992	551064470416667	0.0113611915548954	0.825326044401152
A_24_P522631	0.770839340000005	77775555	0.0113668349938185	0.825326044401152	Homo sapiens transmembrane protein 201 (TMEM201), transcript variant 1, mRNA [NM_001130924]	TMEM201
A_23_P327140	116211816	702504555416667	0.011454124541327	0.825326044401152	Homo sapiens ring finger protein 213 (RNF213), transcript variant 1, mRNA [NM_020914]	RNF213
A_23_P119266	0.641933600000007	861290802083333	0.011471273651228	0.825326044401152	Homo sapiens deoxyribonuclease II, lysosomal (DNASE2), mRNA [NM_001375]	DNASE2
A_33_P3366224	-0.842382599999993	874915266666667	0.0114713072181606	0.825326044401152
A_23_P158053	-0.643618299999991	83788680625	0.0114908522956018	0.825326044401152	Homo sapiens chromosome 9 open reading frame 16 (C9orf16), mRNA [NM_024112]	C9orf16
A_23_P114952	-0.607954999999995	726605445	0.0114944162440065	0.825326044401152	Homo sapiens transmembrane protein 9 (TMEM9), mRNA [NM_016456]	TMEM9
A_23_P427703	114901000000001	110648645625	0.011515988096121	0.825326044401152	Homo sapiens metallothionein 1L (gene/pseudogene) (MT1L), non-coding RNA [NR_001447]	MT1L
A_33_P3391076	-0.987580919999995	53304759875	0.0115871354642602	0.827500991148328	Homo sapiens muscleblind-like 2 (Drosophila) (MBNL2), transcript variant 3, mRNA [NM_207304]	MBNL2
A_33_P3577142	-131179105999999	595096081666667	0.0116686301264338	0.829137795019315	Homo sapiens cDNA FLJ40824 fis, clone TRACH2011113. [AK098143]	LOC283861
A_33_P3239122	147884220000001	520798688333333	0.0117102768642508	0.829137795019315	Homo sapiens cDNA, FLJ99479. [AK309438]	PPIH
A_33_P3422581	-0.802480079999996	503503995833333	0.0117326963401313	0.829137795019315	Homo sapiens chromosome 2 open reading frame 86 (C2orf86), transcript variant 2, mRNA [NM_015910]	C2orf86
A_33_P3264569	190599044	527601414166667	0.0118317636137407	0.833235519492673	Homo sapiens mRNA for T cell receptor beta variable 10, partial cds, clone: un 117. [AB306184]
A_23_P334955	223937998	210230055791667	0.0118804136901227	0.833766610598854	Homo sapiens family with sequence similarity 167, member A (FAM167A), mRNA [NM_053279]	FAM167A
A_33_P3223338	-0.881284819999995	555822775416667	0.0119628630405837	0.836657890307306	Homo sapiens parvin, gamma (PARVG), transcript variant 4, non-coding RNA [NR_024426]	PARVG
A_23_P122464	-0.674234559999994	729726346666667	0.0120520768202367	0.840000763120417	Homo sapiens zinc finger protein 193 (ZNF193), mRNA [NM_006299]	ZNF193
A_23_P83328	0.625294920000004	71611091	0.012136949726801	0.843019227256773	Homo sapiens endoglin (ENG), transcript variant 2, mRNA [NM_000118]	ENG
A_33_P3283420	0.536531260000004	609365658333333	0.0122376880636649	0.845608672386388	Homo sapiens RNA binding motif protein 12B (RBM12B), mRNA [NM_203390]	RBM12B
A_32_P214340	0.716041220000004	507566933333333	0.0123102899468257	0.845608672386388	AF179597 connexin 59 {Homo sapiens} (exp=-1; wgp=0; cg=0), partial (10%) [THC2681034]
A_33_P3333177	-0.778432139999998	359443303333333	0.0124198805551269	0.845608672386388	CDNA FLJ26873 fis, clone PRS08805 [Source:UniProtKB/TrEMBL;Acc:Q6ZNY8] [ENST00000425593]
A_33_P3273148	-0.71607019999999	919318066666667	0.0125377179250898	0.845608672386388	Homo sapiens growth arrest and DNA-damage-inducible, gamma interacting protein 1 (GADD45GIP1), mRNA [NM_052850]	GADD45GIP1
A_23_P111929	-0.907572059999997	383078939583333	0.0125746229404368	0.845608672386388	Homo sapiens OTU domain containing 6B (OTUD6B), mRNA [NM_016023]	OTUD6B
A_23_P216655	0.743584300000009	92422006875	0.0125845944256703	0.845608672386388	Homo sapiens tripartite motif-containing 14 (TRIM14), transcript variant 1, mRNA [NM_014788]	TRIM14
A_23_P258221	-0.635350999999995	104294010625	0.0126539693376984	0.845608672386388	Homo sapiens ATP-binding cassette, sub-family C (CFTR/MRP), member 5 (ABCC5), transcript variant 1, mRNA [NM_005688]	ABCC5
A_24_P402825	-103193125999999	63974687625	0.012665150425456	0.845608672386388	Homo sapiens calcium channel, voltage-dependent, alpha 2/delta subunit 3 (CACNA2D3), mRNA [NM_018398]	CACNA2D3
A_23_P256473	-135342316	363663164166667	0.0127018149932353	0.845608672386388	Homo sapiens sema domain, immunoglobulin domain (Ig), short basic domain, secreted, (semaphorin) 3C (SEMA3C), mRNA [NM_006379]	SEMA3C
A_33_P3424566	-113300238	492486234583333	0.0127158806287437	0.845608672386388	Homo sapiens cDNA FLJ38717 fis, clone KIDNE2009647. [AK096036]	FLJ38717
A_33_P3411741	0.696980460000008	806110855833333	0.0127566730306491	0.845608672386388	Homo sapiens SID1 transmembrane family, member 2 (SIDT2), mRNA [NM_001040455]	SIDT2
A_24_P151834	0.729957480000008	863956767083333	0.0127930711233544	0.845608672386388	Homo sapiens ankyrin repeat and FYVE domain containing 1 (ANKFY1), transcript variant 2, mRNA [NM_020740]	ANKFY1
A_33_P3383866	0.86214360000001	114904309583333	0.0127937963115406	0.845608672386388	Homo sapiens three prime repair exonuclease 1 (TREX1), transcript variant 1, mRNA [NM_016381]	TREX1
A_33_P3259053	10180069	276198425416667	0.0128072244724203	0.845608672386388	Homo sapiens proteasome (prosome, macropain) assembly chaperone 4 (PSMG4), transcript variant 3, mRNA [NM_001135750]	PSMG4
A_23_P214798	0.528210400000011	880913075	0.0128309289991541	0.845608672386388	Homo sapiens synaptotagmin binding, cytoplasmic RNA interacting protein (SYNCRIP), transcript variant 1, mRNA [NM_006372]	SYNCRIP
A_23_P425587	-0.616204199999991	922428225	0.012841311068682	0.845608672386388	Homo sapiens mediator complex subunit 11 (MED11), mRNA [NM_001001683]	MED11
A_33_P3395028	315409656000001	36849612	0.0129055341925854	0.846182329679793	Homo sapiens hypothetical LOC152225 (LOC152225), non-coding RNA [NR_026934]	LOC152225
A_24_P332862	123391266	59175187375	0.0129334642639156	0.846182329679793	Homo sapiens zinc finger protein 493 (ZNF493), transcript variant 3, mRNA [NM_001076678]	ZNF493
A_23_P59547	0.754676900000009	100362577083333	0.0130665964675585	0.85214376062708	Homo sapiens 5'-nucleotidase, cytosolic III (NT5C3), transcript variant 1, mRNA [NM_001002010]	NT5C3
A_33_P3234490	-0.781551579999994	701730630416667	0.0132720012944629	0.853423835726255	Homo sapiens bolA homolog 2B (E. coli) (BOLA2B), mRNA [NM_001039182]	BOLA2B
A_33_P3299319	-0.702377379999992	752226707083333	0.0133053399276195	0.853423835726255	Homo sapiens ribosomal protein L28 (RPL28), transcript variant 5, mRNA [NM_001136137]	RPL28
A_23_P115955	-0.748886999999991	10314876375	0.013344410739231	0.853423835726255	Homo sapiens mitochondrial ribosomal protein L21 (MRPL21), nuclear gene encoding mitochondrial protein, transcript variant 1, mRNA [NM_181515]	MRPL21
A_23_P251132	-198543668	3272551885	0.0133836393951189	0.853423835726255	Homo sapiens syntrophin, gamma 2 (SNTG2), mRNA [NM_018968]	SNTG2
A_33_P3265935	-0.935600479999998	388353705	0.0134081657113891	0.853423835726255	PREDICTED: Homo sapiens hypothetical protein LOC100288455 (LOC100288455), mRNA [XM_002343379]	LOC100288455
A_24_P122921	0.699825600000002	106324385	0.0134560621375811	0.853423835726255	Homo sapiens BCL2-like 11 (apoptosis facilitator) (BCL2L11), transcript variant 1, mRNA [NM_138621]	BCL2L11
A_23_P89431	14571392	363089725833333	0.0134859703720474	0.853423835726255	Homo sapiens chemokine (C-C motif) ligand 2 (CCL2), mRNA [NM_002982]	CCL2
A_23_P150018	108975108000001	607131191666667	0.0135930683388518	0.853423835726255	Homo sapiens dual specificity phosphatase 5 (DUSP5), mRNA [NM_004419]	DUSP5
A_23_P154235	0.831256800000009	104824737916667	0.0136198397973389	0.853423835726255	Homo sapiens N-myc (and STAT) interactor (NMI), mRNA [NM_004688]	NMI
A_33_P3266010	0.853478500000005	10174818125	0.0136200348920222	0.853423835726255	Homo sapiens Ras and Rab interactor 1 (RIN1), mRNA [NM_004292]	RIN1
A_24_P132383	0.733627600000005	995070464583333	0.013637781968316	0.853423835726255	Homo sapiens GTPase, IMAP family member 8 (GIMAP8), mRNA [NM_175571]	GIMAP8
A_33_P3229177	-0.955357799999994	102655925208333	0.0136473553383825	0.853423835726255	Homo sapiens polymerase (DNA-directed), epsilon 4 (p12 subunit) (POLE4), mRNA [NM_019896]	POLE4
A_24_P161355	-116491939999999	128183934166667	0.0136544626917275	0.853423835726255	RS10_HUMAN (P46783) 40S ribosomal protein S10, partial (98%) [THC2623999]
A_23_P94546	-104877521999999	652507483333333	0.0136753153836423	0.853423835726255	Homo sapiens G kinase anchoring protein 1 (GKAP1), transcript variant 1, mRNA [NM_025211]	GKAP1
A_23_P71415	-0.824853499999995	661677492083333	0.0137205304113965	0.85361901166854	Homo sapiens WDYHV motif containing 1 (WDYHV1), mRNA [NM_018024]	WDYHV1
A_32_P49668	174835468	692245792083333	0.0138507423541724	0.854130970284451	Homo sapiens cDNA, FLJ18669. [AK311627]
A_33_P3243683	137931452000001	630755152083333	0.0138643418158522	0.854130970284451	Homo sapiens diaphanous homolog 1 (Drosophila) (DIAPH1), transcript variant 1, mRNA [NM_005219]	DIAPH1
A_33_P3795707	-0.87263543999999	590878527083333	0.0139044595645049	0.854130970284451	CU457294 Homo sapiens ORESTES from keratinocytes Homo sapiens cDNA, mRNA sequence [CU457294]	SNORA16B
A_32_P831181	-0.793060759999996	7093891825	0.0140420852508243	0.854130970284451	Homo sapiens BRI3 binding protein (BRI3BP), mRNA [NM_080626]	BRI3BP
A_32_P76035	103848510000001	50616651625	0.0140454271584131	0.854130970284451	Homo sapiens polyribonucleotide nucleotidyltransferase 1 (PNPT1), mRNA [NM_033109]	PNPT1
A_33_P3238920	212412076	464929051666667	0.0140716767833268	0.854130970284451	Homo sapiens inositol polyphosphate-5-phosphatase F (INPP5F), transcript variant 1, mRNA [NM_014937]	INPP5F
A_23_P217088	-100908339999999	103159230833333	0.014093638906685	0.854130970284451	Homo sapiens adenylate kinase 1 (AK1), mRNA [NM_000476]	AK1
A_23_P74290	107510640000001	127241421666667	0.0141282378197193	0.854130970284451	Homo sapiens guanylate binding protein 5 (GBP5), transcript variant 1, mRNA [NM_052942]	GBP5
A_33_P3594214	-0.581044179999997	6313692675	0.0141451491105097	0.854130970284451	Homo sapiens mRNA; cDNA DKFZp434K1831 (from clone DKFZp434K1831). [AL137719]	OR7E104P
A_23_P68899	-0.653064999999996	102030419583333	0.014237568532056	0.854130970284451	Homo sapiens thioredoxin 2 (TXN2), nuclear gene encoding mitochondrial protein, mRNA [NM_012473]	TXN2
A_33_P3230017	-0.646173979999993	648286025833333	0.0142381951508917	0.854130970284451	Homo sapiens aurora kinase A pseudogene 1 (AURKAPS1), non-coding RNA [NR_001587]	AURKAPS1
A_23_P29204	-0.699584599999989	849437185416667	0.0142505464225585	0.854130970284451	Homo sapiens mitochondrial protein 18 kDa (MTP18), nuclear gene encoding mitochondrial protein, transcript variant 1, mRNA [NM_016498]	MTP18
A_33_P3298535	-0.75461369999999	111382962291667	0.0143006252562107	0.854130970284451	Homo sapiens reactive oxygen species modulator 1 (ROMO1), nuclear gene encoding mitochondrial protein, mRNA [NM_080748]	ROMO1
A_23_P136347	121112316	60156199	0.0143183379300223	0.854130970284451	Homo sapiens epidermal growth factor receptor pathway substrate 8 (EPS8), mRNA [NM_004447]	EPS8
A_24_P85942	107360696	768984016666667	0.0145226058680573	0.862318924989367	Homo sapiens GRIP and coiled-coil domain containing 2 (GCC2), transcript variant 1, mRNA [NM_181453]	GCC2
A_23_P83175	-0.845827799999993	8032697225	0.0145428067347908	0.862318924989367	Homo sapiens protein tyrosine phosphatase-like A domain containing 2 (PTPLAD2), mRNA [NM_001010915]	PTPLAD2
A_23_P98167	0.78904920000001	102998288125	0.014596896396241	0.862318924989367	Homo sapiens unc-93 homolog B1 (C. elegans) (UNC93B1), mRNA [NM_030930]	UNC93B1
A_32_P20454	0.659822460000005	726966399583333	0.0146393321664801	0.862318924989367	Homo sapiens coatomer protein complex, subunit alpha (COPA), transcript variant 1, mRNA [NM_001098398]	COPA
A_23_P49768	-0.656193799999993	936492735416667	0.0147331886006109	0.862318924989367	Homo sapiens mitochondrial ribosomal protein L27 (MRPL27), nuclear gene encoding mitochondrial protein, mRNA [NM_016504]	MRPL27
A_33_P3240532	0.872059280000002	6317743775	0.0147924667987608	0.862318924989367	Homo sapiens ral guanine nucleotide dissociation stimulator-like 1 (RGL1), mRNA [NM_015149]	RGL1
A_23_P100499	-0.758555499999995	692325200833333	0.0148285802741664	0.862318924989367	Homo sapiens rogdi homolog (Drosophila) (ROGDI), mRNA [NM_024589]	ROGDI
A_23_P140450	-157773088	412146005416667	0.014834862687139	0.862318924989367	Homo sapiens solute carrier family 27 (fatty acid transporter), member 2 (SLC27A2), transcript variant 1, mRNA [NM_003645]	SLC27A2
A_23_P110712	107703370000001	122466345416667	0.0148382459728473	0.862318924989367	Homo sapiens dual specificity phosphatase 1 (DUSP1), mRNA [NM_004417]	DUSP1
A_33_P3247204	-11754048	417415211666667	0.0149857987670727	0.868405630267912	Homo sapiens scavenger receptor protein family member (LOC619207), non-coding RNA [NR_002934]	LOC619207
A_33_P3257155	-0.782548599999998	484836305	0.0150504221875241	0.868412682441633	small ArfGAP 1 [Source:HGNC Symbol;Acc:19651] [ENST00000370442]
A_32_P53486	-0.801154599999988	1145025275	0.0150715542954075	0.868412682441633	Homo sapiens bolA homolog 2B (E. coli) (BOLA2B), mRNA [NM_001039182]	BOLA2B
A_24_P336848	-0.772581499999995	696858294166667	0.0151568060477794	0.870316157919522	Homo sapiens acylphosphatase 2, muscle type (ACYP2), mRNA [NM_138448]	ACYP2
A_23_P9280	-0.979397499999992	8517095275	0.0151904111972937	0.870316157919522	Homo sapiens kinesin family member 27 pseudogene (LOC389765), non-coding RNA [NR_029410]	LOC389765
A_24_P120907	35056581	42952695875	0.015236675148252	0.870507733399566	Homo sapiens phosphoglucomutase 5 (PGM5), mRNA [NM_021965]	PGM5
A_23_P143414	-0.725958299999988	109346509791667	0.015410908173839	0.877572924502783	Homo sapiens reactive oxygen species modulator 1 (ROMO1), nuclear gene encoding mitochondrial protein, mRNA [NM_080748]	ROMO1
A_33_P3370132	0.816033300000004	9358036375	0.0154468757542399	0.877572924502783	Homo sapiens transportin 3 (TNPO3), mRNA [NM_012470]	TNPO3
A_33_P3405360	-0.696355399999996	614110032083333	0.0156305198772417	0.883938864075302	Homo sapiens phosducin-like (PDCL), mRNA [NM_005388]	PDCL
A_24_P12435	0.71754120000001	957149227083333	0.0156840699523364	0.883938864075302	Homo sapiens nuclear receptor coactivator 7 (NCOA7), transcript variant 1, mRNA [NM_181782]	NCOA7
A_33_P3389023	0.680669920000005	484337257916667	0.015704819075597	0.883938864075302	Homo sapiens steroid 5 alpha-reductase 3 (SRD5A3), mRNA [NM_024592]	SRD5A3
A_24_P944320	-0.719721479999998	348405373333333	0.0157332575648942	0.883938864075302	Homo sapiens zinc finger protein 517 (ZNF517), mRNA [NM_213605]	ZNF517
A_33_P3386835	-0.800194439999995	567930532916667	0.0158810492561134	0.888546287269531
A_24_P8371	-0.928801799999992	792011072916667	0.0159028844432916	0.888546287269531	Homo sapiens spinster homolog 2 (Drosophila) (SPNS2), mRNA [NM_001124758]	SPNS2
A_24_P808522	-11327684	1267520525	0.0159580788905135	0.889180648509329	Homo sapiens ribosomal protein S14 (RPS14), transcript variant 3, mRNA [NM_005617]	RPS14
A_23_P54728	-0.656049999999988	102121679583333	0.0160313973107332	0.890818630839151	Homo sapiens family with sequence similarity 173, member A (FAM173A), mRNA [NM_023933]	FAM173A
A_23_P45517	-0.602619999999996	867520829166667	0.0161389887324918	0.894346911126771	Homo sapiens protein phosphatase 2 (formerly 2A), regulatory subunit B'', beta (PPP2R3B), transcript variant 1, mRNA [NM_013239]	PPP2R3B
A_23_P251051	0.527541400000008	110483890833333	0.0162145164941283	0.896083987830819	Homo sapiens neurofibromin 2 (merlin) (NF2), transcript variant 8, mRNA [NM_181832]	NF2
A_23_P211167	-0.86098121999999	76861735125	0.0162990264660943	0.898306670612293	Homo sapiens chromosome 21 open reading frame 2 (C21orf2), mRNA [NM_004928]	C21orf2
A_23_P104804	-129832699999999	956269710416667	0.0163684072015354	0.899685731332087	Homo sapiens zinc finger and BTB domain containing 16 (ZBTB16), transcript variant 1, mRNA [NM_006006]	ZBTB16
A_24_P687326	141321442	429093489583333	0.0164286306734127	0.900555371130152	Homo sapiens chromosome 9 open reading frame 109 (C9orf109), non-coding RNA [NR_024366]	C9orf109
A_33_P3355055	-0.670806699999993	100320894166667	0.0165285302207409	0.902016788047317	Homo sapiens ADP-ribosylation-like factor 6 interacting protein 4 (ARL6IP4), transcript variant 3, mRNA [NM_001002251]	ARL6IP4
A_23_P141005	18342624	836837409166667	0.0165626423023427	0.902016788047317	Homo sapiens autocrine motility factor receptor (AMFR), mRNA [NM_001144]	AMFR
A_33_P3379922	-0.950921879999994	720933348333333	0.0166100148763898	0.902016788047317	Homo sapiens protein C (inactivator of coagulation factors Va and VIIIa) (PROC), mRNA [NM_000312]	PROC
A_23_P378288	0.65573794	4907015225	0.0166777664289355	0.902016788047317	Homo sapiens IKAROS family zinc finger 4 (Eos) (IKZF4), mRNA [NM_022465]	IKZF4
A_33_P3290949	-0.677076939999997	626708466666667	0.0166852433242919	0.902016788047317
A_33_P3299220	136053024	70152607625	0.0167384441444269	0.902016788047317	Homo sapiens ADAMTS-like 4 (ADAMTSL4), transcript variant 2, mRNA [NM_025008]	ADAMTSL4
A_32_P54137	-0.760665799999986	1126371425	0.0167666072918765	0.902016788047317	Homo sapiens ubiquinol-cytochrome c reductase hinge protein (UQCRH), nuclear gene encoding mitochondrial protein, mRNA [NM_006004]	UQCRH
A_33_P3313421	0.578896860000007	73173241875	0.0169373846315227	0.90879374364165	Homo sapiens UHRF1 binding protein 1 (UHRF1BP1), mRNA [NM_017754]	UHRF1BP1
A_23_P202905	-112525136	42828412375	0.0169870323128459	0.909052742398786	Homo sapiens toll-interleukin 1 receptor (TIR) domain containing adaptor protein (TIRAP), transcript variant 2, mRNA [NM_148910]	TIRAP
A_33_P3382380	-0.694796279999998	577054764166667	0.0170506045126043	0.910053580854314	Homo sapiens ubiquilin 4 (UBQLN4), mRNA [NM_020131]	UBQLN4
A_23_P37983	117391280000001	108047942083333	0.0171088828494759	0.910065478937665	Homo sapiens metallothionein 1B (MT1B), mRNA [NM_005947]	MT1B
A_23_P160177	115352212	6832936825	0.017140568630026	0.910065478937665	Homo sapiens ATPase, Na+/K+ transporting, alpha 4 polypeptide (ATP1A4), transcript variant 1, mRNA [NM_144699]	ATP1A4
A_33_P3306217	0.603810040000004	6098701475	0.0172324308482781	0.910898549136045	Homo sapiens tripartite motif-containing 39 (TRIM39), transcript variant 2, mRNA [NM_172016]	TRIM39
A_23_P206724	11121898	99416794375	0.0173134425252179	0.910898549136045	Homo sapiens metallothionein 1E (MT1E), mRNA [NM_175617]	MT1E
A_23_P17769	-0.576130199999989	111274650208333	0.0174357175931417	0.910898549136045	Homo sapiens D-dopachrome tautomerase (DDT), transcript variant 1, mRNA [NM_001355]	DDT
A_23_P397391	102336620000001	101435985625	0.0174537713657524	0.910898549136045	Homo sapiens free fatty acid receptor 2 (FFAR2), mRNA [NM_005306]	FFAR2
A_33_P3394312	0.868403099999999	40847881	0.0174759267665435	0.910898549136045	Homo sapiens olfactory receptor, family 2, subfamily A, member 2 (OR2A2), mRNA [NM_001005480]	OR2A2
A_23_P215341	-0.649368979999991	577009417916667	0.0174783671042169	0.910898549136045	Homo sapiens FK506 binding protein 14, 22 kDa (FKBP14), mRNA [NM_017946]	FKBP14
A_33_P3290573	0.774934400000001	93901581875	0.0175020588025366	0.910898549136045	Homo sapiens family with sequence similarity 46, member A (FAM46A), mRNA [NM_017633]	FAM46A
A_23_P337753	0.715214079999998	7564589575	0.0176012259515157	0.910898549136045	Homo sapiens SP140 nuclear body protein-like (SP140L), mRNA [NM_138402]	SP140L
A_24_P941912	0.840483640000008	796241965	0.0176883999126528	0.910898549136045	Homo sapiens deltex 3-like (Drosophila) (DTX3L), mRNA [NM_138287]	DTX3L
A_33_P3329187	0.752508140000004	835789274166667	0.0177483084419974	0.910898549136045	Homo sapiens DNA (cytosine-5-)-methyltransferase 1 (DNMT1), transcript variant 1, mRNA [NM_001130823]	DNMT1
A_33_P3338693	103785804	598620667916667	0.0178040644355371	0.910898549136045	Homo sapiens synaptosomal-associated protein, 25kDa (SNAP25), transcript variant 1, mRNA [NM_003081]	SNAP25
A_24_P108311	-107497652	595306815416667	0.0178562379109154	0.910898549136045	Homo sapiens neural precursor cell expressed, developmentally down-regulated 4-like (NEDD4L), transcript variant d, mRNA [NM_015277]	NEDD4L
A_33_P3227551	-169400109999999	43716124875	0.0179439736671611	0.910898549136045
A_24_P84048	-0.945087499999993	127190112291667	0.0179594504353342	0.910898549136045
A_33_P3326922	-0.84931879999999	939707645833333	0.0179959760976309	0.910898549136045	CDNA FLJ26465 fis, clone KDN04238 [Source:UniProtKB/TrEMBL;Acc:Q6ZP60] [ENST00000377571]
A_23_P116557	0.943794000000008	887531295833333	0.0180353816693823	0.910898549136045	Homo sapiens lectin, galactoside-binding, soluble, 9 (LGALS9), transcript variant 1, mRNA [NM_009587]	LGALS9
A_33_P3273885	-506359119999999	709385081666667	0.0180596022631544	0.910898549136045	Human RNA sequence of the human DS glycoprotein alpha subunit from the HLA-D region of the major histocompatibility complex(MHC). [X00033]	HLA-DQA1
A_24_P323104	0.692934400000011	142024196666667	0.0180650124343037	0.910898549136045	Homo sapiens diaphanous homolog 1 (Drosophila) (DIAPH1), transcript variant 1, mRNA [NM_005219]	DIAPH1
A_33_P3406899	0.583214140000002	80712900875	0.0180753772147728	0.910898549136045	Homo sapiens trafficking protein, kinesin binding 1 (TRAK1), transcript variant 2, mRNA [NM_014965]	TRAK1
A_23_P411806	-0.769256279999998	62277622125	0.0180825951705449	0.910898549136045	Homo sapiens solute carrier family 44, member 1 (SLC44A1), mRNA [NM_080546]	SLC44A1
A_33_P3311073	-446246002	416871725583333	0.0180994041663458	0.910898549136045	Homo sapiens killer cell immunoglobulin-like receptor, two domains, short cytoplasmic tail, 3 (KIR2DS3), mRNA [NM_012313]	KIR2DS3
A_33_P3246829	0.898291460000005	7296148625	0.0182685752497047	0.916849116007964	Homo sapiens interleukin 1 receptor antagonist (IL1RN), transcript variant 1, mRNA [NM_173842]	IL1RN
A_23_P148410	17040746	100890687916667	0.018323485948692	0.916849116007964	Homo sapiens ferritin, heavy polypeptide-like 17 (FTHL17), mRNA [NM_031894]	FTHL17
A_33_P3369716	-246924716	730730762083333	0.0184156702279573	0.916849116007964	Q9VKG5_DROME (Q9VKG5) CG14930-PA (AT28291p), partial (5%) [THC2679405]
A_24_P169343	-0.833267339999997	558631202916667	0.0184418778903447	0.916849116007964	Homo sapiens chromosome 9 open reading frame 21 (C9orf21), mRNA [NM_153698]	C9orf21
A_23_P206510	0.635801200000012	119286730416667	0.0184436662721255	0.916849116007964	Homo sapiens golgi glycoprotein 1 (GLG1), transcript variant 1, mRNA [NM_012201]	GLG1
A_33_P3335629	-0.647924999999994	889033091666667	0.0185056754613099	0.917682419819775	Homo sapiens transmembrane protein 208 (TMEM208), mRNA [NM_014187]	TMEM208
A_33_P3879161	0.953112860000005	66030201625	0.0187272768470426	0.92436108663087	Homo sapiens phosphoinositide-3-kinase adaptor protein 1 (PIK3AP1), mRNA [NM_152309]	PIK3AP1
A_33_P3366575	-0.930373279999995	4327517125	0.0187315060943343	0.92436108663087	Homo sapiens nuclear transport factor 2-like export factor 2 (NXT2), mRNA [NM_018698]	NXT2
A_23_P36928	-0.911359599999994	103454244166667	0.0189090924655222	0.928649167063475	Homo sapiens polymerase (RNA) I polypeptide D, 16kDa (POLR1D), transcript variant 1, mRNA [NM_015972]	POLR1D
A_23_P143247	138263452	526109370833333	0.0189341542057702	0.928649167063475	Homo sapiens teashirt zinc finger homeobox 2 (TSHZ2), mRNA [NM_173485]	TSHZ2
A_23_P20832	0.786276300000011	9971703	0.0190290107797248	0.928649167063475	Homo sapiens spectrin, alpha, non-erythrocytic 1 (alpha-fodrin) (SPTAN1), transcript variant 2, mRNA [NM_003127]	SPTAN1
A_33_P3350056	0.788411800000006	105998328958333	0.0190668089170013	0.928649167063475	Homo sapiens metallothionein 1X (MT1X), mRNA [NM_005952]	MT1X
A_23_P99930	-0.717675339999996	643789296666667	0.0190964258259363	0.928649167063475	Homo sapiens TIMELESS interacting protein (TIPIN), mRNA [NM_017858]	TIPIN
A_24_P212072	-107720463999999	675430965416667	0.0192305500896592	0.928649167063475	Homo sapiens ankyrin repeat domain 32 (ANKRD32), mRNA [NM_032290]	ANKRD32
A_33_P3334037	0.771828660000007	691876509166667	0.0193085980156901	0.928649167063475	Homo sapiens WW domain binding protein 11 (WBP11), mRNA [NM_016312]	WBP11
A_24_P253251	0.644497720000001	647480892916667	0.0194549635056882	0.928649167063475	Homo sapiens solute carrier family 7 (cationic amino acid transporter, y+ system), member 1 (SLC7A1), mRNA [NM_003045]	SLC7A1
A_24_P184732	0.630319380000003	5421168125	0.0194622303545067	0.928649167063475	Homo sapiens papilin, proteoglycan-like sulfated glycoprotein (PAPLN), mRNA [NM_173462]	PAPLN
A_32_P148345	138033426	405496649166667	0.0194685361538879	0.928649167063475	Homo sapiens annexin A2 (ANXA2), transcript variant 2, mRNA [NM_001002857]	ANXA2
A_24_P484797	-0.617431039999996	71789013	0.0195048900567575	0.928649167063475	Homo sapiens cell death-inducing DFFA-like effector c pseudogene (CIDECP), non-coding RNA [NR_002786]	CIDECP
A_33_P3380567	-0.682657799999991	11486739875	0.0195717850674935	0.928649167063475	Homo sapiens SHANK-associated RH domain interactor (SHARPIN), mRNA [NM_030974]	SHARPIN
A_33_P3397506	-11134111	447539539166667	0.0196343136109221	0.928649167063475	PREDICTED: Homo sapiens adaptor-related protein complex 1, sigma 2 subunit pseudogene (LOC653653), miscRNA [XR_078534]	LOC653653
A_24_P88800	-0.735045599999998	894657516666667	0.0196702912796657	0.928649167063475	Homo sapiens cytochrome c oxidase subunit VIIa polypeptide 2 like (COX7A2L), nuclear gene encoding mitochondrial protein, mRNA [NM_004718]	COX7A2L
A_23_P155052	0.788778700000004	504916040416667	0.0198522650686021	0.928649167063475	Homo sapiens apolipoprotein L, 6 (APOL6), mRNA [NM_030641]	APOL6
A_24_P131392	-0.557599479999997	615402768333333	0.0198703037172061	0.928649167063475	Homo sapiens family with sequence similarity 82, member A1 (FAM82A1), transcript variant 1, mRNA [NM_144713]	FAM82A1
A_24_P16036	-0.963045499999993	915819729166667	0.019897823621591	0.928649167063475	Homo sapiens chromosome 2 open reading frame 79 (C2orf79), mRNA [NM_001013663]	C2orf79
A_33_P3317548	-0.959656919999998	43252353875	0.020043522934867	0.928649167063475
A_33_P3297003	-0.661863819999996	5989022	0.0201559755334333	0.928649167063475	Homo sapiens hypothetical LOC647979 (LOC647979), non-coding RNA [NR_027451]	LOC647979
A_32_P47988	-10585217	61365745875	0.0201946328135759	0.928649167063475	Homo sapiens calcium/calmodulin-dependent protein kinase II delta (CAMK2D), transcript variant 3, mRNA [NM_001221]	CAMK2D
A_23_P132285	-0.697034899999988	109300856458333	0.0202553279655553	0.928649167063475	Homo sapiens mercaptopyruvate sulfurtransferase (MPST), nuclear gene encoding mitochondrial protein, transcript variant 3, mRNA [NM_001130517]	MPST
A_33_P3292635	-0.994934419999995	42876829125	0.0202553873737071	0.928649167063475
A_23_P300150	0.763012900000012	108813303333333	0.0202690177541936	0.928649167063475	Homo sapiens nuclear factor of activated T-cells, cytoplasmic, calcineurin-dependent 1 (NFATC1), transcript variant 3, mRNA [NM_172387]	NFATC1
A_33_P3389394	-0.805916699999997	614441620833333	0.0202884238251202	0.928649167063475	Homo sapiens ribonuclease P RNA component H1 (RPPH1), RNase P RNA [NR_002312]	RPPH1
A_24_P293120	-0.624020519999992	739691246666667	0.0202912714372045	0.928649167063475	Homo sapiens zinc finger protein 576 (ZNF576), transcript variant 1, mRNA [NM_024327]	ZNF576
A_23_P54840	0.721907000000005	114899703541667	0.0203411139693482	0.928649167063475	Homo sapiens metallothionein 1A (MT1A), mRNA [NM_005946]	MT1A
A_23_P376449	23301032	37473578125	0.0203839446290547	0.928649167063475	PREDICTED: Homo sapiens similar to Putative cathepsin L-like protein 6 (LOC642413), miscRNA [XR_016155]	LOC642413
A_33_P3381751	0.691404300000011	105454776458333	0.0203871472541814	0.928649167063475	Homo sapiens T-cell lymphoma invasion and metastasis 1 (TIAM1), mRNA [NM_003253]	TIAM1
A_23_P156739	-0.745427199999996	842152991666667	0.020391682678838	0.928649167063475	Homo sapiens chromosome 6 open reading frame 125 (C6orf125), mRNA [NM_032340]	C6orf125
A_23_P502312	0.87864360000002	157237993125	0.0204044937536782	0.928649167063475	Homo sapiens CD97 molecule (CD97), transcript variant 1, mRNA [NM_078481]	CD97
A_33_P3275310	-0.709393379999999	470370759583333	0.0204804606410851	0.928649167063475	Homo sapiens ataxin 3 (ATXN3), transcript variant reference, mRNA [NM_004993]	ATXN3
A_23_P145724	25331608	574761865	0.0205016138237058	0.928649167063475	Homo sapiens chromosome 7 open reading frame 16 (C7orf16), transcript variant 1, mRNA [NM_006658]	C7orf16
A_33_P3224426	206623232	48771852625	0.0205554217485648	0.928649167063475	Homo sapiens cDNA FLJ43050 fis, clone BRTHA3005046. [AK125040]	LOC729305
A_24_P16124	0.787917600000009	132331550208333	0.0206340016811348	0.928649167063475	Homo sapiens interferon induced transmembrane protein 4 pseudogene (IFITM4P), non-coding RNA [NR_001590]	IFITM4P
A_33_P3293362	-149198264	672683466666667	0.0206451535540242	0.928649167063475	Homo sapiens MOCO sulphurase C-terminal domain containing 1 (MOSC1), nuclear gene encoding mitochondrial protein, mRNA [NM_022746]	MOSC1
A_23_P153524	-0.810245999999999	49584788875	0.0207698913466085	0.928649167063475	Homo sapiens chromosome 19 open reading frame 73 (C19orf73), mRNA [NM_018111]	C19orf73
A_23_P209726	0.568832200000012	922288945833333	0.0208349370481419	0.928649167063475	Homo sapiens SP140 nuclear body protein (SP140), transcript variant 1, mRNA [NM_007237]	SP140
A_33_P3264269	10939975	562229549583333	0.0208545676684181	0.928649167063475	Homo sapiens Mov10, Moloney leukemia virus 10, homolog (mouse) (MOV10), transcript variant 1, mRNA [NM_020963]	MOV10
A_24_P219552	0.599327200000012	100765797916667	0.0208667961030109	0.928649167063475	Homo sapiens nuclear factor (erythroid-derived 2)-like 1 (NFE2L1), mRNA [NM_003204]	NFE2L1
A_33_P3775848	-0.784179639999995	61400700625	0.0209039398590099	0.928649167063475	Homo sapiens chloride intracellular channel 2 (CLIC2), mRNA [NM_001289]	CLIC2
A_33_P3291708	-0.819239599999997	566618969583333	0.0210224685763678	0.928649167063475	601504163F1 NIH_MGC_71 Homo sapiens cDNA clone IMAGE:3905870 5', mRNA sequence [BE613848]
A_33_P3373203	-105549348	620165304583333	0.0210939555706418	0.928649167063475	Homo sapiens cDNA FLJ44826 fis, clone BRACE3046762. [AK126778]
A_23_P210330	127874470000001	100042826458333	0.0211196935655573	0.928649167063475	Homo sapiens galectin-related protein (HSPC159), mRNA [NM_014181]	HSPC159
A_23_P201097	-0.963571399999982	1507609275	0.0211383398516374	0.928649167063475	Homo sapiens guanylate kinase 1 (GUK1), transcript variant 2, mRNA [NM_000858]	GUK1
A_33_P3338011	-12990452	46930883625	0.021174756832702	0.928649167063475	Homo sapiens zinc finger protein 480 (ZNF480), mRNA [NM_144684]	ZNF480
A_33_P3320548	-0.549237499999991	8932012125	0.0211868855464077	0.928649167063475	Homo sapiens nucleoporin like 2 (NUPL2), mRNA [NM_007342]	NUPL2
A_33_P3298043	-0.803977359999997	474591349166667	0.0211898945277231	0.928649167063475	Homo sapiens ATP-binding cassette, sub-family C (CFTR/MRP), member 6 (ABCC6), transcript variant 2, mRNA [NM_001079528]	ABCC6
A_32_P776626	207794124	495790992916667	0.0213761010152267	0.928649167063475	Homo sapiens RANBP2-like and GRIP domain containing 1 (RGPD1), mRNA [NM_001024457]	RGPD1
A_24_P170095	-0.881423819999995	661687221666667	0.0214200872659697	0.928649167063475	Putative uncharacterized protein ENSP00000395270 Fragment [Source:UniProtKB/TrEMBL;Acc:C9JCD8] [ENST00000412600]
A_33_P3385775	124102952	411036255416667	0.0214760325209616	0.928649167063475	Homo sapiens zinc finger protein 703 (ZNF703), mRNA [NM_025069]	ZNF703
A_33_P3417589	-0.543102839999998	606067435416667	0.0215031974615761	0.928649167063475	PREDICTED: Homo sapiens similar to hCG1643231 (LOC100129958), mRNA [XM_001719102]	LOC100129958
A_24_P84880	0.978240780000005	774947530833333	0.0215392208796602	0.928649167063475	Homo sapiens actin pseudogene (LOC148709), non-coding RNA [NR_002929]	LOC148709
A_24_P178963	0.954544200000004	906601097916667	0.0216213088353277	0.928649167063475	Putative uncharacterized protein ENSP00000309003 Fragment [Source:UniProtKB/TrEMBL;Acc:A6NE17] [ENST00000308076]
A_23_P115375	0.872365000000013	133644582291667	0.021638395510985	0.928649167063475	Homo sapiens histone cluster 2, H3d (HIST2H3D), mRNA [NM_001123375]	HIST2H3D
A_24_P343095	-121170575999999	522945630833333	0.0217130557158586	0.928649167063475	Homo sapiens dihydrofolate reductase (DHFR), mRNA [NM_000791]	DHFR
A_33_P3239102	0.765283600000005	770056869583333	0.0217166625585128	0.928649167063475
A_33_P3283619	-115037331999999	743206907916667	0.0217412903145143	0.928649167063475	Homo sapiens SH2 domain protein 1A (SH2D1A), transcript variant 2, mRNA [NM_001114937]	SH2D1A
A_23_P354547	0.659086640000005	774265031666667	0.0218712156638954	0.928649167063475	Homo sapiens mRNA for FLJ00217 protein. [AK074144]
A_33_P3332860	-0.817305999999999	829218349583333	0.0220256966253497	0.928649167063475	Homo sapiens syntaxin 16 (STX16), transcript variant 3, mRNA [NM_001134772]	STX16
A_23_P334664	0.865935660000007	639483662916667	0.0220374010027758	0.928649167063475	Homo sapiens promyelocytic leukemia (PML), transcript variant 8, mRNA [NM_033247]	PML
A_24_P254949	0.930859120000004	549900409166667	0.022050327692101	0.928649167063475	Homo sapiens phosphoglucomutase 5 (PGM5), mRNA [NM_021965]	PGM5
A_33_P3302791	0.967801780000007	668062230416667	0.0221447668783245	0.928649167063475	Homo sapiens cDNA FLJ43321 fis, clone NT2RI2027396. [AK125311]	LOC730338
A_23_P41114	-174442125999999	603090365833333	0.0221838889559978	0.928649167063475	Homo sapiens cystatin A (stefin A) (CSTA), mRNA [NM_005213]	CSTA
A_23_P55749	-214175208	3296335375	0.0222554275545756	0.928649167063475	Homo sapiens collagen, type V, alpha 3 (COL5A3), mRNA [NM_015719]	COL5A3
A_23_P97123	0.625697060000002	73980511625	0.0222708227577166	0.928649167063475	Homo sapiens ankyrin repeat domain 36B pseudogene 1 (ANKRD36BP1), non-coding RNA [NR_026844]	ANKRD36BP1
A_33_P3280147	-112817212	49230399625	0.0222770394075232	0.928649167063475	Homo sapiens FLJ45079 protein (FLJ45079), non-coding RNA [NR_028337]	FLJ45079
A_33_P3333667	-143678046	44195224	0.0223098487648697	0.928649167063475	Homo sapiens X-ray radiation resistance associated 1 (XRRA1), mRNA [NM_182969]	XRRA1
A_23_P34744	-0.825419699999989	911792145833333	0.0223463129595869	0.928649167063475	Homo sapiens cathepsin K (CTSK), mRNA [NM_000396]	CTSK
A_32_P120895	0.555572800000007	114468743333333	0.0223587674789131	0.928649167063475	Homo sapiens LysM, putative peptidoglycan-binding, domain containing 2 (LYSMD2), transcript variant 1, mRNA [NM_153374]	LYSMD2
A_33_P3268555	0.825068020000008	664418329583333	0.0223662812611793	0.928649167063475	Homo sapiens SP140 nuclear body protein (SP140), transcript variant 2, mRNA [NM_001005176]	SP140
A_33_P3224858	145765796000001	508373677916667	0.0224640960416034	0.928649167063475	Homo sapiens eukaryotic translation initiation factor 2-alpha kinase 2 (EIF2AK2), transcript variant 3, mRNA [NM_001135652]	EIF2AK2
A_24_P325520	109570146	863924196666667	0.0225460793430953	0.928649167063475	Homo sapiens sortilin 1 (SORT1), mRNA [NM_002959]	SORT1
A_32_P150391	-152034642	466880527916667	0.0225649417416236	0.928649167063475	Homo sapiens chromosome 17 open reading frame 100 (C17orf100), mRNA [NM_001105520]	C17orf100
A_33_P3342443	-0.979168919999994	8118397075	0.0226031858823934	0.928649167063475	Homo sapiens RAS p21 protein activator 4 (RASA4), transcript variant 1, mRNA [NM_006989]	RASA4
A_32_P416583	0.623999000000008	8661879125	0.022620695155858	0.928649167063475	Homo sapiens NLR family, CARD domain containing 5 (NLRC5), mRNA [NM_032206]	NLRC5
A_23_P213166	-0.706602679999994	603208895	0.0226636064565422	0.928649167063475	Homo sapiens chromosome 4 open reading frame 21 (C4orf21), mRNA [NM_018392]	C4orf21
A_23_P211252	-0.751280899999997	636803164583333	0.0226646549640291	0.928649167063475	Homo sapiens lanosterol synthase (2,3-oxidosqualene-lanosterol cyclase) (LSS), transcript variant 2, mRNA [NM_001001438]	LSS
A_24_P382319	10429112	9223782375	0.0227350039776387	0.928649167063475	Homo sapiens carcinoembryonic antigen-related cell adhesion molecule 1 (biliary glycoprotein) (CEACAM1), transcript variant 1, mRNA [NM_001712]	CEACAM1
A_24_P306720	-0.597379819999994	669908972083333	0.0227961369968129	0.928649167063475	Homo sapiens hypothetical LOC400236, mRNA (cDNA clone IMAGE:5814949). [BC067103]	LOC400236
A_23_P90463	-0.706369399999991	122253063125	0.0228600145787575	0.928649167063475	Homo sapiens LSM7 homolog, U6 small nuclear RNA associated (S. cerevisiae) (LSM7), mRNA [NM_016199]	LSM7
A_33_P3321055	-0.805967699999999	58989728125	0.0228998477560104	0.928649167063475	Homo sapiens tumor necrosis factor receptor superfamily, member 19, mRNA (cDNA clone IMAGE:5737300), with apparent retained intron. [BC035796]	TNFRSF19
A_23_P250644	-0.751004039999991	715242253333333	0.0229367343438107	0.928649167063475	Homo sapiens CDKN2A interacting protein N-terminal like (CDKN2AIPNL), mRNA [NM_080656]	CDKN2AIPNL
A_33_P3297517	-0.733205499999997	8281569375	0.0229648246376991	0.928649167063475	Homo sapiens transformer 2 beta homolog (Drosophila) (TRA2B), mRNA [NM_004593]	TRA2B
A_23_P78134	-0.714592999999995	106856084583333	0.0229665287088275	0.928649167063475	Homo sapiens transmembrane protein 93 (TMEM93), transcript variant 1, mRNA [NM_001014764]	TMEM93
A_33_P3420416	0.720627100000006	786140482916667	0.0230381477421524	0.928649167063475	Homo sapiens lectin, galactoside-binding, soluble, 9 (LGALS9), transcript variant 2, mRNA [NM_002308]	LGALS9
A_24_P358381	-0.697852699999997	83699818625	0.0230859698687285	0.928649167063475	Homo sapiens GTP binding protein 6 (putative) (GTPBP6), mRNA [NM_012227]	GTPBP6
A_33_P3318960	-0.713735299999989	105320063541667	0.0230953516626605	0.928649167063475	Homo sapiens polymerase (RNA) II (DNA directed) polypeptide F (POLR2F), mRNA [NM_021974]	POLR2F
A_33_P3337627	108495780000001	76935811375	0.0231200035069565	0.928649167063475	Homo sapiens transient receptor potential cation channel, subfamily C, member 6 (TRPC6), mRNA [NM_004621]	TRPC6
A_24_P14367	0.969109780000005	548021634583333	0.023159782670527	0.928649167063475	Homo sapiens polypyrimidine tract binding protein 1 (PTBP1), transcript variant 1, mRNA [NM_002819]	PTBP1
A_23_P96542	-0.778343899999996	822312596666667	0.0231816610572685	0.928649167063475	Homo sapiens VMA21 vacuolar H+-ATPase homolog (S. cerevisiae) (VMA21), mRNA [NM_001017980]	VMA21
A_23_P304991	0.542613020000007	772198970416667	0.0232309683806572	0.928649167063475	Homo sapiens holocarboxylase synthetase (biotin-(proprionyl-Coenzyme A-carboxylase (ATP-hydrolysing)) ligase) (HLCS), mRNA [NM_000411]	HLCS
A_33_P3399248	-1181458	588068268333333	0.0232507290376472	0.928649167063475	Homo sapiens ubiquitin-fold modifier 1 (UFM1), mRNA [NM_016617]	UFM1
A_24_P461497	105632058000001	710766741666667	0.0232578048277405	0.928649167063475	PREDICTED: Homo sapiens similar to cytoskeletal beta actin (LOC646048), mRNA [XM_002343637]	LOC646048
A_33_P3276142	0.899455900000008	6976737525	0.0234251527371577	0.928649167063475	Homo sapiens chromosome 15 open reading frame 51 (C15orf51), non-coding RNA [NR_003260]	C15orf51
A_23_P141405	-0.813075799999991	132948574583333	0.0234640983668515	0.928649167063475	Homo sapiens non-metastatic cells 2, protein (NM23B) expressed in (NME2), transcript variant 1, mRNA [NM_002512]	NME2
A_23_P382705	-10154855	55458979	0.0234931875772139	0.928649167063475	Homo sapiens transmembrane and tetratricopeptide repeat containing 2 (TMTC2), mRNA [NM_152588]	TMTC2
A_23_P32233	0.747095800000009	774619165	0.0236157938102407	0.928649167063475	Homo sapiens Kruppel-like factor 4 (gut) (KLF4), mRNA [NM_004235]	KLF4
A_32_P163089	-0.791391799999994	824938792916667	0.0236619510788068	0.928649167063475	Homo sapiens chromosome 12 open reading frame 75 (C12orf75), mRNA [NM_001145199]	C12orf75
A_23_P133279	-0.687656239999993	626072877083333	0.0237526657541413	0.928649167063475	Homo sapiens family with sequence similarity 173, member B (FAM173B), mRNA [NM_199133]	FAM173B
A_23_P53126	0.585754600000008	107892681875	0.0237785878367642	0.928649167063475	Homo sapiens LIM domain only 2 (rhombotin-like 1) (LMO2), transcript variant 1, mRNA [NM_005574]	LMO2
A_23_P108657	-0.657853159999997	681076801666667	0.0237927807696934	0.928649167063475	Homo sapiens WD repeat, sterile alpha motif and U-box domain containing 1 (WDSUB1), transcript variant 3, mRNA [NM_152528]	WDSUB1
A_33_P3393836	0.722197000000008	890180258333333	0.0238265365772651	0.928649167063475	Homo sapiens 5'-nucleotidase, cytosolic III (NT5C3), transcript variant 1, mRNA [NM_001002010]	NT5C3
A_32_P396186	150353844	634605802916667	0.023868319811721	0.928649167063475	Homo sapiens tripartite motif-containing 66 (TRIM66), mRNA [NM_014818]	TRIM66
A_23_P75973	-0.800108339999995	661951234166667	0.0240178697442483	0.928649167063475	Homo sapiens ring finger protein 121 (RNF121), transcript variant 1, mRNA [NM_018320]	RNF121
A_33_P3390391	0.707510200000008	764697650416667	0.0240190569551731	0.928649167063475	Homo sapiens glioma tumor suppressor candidate region gene 1 (GLTSCR1), mRNA [NM_015711]	GLTSCR1
A_24_P179903	-0.538516799999995	94689770625	0.0240562390946011	0.928649167063475	Homo sapiens adenylate kinase 2 (AK2), transcript variant AK2A, mRNA [NM_001625]	AK2
A_33_P3243405	-271553232	381269791666667	0.0241802203896077	0.928649167063475	Homo sapiens G protein-coupled receptor 182 (GPR182), mRNA [NM_007264]	GPR182
A_33_P3362296	-160346894	456833599166667	0.0241834080168278	0.928649167063475	Homo sapiens potassium voltage-gated channel, subfamily G, member 1, mRNA (cDNA clone MGC:12878 IMAGE:4131541), complete cds. [BC006367]	KCNG1
A_32_P76720	-128803244	394340292083333	0.0243209502606272	0.928649167063475	Homo sapiens 5'-nucleotidase domain containing 3 (NT5DC3), mRNA [NM_001031701]	NT5DC3
A_24_P301557	0.798399000000005	102647953541667	0.0243608814872202	0.928649167063475	Homo sapiens lipin 2 (LPIN2), mRNA [NM_014646]	LPIN2
A_33_P3293009	0.727438420000002	53581931375	0.0244129040411659	0.928649167063475	Homo sapiens Na+/K+ transporting ATPase interacting 4 (NKAIN4), mRNA [NM_152864]	NKAIN4
A_23_P78563	-0.839943599999991	124454347291667	0.0244669119932565	0.928649167063475	Homo sapiens ubiquitin-like 5 (UBL5), transcript variant 1, mRNA [NM_024292]	UBL5
A_33_P3279715	-0.604309539999992	74065038125	0.0244785955372609	0.928649167063475	Homo sapiens ubiquitin-like with PHD and ring finger domains 2 (UHRF2), mRNA [NM_152896]	UHRF2
A_24_P324314	-0.769704979999998	46459439125	0.0244900958778886	0.928649167063475	Homo sapiens matrix-remodelling associated 7 (MXRA7), transcript variant 2, mRNA [NM_001008529]	MXRA7
A_23_P427299	0.813042820000007	652086514166667	0.0244988807113335	0.928649167063475	Homo sapiens clone HLS_IMAGE_234376 mRNA sequence. [DQ786249]
A_23_P140848	-0.780170819999999	576548765	0.0245034757985851	0.928649167063475	Homo sapiens M-phase phosphoprotein 6 (MPHOSPH6), mRNA [NM_005792]	MPHOSPH6
A_23_P424734	124838912	660338272916667	0.0245325723418326	0.928649167063475	Homo sapiens exocyst complex component 3-like (EXOC3L), mRNA [NM_178516]	EXOC3L
A_23_P91140	-0.616790339999994	623528926666667	0.0245479120902653	0.928649167063475	Homo sapiens peroxisomal trans-2-enoyl-CoA reductase (PECR), mRNA [NM_018441]	PECR
A_33_P3360728	-0.842570399999989	145486352291667	0.0245606120293424	0.928649167063475	Homo sapiens biliverdin reductase B (flavin reductase (NADPH)) (BLVRB), mRNA [NM_000713]	BLVRB
A_23_P420431	-3437677	395477849458333	0.0246214232659684	0.928649167063475	Homo sapiens XK, Kell blood group complex subunit-related family, member 3 (XKR3), mRNA [NM_175878]	XKR3
A_23_P59714	-0.990146779999996	4621101025	0.0246359637846141	0.928649167063475	Homo sapiens hypothetical protein MGC16142 (MGC16142), non-coding RNA [NR_026902]	MGC16142
A_23_P139123	163044398	504869445416667	0.0246468839938017	0.928649167063475	Homo sapiens serpin peptidase inhibitor, clade G (C1 inhibitor), member 1 (SERPING1), transcript variant 1, mRNA [NM_000062]	SERPING1
A_33_P3258782	-0.893889199999998	855287729166667	0.0248162301863419	0.928649167063475	Homo sapiens adaptor-related protein complex 1, sigma 2 subunit (AP1S2), mRNA [NM_003916]	AP1S2
A_33_P3355407	-0.579124359999995	618155750833333	0.0248662768558431	0.928649167063475	Homo sapiens RNA, U105A small nucleolar (RNU105A), small nucleolar RNA [NR_004404]	RNU105A
A_33_P3211809	-0.663770459999995	66478848375	0.0248806829525018	0.928649167063475	Homo sapiens runt-related transcription factor 1 (RUNX1), transcript variant 3, mRNA [NM_001122607]	RUNX1
A_24_P228579	-0.894607659999997	628576709166667	0.0249063543351175	0.928649167063475	Homo sapiens chromosome 20 open reading frame 7 (C20orf7), nuclear gene encoding mitochondrial protein, transcript variant 1, mRNA [NM_024120]	C20orf7
A_23_P90612	0.572711000000007	98475271875	0.0249122392142522	0.928649167063475	Homo sapiens minichromosome maintenance complex component 6 (MCM6), mRNA [NM_005915]	MCM6
A_23_P160503	-0.575729399999996	699024084583333	0.0249194486381028	0.928649167063475	Homo sapiens glutaredoxin 2 (GLRX2), transcript variant 1, mRNA [NM_016066]	GLRX2
A_32_P9543	0.940261600000012	110040682708333	0.0249276649700908	0.928649167063475	Homo sapiens apolipoprotein B mRNA editing enzyme, catalytic polypeptide-like 3A (APOBEC3A), mRNA [NM_145699]	APOBEC3A
A_33_P3257005	108204638	657895789583333	0.0250750121445563	0.928649167063475	BT009812 transcription factor-like 4 {Homo sapiens} (exp=-1; wgp=0; cg=0), partial (73%) [THC2496362]
A_23_P201655	-0.530294599999994	940094279166667	0.0251157724662962	0.928649167063475	Homo sapiens c-myc binding protein (MYCBP), mRNA [NM_012333]	MYCBP
A_33_P3405848	-145170622	41564303625	0.0251258908883602	0.928649167063475	Homo sapiens thyroid peroxidase (TPO), transcript variant 2, mRNA [NM_175719]	TPO
A_33_P3474319	0.807251000000004	8668818375	0.0251390798298392	0.928649167063475	Homo sapiens solute carrier family 37 (glycerol-3-phosphate transporter), member 2 (SLC37A2), transcript variant 1, mRNA [NM_198277]	SLC37A2
A_23_P120170	-0.887374239999995	474370087916667	0.0251480719846484	0.928649167063475	Homo sapiens tigger transposable element derived 1 (TIGD1), mRNA [NM_145702]	TIGD1
A_33_P3214303	0.628370000000007	104894257291667	0.0251771865433672	0.928649167063475	Homo sapiens forkhead box P1 (FOXP1), transcript variant 1, mRNA [NM_032682]	FOXP1
A_33_P3240507	-0.808787399999989	950972883333333	0.0251940164454903	0.928649167063475	Homo sapiens potassium channel tetramerisation domain containing 12 (KCTD12), mRNA [NM_138444]	KCTD12
A_33_P3325866	-0.981244119999998	504481389583333	0.0252270852050983	0.928649167063475	Homo sapiens F-box and leucine-rich repeat protein 17, mRNA (cDNA clone IMAGE:30341140), with apparent retained intron. [BC063316]	FBXL17
A_33_P3665553	-26200588	464888005416667	0.0252281148169622	0.928649167063475	Homo sapiens cDNA FLJ44253 fis, clone TKIDN2009092. [AK126241]	FLJ44253
A_33_P3546070	-0.740785899999993	890210222916667	0.0252516337995053	0.928649167063475	Homo sapiens PHD finger protein 20-like 1 (PHF20L1), transcript variant 1, mRNA [NM_016018]	PHF20L1
A_33_P3245006	0.617574500000006	726414199166667	0.0252656158594845	0.928649167063475	Homo sapiens dihydroxyacetone kinase 2 homolog (S. cerevisiae) (DAK), mRNA [NM_015533]	DAK
A_24_P343377	-0.696608399999988	1052693175	0.0253384793583067	0.928649167063475	Homo sapiens ATP synthase, H+ transporting, mitochondrial F0 complex, subunit F2 (ATP5J2), nuclear gene encoding mitochondrial protein, transcript variant 3, mRNA [NM_001003714]	ATP5J2
A_23_P252145	0.688477240000005	64790946125	0.0253411960722147	0.928649167063475	Homo sapiens core 1 synthase, glycoprotein-N-acetylgalactosamine 3-beta-galactosyltransferase, 1 (C1GALT1), mRNA [NM_020156]	C1GALT1
A_32_P46981	-0.814448099999994	676895827083333	0.0254029827503846	0.928649167063475	Homo sapiens heat shock factor binding protein 1-like 1 (HSBP1L1), mRNA [NM_001136180]	HSBP1L1
A_23_P347508	-0.613851279999996	655175590833333	0.0254394555795811	0.928649167063475	Homo sapiens chromosome 1 open reading frame 163 (C1orf163), mRNA [NM_023077]	C1orf163
A_23_P128598	0.816590400000003	928084902083333	0.0254780853228668	0.928649167063475	Homo sapiens tubulin, alpha 3c (TUBA3C), mRNA [NM_006001]	TUBA3C
A_24_P314786	-26378038	373452384583333	0.0255032830122451	0.928649167063475	Homo sapiens solute carrier family 4, sodium bicarbonate transporter, member 10 (SLC4A10), mRNA [NM_022058]	SLC4A10
A_32_P157945	349860949	515370299791667	0.0256623082944594	0.930736010504899	Homo sapiens desmoplakin (DSP), transcript variant 1, mRNA [NM_004415]	DSP
A_24_P160969	-11313268	428958789583333	0.0256948192406157	0.930736010504899	Homo sapiens tumor protein p53 inducible protein 11 (TP53I11), mRNA [NM_001076787]	TP53I11
A_24_P222997	-0.925323459999996	39390976625	0.0257473457510633	0.930736010504899	Homo sapiens zinc finger, RAN-binding domain containing 3 (ZRANB3), mRNA [NM_032143]	ZRANB3
A_33_P3235262	-126587654	478271432083333	0.0257926494642304	0.930736010504899	Homo sapiens phosphatidylinositol-4-phosphate 5-kinase-like 1 (PIP5KL1), transcript variant 1, mRNA [NM_001135219]	PIP5KL1
A_24_P385611	0.708330900000005	971242597916667	0.025823255917637	0.930736010504899	Homo sapiens SP100 nuclear antigen (SP100), transcript variant 2, mRNA [NM_003113]	SP100
A_33_P3385006	-0.832239779999999	355246434166667	0.0258672234630267	0.930736010504899	Homo sapiens solute carrier family 39 (metal ion transporter), member 5 (SLC39A5), transcript variant 2, mRNA [NM_001135195]	SLC39A5
A_24_P372562	-0.615745299999993	9923211125	0.025881821808735	0.930736010504899	Homo sapiens protein tyrosine phosphatase, mitochondrial 1 (PTPMT1), nuclear gene encoding mitochondrial protein, transcript variant 1, mRNA [NM_175732]	PTPMT1
A_33_P3347928	-0.517345599999999	910360185416667	0.0260385463041102	0.934714683433563	Homo sapiens cyclin L1 (CCNL1), mRNA [NM_020307]	CCNL1
A_24_P97770	-0.751006379999994	655031930833333	0.0263854974784818	0.939443232964401	Homo sapiens endoplasmic reticulum-golgi intermediate compartment (ERGIC) 1 (ERGIC1), mRNA [NM_001031711]	ERGIC1
A_33_P3214650	0.956251800000009	108163800208333	0.0264729975264132	0.939443232964401	Homo sapiens transporter 2, ATP-binding cassette, sub-family B (MDR/TAP) (TAP2), transcript variant 1, mRNA [NM_000544]	TAP2
A_32_P456537	0.696125800000003	806035881666667	0.0265252616429928	0.939443232964401	Homo sapiens t-complex 1 (TCP1), transcript variant 1, mRNA [NM_030752]	TCP1
A_32_P12610	-0.646305259999997	6171914875	0.0265619179471999	0.939443232964401	Homo sapiens E2F transcription factor 6 (E2F6), mRNA [NM_198256]	E2F6
A_33_P3215557	-0.765067059999994	789169273333333	0.0265619690918479	0.939443232964401	Homo sapiens ADAM metallopeptidase with thrombospondin type 1 motif, 7 (ADAMTS7), mRNA [NM_014272]	ADAMTS7
A_23_P28318	-0.644470399999994	802274612083333	0.0265927094958794	0.939443232964401	Homo sapiens chromosome 2 open reading frame 56 (C2orf56), nuclear gene encoding mitochondrial protein, transcript variant 1, mRNA [NM_144736]	C2orf56
A_23_P158997	-0.955335899999998	541241378333333	0.0265936261567586	0.939443232964401	PREDICTED: Homo sapiens similar to hCG1725380 (LOC729806), mRNA [XM_002342180]	LOC729806
A_33_P3330443	-10135486	407231967083333	0.026607219292905	0.939443232964401	Homo sapiens family with sequence similarity 110, member B (FAM110B), mRNA [NM_147189]	FAM110B
A_23_P134176	110351480000001	139595178125	0.0266613710880432	0.939443232964401	Homo sapiens superoxide dismutase 2, mitochondrial (SOD2), nuclear gene encoding mitochondrial protein, transcript variant 2, mRNA [NM_001024465]	SOD2
A_33_P3294966	-0.909684619999997	421020674166667	0.0266886079034228	0.939443232964401	Homo sapiens cDNA FLJ40572 fis, clone THYMU2006170. [AK097891]	LOC554206
A_33_P3213089	-0.964865179999996	36459958375	0.0267829960991123	0.939443232964401	Homo sapiens cDNA FLJ25388 fis, clone TST02351. [AK058117]
A_32_P34	109379892	421846132916667	0.0270289094750958	0.939443232964401	Sequence 1115 from Patent EP1308459. [AX747590]
A_33_P3390773	0.801143659999999	766409014166667	0.027036499466204	0.939443232964401	Homo sapiens tripartite motif-containing 66 (TRIM66), mRNA [NM_014818]	TRIM66
A_33_P3219720	0.83353500000001	121488614791667	0.0270598884957862	0.939443232964401	Homo sapiens zinc finger protein 248, mRNA (cDNA clone IMAGE:4940056), complete cds. [BC021819]	ZNF248
A_33_P3634554	-104815478	475301606666667	0.0271107665287263	0.939443232964401	full-length cDNA clone CS0DB003YF07 of Neuroblastoma Cot 10-normalized of Homo sapiens (human). [CR616125]	LOC284108
A_33_P3233906	-188597946	615152393333333	0.0271515104765819	0.939443232964401	Homo sapiens receptor (G protein-coupled) activity modifying protein 1 (RAMP1), mRNA [NM_005855]	RAMP1
A_24_P694760	0.703547600000006	623689832083333	0.027164302301734	0.939443232964401	Homo sapiens ELKS/RAB6-interacting/CAST family member 1 (ERC1), transcript variant epsilon, mRNA [NM_178040]	ERC1
A_23_P80336	-0.546822999999993	100692877083333	0.027185546847703	0.939443232964401	Homo sapiens translocase of outer mitochondrial membrane 22 homolog (yeast) (TOMM22), nuclear gene encoding mitochondrial protein, mRNA [NM_020243]	TOMM22
A_23_P12989	-0.803188399999987	128295728541667	0.0271994331669343	0.939443232964401	Homo sapiens peroxiredoxin 5 (PRDX5), nuclear gene encoding mitochondrial protein, transcript variant 1, mRNA [NM_012094]	PRDX5
A_24_P131589	-189004699999999	911828690416667	0.0272462703509639	0.939443232964401	Homo sapiens CD86 molecule (CD86), transcript variant 2, mRNA [NM_006889]	CD86
A_23_P164042	-0.616281319999998	553873283333333	0.0272467148125637	0.939443232964401	Homo sapiens endoplasmic reticulum to nucleus signaling 1 (ERN1), mRNA [NM_001433]	ERN1
A_33_P3575854	-0.657273299999991	103847933541667	0.0273423357381725	0.939443232964401	Homo sapiens hypothetical LOC642361 (LOC642361), non-coding RNA [NR_029407]	LOC642361
A_33_P3378384	0.677026840000005	72973840625	0.0273760038201791	0.939443232964401	Homo sapiens chromosome 15 open reading frame 51 (C15orf51), non-coding RNA [NR_003260]	C15orf51
A_24_P281580	-0.540461019999995	620229564166667	0.0273914814677939	0.939443232964401	Homo sapiens GATS, stromal antigen 3 opposite strand (GATS), transcript variant 1, mRNA [NM_178831]	GATS
A_33_P3218138	0.76314180000001	120635333958333	0.0274096118462391	0.939443232964401	Homo sapiens polymerase (RNA) II (DNA directed) polypeptide A, 220kDa (POLR2A), mRNA [NM_000937]	POLR2A
A_24_P216681	-0.599910399999997	109809252083333	0.0274221945698055	0.939443232964401	Homo sapiens LSM10, U7 small nuclear RNA associated (LSM10), mRNA [NM_032881]	LSM10
A_33_P3227880	-0.861379199999996	102059336666667	0.0274773017944604	0.939443232964401	Homo sapiens butyrophilin, subfamily 3, member A1 (BTN3A1), transcript variant 4, mRNA [NM_001145009]	BTN3A1
A_23_P59988	-0.738938999999993	74753860375	0.0275212116782128	0.939443232964401	Homo sapiens acyl-malonyl condensing enzyme 1-like 2 (AMAC1L2), mRNA [NM_054028]	AMAC1L2
A_23_P154234	-0.853192799999992	98157415625	0.0275340009625164	0.939443232964401	Homo sapiens polymerase (DNA-directed), epsilon 4 (p12 subunit) (POLE4), mRNA [NM_019896]	POLE4
A_23_P37514	0.794146400000013	120231867708333	0.0276026915506949	0.939443232964401	Homo sapiens chromosome 15 open reading frame 39 (C15orf39), mRNA [NM_015492]	C15orf39
A_33_P3676746	0.685596660000004	779215186666667	0.0276061614656732	0.939443232964401	Homo sapiens YLP motif containing 1 (YLPM1), mRNA [NM_019589]	YLPM1
A_24_P371758	-0.672961999999992	777010637916667	0.0277245098965987	0.940376454134487	Homo sapiens mitochondrial ribosomal protein L36 (MRPL36), nuclear gene encoding mitochondrial protein, mRNA [NM_032479]	MRPL36
A_24_P701776	-172857526	382173602083333	0.0277263149379954	0.940376454134487	Homo sapiens Rho guanine nucleotide exchange factor (GEF) 5-like (ARHGEF5L), mRNA [NM_001003702]	ARHGEF5L
A_23_P145965	-118155739999999	86777972	0.0279485899492716	0.94374386290437	Homo sapiens tyrosylprotein sulfotransferase 1 (TPST1), mRNA [NM_003596]	TPST1
A_33_P3363425	107506076000001	630558195833333	0.028002028856073	0.94374386290437	FERM domain containing 3 [Source:HGNC Symbol;Acc:24125] [ENST00000304195]	FRMD3
A_23_P503072	-0.712375039999998	5265369925	0.0280352769219646	0.94374386290437	Homo sapiens chemokine (C-C motif) ligand 28 (CCL28), mRNA [NM_148672]	CCL28
A_23_P106002	0.773198100000011	130657145416667	0.0280453609642517	0.94374386290437	Homo sapiens nuclear factor of kappa light polypeptide gene enhancer in B-cells inhibitor, alpha (NFKBIA), mRNA [NM_020529]	NFKBIA
A_23_P147199	-0.54691899999999	912615039583333	0.0280582560561747	0.94374386290437	Homo sapiens zinc finger protein 271 (ZNF271), transcript variant 1, non-coding RNA [NR_024565]	ZNF271
A_23_P216080	-0.538478059999997	767497515416667	0.028115049078996	0.944088452682446	Homo sapiens hook homolog 3 (Drosophila) (HOOK3), mRNA [NM_032410]	HOOK3
A_33_P3673310	0.955388220000007	548198847916667	0.028314047556275	0.94661407665615
A_23_P209652	0.756256920000003	620842364166667	0.0283245400832855	0.94661407665615	Homo sapiens INO80 complex subunit D (INO80D), mRNA [NM_017759]	INO80D
A_23_P364107	-0.626131599999998	7027573325	0.0283640861494805	0.94661407665615	Homo sapiens chromosome 14 open reading frame 106 (C14orf106), mRNA [NM_018353]	C14orf106
A_33_P3280355	156896500000001	986480720833333	0.0284483675701117	0.94661407665615	PREDICTED: Homo sapiens similar to heat shock 90kDa protein 1, beta (LOC100132857), partial miscRNA [XR_037044]	LOC100132857
A_23_P313550	-181105346	390037657083333	0.0284727840253893	0.94661407665615	Homo sapiens solute carrier family 25, member 41 (SLC25A41), mRNA [NM_173637]	SLC25A41
A_33_P3227788	-0.993419979999998	34861326375	0.028544128595961	0.94661407665615	Homo sapiens pantothenate kinase 1 (PANK1), transcript variant alpha, mRNA [NM_148977]	PANK1
A_33_P3647427	15602838	332124455833333	0.0285629398727162	0.94661407665615	Human Kox26 mRNA for zinc finger protein, partial. [X52357]	ZNF29P
A_33_P3343106	-0.760620459999996	704274775833333	0.0286216227687653	0.94661407665615	Homo sapiens ets variant 2 (ETV2), mRNA [NM_014209]	ETV2
A_33_P3345708	-0.859001999999997	682899347083333	0.0286537657482929	0.94661407665615	Homo sapiens cAMP responsive element binding protein 3-like 4 (CREB3L4), mRNA [NM_130898]	CREB3L4
A_23_P76761	-0.613053699999995	713597972916667	0.028656988613888	0.94661407665615	Homo sapiens vaccinia related kinase 1 (VRK1), mRNA [NM_003384]	VRK1
A_24_P547010	-0.801988999999992	138897034166667	0.0287867987002569	0.949355855672538
A_23_P381449	0.910632600000008	847901205	0.0290772213224048	0.952750935959094	Homo sapiens Sp2 transcription factor (SP2), mRNA [NM_003110]	SP2
A_23_P155463	-216794778	620678347916667	0.0290902756470683	0.952750935959094	Homo sapiens leucine rich repeat containing 2 (LRRC2), transcript variant 1, mRNA [NM_024512]	LRRC2
A_23_P250385	-156776698	341847996666667	0.0291198756476071	0.952750935959094	Homo sapiens histone cluster 1, H1b (HIST1H1B), mRNA [NM_005322]	HIST1H1B
A_33_P3378383	104087528	608646822916667	0.029121640974202	0.952750935959094	Homo sapiens chromosome 15 open reading frame 51 (C15orf51), non-coding RNA [NR_003260]	C15orf51
A_23_P133648	11019212	643636529583333	0.0291246218466935	0.952750935959094	Homo sapiens family with sequence similarity 8, member A1 (FAM8A1), mRNA [NM_016255]	FAM8A1
A_33_P3278911	-0.545485599999994	96057804375	0.0292280851707799	0.952967234137225	Homo sapiens PHD finger protein 20-like 1 (PHF20L1), transcript variant 2, mRNA [NM_032205]	PHF20L1
A_33_P3402091	22068253	29445316375	0.0292841378587742	0.952967234137225	Homo sapiens c-mer proto-oncogene tyrosine kinase (MERTK), mRNA [NM_006343]	MERTK
A_23_P35467	-0.923275819999999	838239335833333	0.0293603629111305	0.952967234137225	Homo sapiens CDGSH iron sulfur domain 1 (CISD1), mRNA [NM_018464]	CISD1
A_33_P3371718	0.629578800000008	131883051875	0.0294879961852241	0.952967234137225	Homo sapiens spermidine/spermine N1-acetyltransferase 1 (SAT1), transcript variant 1, mRNA [NM_002970]	SAT1
A_23_P309701	-0.890528599999997	512187342083333	0.0295143927035299	0.952967234137225	Homo sapiens protein tyrosine phosphatase, non-receptor type 2 (PTPN2), transcript variant 1, mRNA [NM_002828]	PTPN2
A_23_P128532	-0.619605079999997	690717657083333	0.0295178961776948	0.952967234137225	Homo sapiens chromosome 12 open reading frame 45 (C12orf45), mRNA [NM_152318]	C12orf45
A_33_P3286988	-0.826864259999995	466044007083333	0.0295202179957014	0.952967234137225	PREDICTED: Homo sapiens similar to hCG2045005 (LOC100128435), mRNA [XM_001718664]	LOC100128435
A_24_P356509	0.688281200000005	505636692083333	0.0295424849709937	0.952967234137225	Homo sapiens RAD51-like 3 (S. cerevisiae) (RAD51L3), transcript variant 6, mRNA [NM_001142571]	RAD51L3
A_33_P3234487	-0.742870099999998	116127809791667	0.0295953533954654	0.952967234137225	Homo sapiens bolA homolog 2B (E. coli) (BOLA2B), mRNA [NM_001039182]	BOLA2B
A_33_P3303951	-0.630217019999998	772701792083333	0.0296010924714748	0.952967234137225	Homo sapiens nucleoporin like 2 (NUPL2), mRNA [NM_007342]	NUPL2
A_24_P159434	104127330000001	11493283375	0.0296517983387158	0.953086804922082	Homo sapiens CD300a molecule (CD300A), mRNA [NM_007261]	CD300A
A_33_P3261167	0.669011600000006	130303633958333	0.0297268750836322	0.953988101971881	Homo sapiens glucosamine (N-acetyl)-6-sulfatase (GNS), mRNA [NM_002076]	GNS
A_33_P3244181	-0.800087699999994	797309020833333	0.0298603648100476	0.955944655178101	Homo sapiens heat shock factor binding protein 1 (HSBP1), mRNA [NM_001537]	HSBP1
A_33_P3345812	0.809495200000005	57601020125	0.0298821078484822	0.955944655178101	Homo sapiens G protein-coupled estrogen receptor 1 (GPER), transcript variant 3, mRNA [NM_001039966]	GPER
A_33_P3228385	-0.794609799999991	979043466666667	0.0299781441775005	0.957132435652692	Homo sapiens ATPase inhibitory factor 1 (ATPIF1), nuclear gene encoding mitochondrial protein, transcript variant 1, mRNA [NM_016311]	ATPIF1
A_23_P92261	-0.601815999999992	855678247916667	0.0300558076619651	0.957132435652692	Homo sapiens endothelin converting enzyme 2 (ECE2), transcript variant 3, mRNA [NM_032331]	ECE2
A_23_P207680	-145242969999999	641478317916667	0.0300685895265628	0.957132435652692	Homo sapiens ADP-ribosylation factor-like 17B (ARL17B), transcript variant 1, mRNA [NM_001039083]	ARL17B
A_23_P6535	0.847279200000004	865383714583333	0.0301834342519759	0.957132435652692	Homo sapiens kelch domain containing 7B (KLHDC7B), mRNA [NM_138433]	KLHDC7B
A_33_P3483909	-13108828	453413996666667	0.0301944179761308	0.957132435652692	Homo sapiens cDNA FLJ45212 fis, clone BRCAN2018667. [AK127155]	C11orf55
A_24_P303589	0.538745640000009	86156697	0.0302101766967348	0.957132435652692	Homo sapiens cullin 1 (CUL1), mRNA [NM_003592]	CUL1
A_33_P3407937	-0.955315759999996	619338911666667	0.0302495755474497	0.957132435652692	Homo sapiens phosphatidylinositol-specific phospholipase C, X domain containing 1 (PLCXD1), transcript variant 1, mRNA [NM_018390]	PLCXD1
A_23_P44956	-0.968193599999992	141051071875	0.030303078781354	0.957331843992868	Homo sapiens ribosomal protein L35a (RPL35A), mRNA [NM_000996]	RPL35A
A_23_P44836	-104470272	541060034166667	0.0303670599522704	0.957861135228535	Homo sapiens 5'-nucleotidase domain containing 2 (NT5DC2), transcript variant 2, mRNA [NM_022908]	NT5DC2
A_33_P3252695	-20950408	265734780416667	0.0305681857600731	0.96220597310847	Homo sapiens cytokine-like 1 (CYTL1), mRNA [NM_018659]	CYTL1
A_24_P313186	0.467739220000009	857864301666667	0.0306768647580707	0.96220597310847	Homo sapiens calmodulin 1 (phosphorylase kinase, delta) (CALM1), transcript variant 1, mRNA [NM_006888]	CALM1
A_33_P3214027	-100206858	438984786666667	0.0307168886911702	0.96220597310847	Homo sapiens cytospin A (CYTSA), transcript variant 1, mRNA [NM_015330]	CYTSA
A_24_P6903	0.885704800000003	8727551625	0.0307505445961857	0.96220597310847	Homo sapiens actin, beta-like 2 (ACTBL2), mRNA [NM_001017992]	ACTBL2
A_23_P383977	-0.563058259999995	732630884583333	0.0307714256452889	0.96220597310847	Homo sapiens small nuclear RNA activating complex, polypeptide 5, 19kDa (SNAPC5), mRNA [NM_006049]	SNAPC5
A_33_P3270636	0.596803200000007	107846426666667	0.0308377069521038	0.96220597310847	Homo sapiens shisa homolog 5 (Xenopus laevis) (SHISA5), mRNA [NM_016479]	SHISA5
A_24_P213370	132981086000001	416378815833333	0.03088242049257	0.96220597310847	Homo sapiens cDNA FLJ26472 fis, clone KDN04506. [AK129982]
A_33_P3398143	406515820000002	103709567666667	0.030923913441854	0.96220597310847	integrin, beta 2 (complement component 3 receptor 3 and 4 subunit) [Source:HGNC Symbol;Acc:6155] [ENST00000397846]
A_33_P3378707	120630394000001	657954091666667	0.0309761102372476	0.96220597310847	Homo sapiens p21-activated kinase 2 pseudogene (LOC646214), non-coding RNA [NR_027053]	LOC646214
A_33_P3315314	0.818251000000007	104884500833333	0.0309975086253611	0.96220597310847	Homo sapiens metallothionein 1H (MT1H), mRNA [NM_005951]	MT1H
A_23_P428129	15206154	118183163333333	0.0310400944912712	0.96220597310847	Homo sapiens cyclin-dependent kinase inhibitor 1C (p57, Kip2) (CDKN1C), transcript variant 1, mRNA [NM_000076]	CDKN1C
A_23_P38427	-0.680023599999991	103855604791667	0.031089772846446	0.96220597310847	Homo sapiens RAB11 family interacting protein 4 (class II) (RAB11FIP4), mRNA [NM_032932]	RAB11FIP4
A_33_P3251198	-0.513639659999992	657448764166667	0.0311569328489173	0.96220597310847	Sequence 42 from Patent WO0220754. [AX721082]
A_32_P123088	-0.589752239999995	61008707875	0.0311689835485783	0.96220597310847	Homo sapiens TMED7-TICAM2 readthrough (TMED7-TICAM2), transcript variant 1, mRNA [NM_001164468]	TMED7-TICAM2
A_33_P3268507	0.760728880000004	59589481375	0.0312265842550947	0.962519121370563	Homo sapiens carcinoembryonic antigen-related cell adhesion molecule 1 (biliary glycoprotein) (CEACAM1), transcript variant 2, mRNA [NM_001024912]	CEACAM1
A_33_P3404448	-0.854018399999998	521226209583333	0.0313212137002348	0.96397095033105	Homo sapiens small nuclear ribonucleoprotein 48kDa (U11/U12) (SNRNP48), mRNA [NM_152551]	SNRNP48
A_23_P379327	-0.500383239999993	761463215416667	0.031412067959884	0.965302367215708	Homo sapiens family with sequence similarity 63, member B (FAM63B), transcript variant 1, mRNA [NM_001040450]	FAM63B
A_23_P77328	-0.736194199999987	956480541666667	0.0315068526044969	0.96675035480243	Homo sapiens GTP cyclohydrolase I feedback regulator (GCHFR), mRNA [NM_005258]	GCHFR
A_33_P3307163	0.970694040000007	6640718875	0.0315713746469812	0.967266798474429	Homo sapiens RNA binding motif protein 20 (RBM20), mRNA [NM_001134363]	RBM20
A_23_P252913	-170390302	3258380575	0.0317421725536749	0.968118295953329	Homo sapiens Bardet-Biedl syndrome 7 (BBS7), transcript variant 2, mRNA [NM_018190]	BBS7
A_33_P3395219	-0.769244979999997	379840104166667	0.0318186938776869	0.968118295953329	Homo sapiens cDNA FLJ90637 fis, clone PLACE1003772, weakly similar to EXTENSIN PRECURSOR. [AK075118]	C1orf118
A_33_P3390107	-454869119999999	140800692083333	0.0318451380038885	0.968118295953329	Homo sapiens RNA, 18S ribosomal 1 (RN18S1), ribosomal RNA [NR_003286]	RN18S1
A_24_P56388	0.714058500000004	802620174166667	0.0318568866265652	0.968118295953329	Homo sapiens hypoxia inducible factor 1, alpha subunit (basic helix-loop-helix transcription factor) (HIF1A), transcript variant 2, mRNA [NM_181054]	HIF1A
A_33_P3265479	-127323724	503764474583333	0.0318630572758156	0.968118295953329	Homo sapiens zinc finger and AT hook domain containing (ZFAT), transcript variant 3, mRNA [NM_001029939]	ZFAT
A_33_P3423027	-0.544032659999995	65606427875	0.0319157400076487	0.968118295953329	Homo sapiens neural retina leucine zipper (NRL), mRNA [NM_006177]	NRL
A_24_P116805	0.891341000000001	924942229166667	0.0319332975048209	0.968118295953329	Homo sapiens signal transducer and activator of transcription 3 (acute-phase response factor) (STAT3), transcript variant 3, mRNA [NM_213662]	STAT3
A_33_P3404697	-0.559507079999995	668179105833333	0.0320926384815618	0.969373496559414	Homo sapiens phosphoseryl-tRNA kinase (PSTK), mRNA [NM_153336]	PSTK
A_33_P3398331	-10207838	31549524	0.0321319902934462	0.969373496559414	Homo sapiens matrix metallopeptidase 24 (membrane-inserted) (MMP24), mRNA [NM_006690]	MMP24
A_23_P3994	-109554199999999	97369795	0.0322147896436501	0.969373496559414	Homo sapiens chromosome 17 open reading frame 61 (C17orf61), mRNA [NM_152766]	C17orf61
A_33_P3323101	-0.607304659999997	702425682916667	0.0322965224584124	0.969373496559414	Homo sapiens zinc finger protein 33A (ZNF33A), transcript variant 1, mRNA [NM_006954]	ZNF33A
A_33_P3350863	-146241139999999	93935823125	0.0323398523867979	0.969373496559414	Homo sapiens resistin (RETN), mRNA [NM_020415]	RETN
A_33_P3295283	0.608690700000007	117024077083333	0.0323697413580315	0.969373496559414	Homo sapiens lysophosphatidylcholine acyltransferase 3 (LPCAT3), mRNA [NM_005768]	LPCAT3
A_23_P204304	0.831355700000004	586929767083333	0.0324732191680086	0.969373496559414	Homo sapiens protein tyrosine phosphatase, receptor type, O (PTPRO), transcript variant 1, mRNA [NM_030667]	PTPRO
A_23_P22682	-0.766973039999997	525387419166667	0.0326043177565849	0.969373496559414	Homo sapiens armadillo repeat containing, X-linked 1 (ARMCX1), mRNA [NM_016608]	ARMCX1
A_23_P25475	159835070000001	6701020925	0.0326123572913496	0.969373496559414	Homo sapiens sterol O-acyltransferase 2 (SOAT2), mRNA [NM_003578]	SOAT2
A_33_P3255434	260206608000001	773759874166667	0.0326185588257664	0.969373496559414	Homo sapiens maternally expressed 3 (non-protein coding) (MEG3), transcript variant 3, non-coding RNA [NR_003531]	MEG3
A_23_P60565	-0.999963159999997	648399280833333	0.0326273104626297	0.969373496559414	Homo sapiens zinc finger protein 354A (ZNF354A), mRNA [NM_005649]	ZNF354A
A_24_P10233	-0.898122399999993	969528614583333	0.0326365021990753	0.969373496559414	Homo sapiens death-associated protein kinase 2 (DAPK2), mRNA [NM_014326]	DAPK2
A_23_P3014	-0.936643399999989	96176626875	0.0327247166877566	0.969373496559414	Homo sapiens ribonuclease, RNase A family, k6 (RNASE6), mRNA [NM_005615]	RNASE6
A_33_P3243128	-0.798300499999995	919427779166667	0.0327347430127292	0.969373496559414	Homo sapiens coenzyme Q5 homolog, methyltransferase (S. cerevisiae) (COQ5), nuclear gene encoding mitochondrial protein, mRNA [NM_032314]	COQ5
A_33_P3272260	-12340752	539077588333333	0.0327433799872182	0.969373496559414	Homo sapiens signal-regulatory protein beta 2 (SIRPB2), transcript variant 1, mRNA [NM_001122962]	SIRPB2
A_33_P3246763	197918956	26458983	0.0327815009181448	0.969373496559414	Homo sapiens arylalkylamine N-acetyltransferase (AANAT), transcript variant 1, mRNA [NM_001166579]	AANAT
A_33_P3353259	-0.953303299999986	145563449583333	0.0328582147398277	0.969373496559414
A_24_P401870	-0.868499799999993	869935954166667	0.0329580656253561	0.969373496559414	Homo sapiens chromosome 9 open reading frame 139 (C9orf139), mRNA [NM_207511]	C9orf139
A_33_P3418218	135459584	326001930833333	0.03297190353478	0.969373496559414	Homo sapiens SEC16 homolog B (S. cerevisiae) (SEC16B), mRNA [NM_033127]	SEC16B
A_23_P155688	-174510014	53223760375	0.0329805202298366	0.969373496559414	Homo sapiens serine peptidase inhibitor, Kazal type 2 (acrosin-trypsin inhibitor) (SPINK2), mRNA [NM_021114]	SPINK2
A_33_P3372266	-234174958	5212271125	0.0330364240864595	0.969373496559414	immunoglobulin lambda variable 8-61 [Source:HGNC Symbol;Acc:5931] [ENST00000390283]
A_33_P3347417	-141884079999999	876476914583333	0.0330738455497989	0.969373496559414	Homo sapiens spen homolog, transcriptional regulator (Drosophila) (SPEN), mRNA [NM_015001]	SPEN
A_23_P4714	-0.570035659999996	682162268333333	0.0330739798648612	0.969373496559414	Homo sapiens melanoma inhibitory activity (MIA), mRNA [NM_006533]	MIA
A_23_P78410	-0.528635199999989	8562407625	0.0333016919624171	0.974639128977986	Homo sapiens chromosome 18 open reading frame 55 (C18orf55), nuclear gene encoding mitochondrial protein, mRNA [NM_014177]	C18orf55
A_33_P3397150	0.772881160000003	749877836666667	0.0333825265344753	0.97558260820318	Homo sapiens cDNA FLJ39324 fis, clone OCBBF2015115. [AK096643]	FLJ22184
A_23_P120435	0.805497220000007	7836382375	0.0334371652788444	0.97558260820318	Homo sapiens WAP four-disulfide core domain 3 (WFDC3), mRNA [NM_080614]	WFDC3
A_32_P166693	0.744106560000008	799611987083333	0.0334782316985215	0.97558260820318	Homo sapiens HEG homolog 1 (zebrafish) (HEG1), mRNA [NM_020733]	HEG1
A_33_P3231357	-152294854	387267545	0.0335544352956422	0.976048602505704	Homo sapiens KISS1 receptor (KISS1R), mRNA [NM_032551]	KISS1R
A_33_P3351982	-0.452655599999996	840173120833333	0.0335904705921005	0.976048602505704	Homo sapiens chromosome 2 open reading frame 64 (C2orf64), mRNA [NM_001008215]	C2orf64
A_24_P79040	-0.704098339999993	736835547083333	0.0336425398839174	0.976163081438643	Homo sapiens calpain 12 (CAPN12), mRNA [NM_144691]	CAPN12
A_24_P330773	0.511683720000009	769676840416667	0.0337383433739928	0.976831563857192	Homo sapiens calcium binding and coiled-coil domain 2 (CALCOCO2), mRNA [NM_005831]	CALCOCO2
A_23_P41344	-209432436	224495280666667	0.0337619034742082	0.976831563857192	Homo sapiens epiregulin (EREG), mRNA [NM_001432]	EREG
A_33_P3385488	-11813764	122244985833333	0.0338822311462862	0.978916541465779	Homo sapiens ribosomal protein S18 (RPS18), mRNA [NM_022551]	RPS18
A_33_P3389113	-176962482	368131713333333	0.0339611683601567	0.979801446202986
A_24_P24142	-0.839979799999993	13618576375	0.0340282251726771	0.980341566693517
A_33_P3298810	117020588	6821487	0.0341949417525225	0.981134519997237	Homo sapiens free fatty acid receptor 3 (FFAR3), mRNA [NM_005304]	FFAR3
A_23_P303210	-0.999544619999996	65826165	0.0342187530051598	0.981134519997237	Homo sapiens IKBKB interacting protein (IKBIP), transcript variant 1, mRNA [NM_153687]	IKBIP
A_24_P210829	-0.76258874	731049834166667	0.0342407094936207	0.981134519997237	Homo sapiens non-metastatic cells 4, protein expressed in (NME4), nuclear gene encoding mitochondrial protein, mRNA [NM_005009]	NME4
A_23_P408830	-13564026	938910533333333	0.0343035313284197	0.981134519997237	Homo sapiens calcium/calmodulin-dependent protein kinase kinase 2, beta (CAMKK2), transcript variant 6, mRNA [NM_172215]	CAMKK2
A_23_P20384	-0.816361799999996	100830758958333	0.0343243206918184	0.981134519997237	Homo sapiens LSM1 homolog, U6 small nuclear RNA associated (S. cerevisiae) (LSM1), mRNA [NM_014462]	LSM1
A_23_P55421	-0.661136139999996	561022210833333	0.0343932682546242	0.981134519997237	Homo sapiens chromobox homolog 8 (Pc class homolog, Drosophila) (CBX8), mRNA [NM_020649]	CBX8
A_23_P330999	0.592948500000007	61434676625	0.0344225237007441	0.981134519997237	Homo sapiens mediator complex subunit 23 (MED23), transcript variant 2, mRNA [NM_015979]	MED23
A_23_P70359	-0.96733519999999	962954670833333	0.034442746190614	0.981134519997237	Homo sapiens chromosome 6 open reading frame 59 (C6orf59), non-coding RNA [NR_024277]	C6orf59
A_24_P285480	-0.487937699999994	867680535416667	0.0346437274788071	0.984421631479155	Homo sapiens mitochondrial ribosomal protein L33 (MRPL33), nuclear gene encoding mitochondrial protein, transcript variant 1, mRNA [NM_004891]	MRPL33
A_24_P303454	125787440000001	933783358333333	0.0346552137302099	0.984421631479155	Homo sapiens T-cell lymphoma invasion and metastasis 2 (TIAM2), transcript variant 1, mRNA [NM_012454]	TIAM2
A_23_P106299	-0.792687499999987	140104170416667	0.0348038978035514	0.986913070034139	Homo sapiens small EDRK-rich factor 2 (SERF2), mRNA [NM_001018108]	SERF2
A_24_P450285	-0.919063139999993	737292702083333	0.0348402405159473	0.986913070034139	Homo sapiens coiled-coil domain containing 153 (CCDC153), mRNA [NM_001145018]	CCDC153
A_33_P3399291	-106537809999999	142238950625	0.0349220832413657	0.986957421384081	Homo sapiens guanylate kinase 1 (GUK1), transcript variant 2, mRNA [NM_000858]	GUK1
A_32_P182941	-0.841434999999992	127434585416667	0.0349391296989335	0.986957421384081	Homo sapiens ribosomal protein S3 (RPS3), mRNA [NM_001005]	RPS3
A_23_P215253	-0.647414199999995	946849341666667	0.0351190148491948	0.988995904158518	Homo sapiens cDNA FLJ58900 complete cds, weakly similar to Uroplakin-3B precursor. [AK296066]	POLR2J4
A_23_P70688	-0.641177599999992	119830669583333	0.0352441442846949	0.988995904158518	Homo sapiens lymphocyte antigen 86 (LY86), mRNA [NM_004271]	LY86
A_24_P74487	-0.556888959999998	743371985	0.0353483801713378	0.988995904158518	Homo sapiens family with sequence similarity 165, member B (FAM165B), mRNA [NM_058182]	FAM165B
A_24_P266285	0.617795680000004	651917297083333	0.0355024630292565	0.988995904158518	Homo sapiens IQ motif containing E (IQCE), transcript variant 1, mRNA [NM_152558]	IQCE
A_33_P3224070	0.847703320000005	69796848875	0.0355089805401251	0.988995904158518	Homo sapiens cysteine-serine-rich nuclear protein 1 (CSRNP1), mRNA [NM_033027]	CSRNP1
A_33_P3390017	-16056065	40708065375	0.0355170498906271	0.988995904158518	Homo sapiens chromosome 15 open reading frame 54 (C15orf54), mRNA [NM_207445]	C15orf54
A_23_P7655	-0.684968479999994	640155614166667	0.0355465449989116	0.988995904158518	Homo sapiens BCL2/adenovirus E1B 19kDa interacting protein 1 (BNIP1), transcript variant BNIP1-a, mRNA [NM_013978]	BNIP1
A_23_P218375	-0.752483139999994	75977546	0.0356292182877803	0.988995904158518	Homo sapiens integrin, alpha E (antigen CD103, human mucosal lymphocyte antigen 1; alpha polypeptide) (ITGAE), mRNA [NM_002208]	ITGAE
A_23_P30338	-0.633780499999995	895247066666667	0.0357706096660429	0.988995904158518	Homo sapiens cyclin H (CCNH), mRNA [NM_001239]	CCNH
A_33_P3323448	-0.852238439999996	6039244475	0.0357857858087166	0.988995904158518	Homo sapiens histocompatibility (minor) 13 (HM13), transcript variant 4, mRNA [NM_178582]	HM13
A_23_P203255	-0.583506199999998	653866859583333	0.0358133526298379	0.988995904158518	Homo sapiens apoptosis inhibitor 5 (API5), transcript variant 2, mRNA [NM_006595]	API5
A_33_P3285371	-151520365999999	5811618425	0.0359268569681051	0.988995904158518	PREDICTED: Homo sapiens hypothetical LOC730254 (LOC730254), mRNA [XM_001724977]	LOC730254
A_24_P227585	-0.584825079999996	625754171666667	0.0359299715027696	0.988995904158518	Homo sapiens KIAA1704 (KIAA1704), mRNA [NM_018559]	KIAA1704
A_33_P3219517	-0.766726919999997	453301021666667	0.0360810867361526	0.988995904158518	PREDICTED: Homo sapiens hypothetical LOC100131416 (LOC100131416), mRNA [XM_001716064]	LOC100131416
A_33_P3213432	-0.468727399999997	802828295833333	0.0360848505747841	0.988995904158518	Homo sapiens armadillo repeat containing 10 (ARMC10), transcript variant A, mRNA [NM_031905]	ARMC10
A_23_P214969	0.551598400000012	9238308375	0.0362397107658329	0.988995904158518	Homo sapiens Cbp/p300-interacting transactivator, with Glu/Asp-rich carboxy-terminal domain, 2 (CITED2), transcript variant 1, mRNA [NM_006079]	CITED2
A_23_P130919	0.709184000000011	117648013958333	0.0363261293659277	0.988995904158518	Homo sapiens MOB1, Mps One Binder kinase activator-like 2A (yeast) (MOBKL2A), mRNA [NM_130807]	MOBKL2A
A_23_P133438	-0.508675099999996	861194933333333	0.0363342662706623	0.988995904158518	Homo sapiens family with sequence similarity 105, member A (FAM105A), mRNA [NM_019018]	FAM105A
A_23_P214091	-0.676997499999993	100226089166667	0.0364601619758152	0.988995904158518	Homo sapiens lysophospholipase I (LYPLA1), mRNA [NM_006330]	LYPLA1
A_23_P156667	0.575562000000005	105315380833333	0.0365088561776727	0.988995904158518	Homo sapiens protein phosphatase 1, regulatory (inhibitor) subunit 10 (PPP1R10), mRNA [NM_002714]	PPP1R10
A_23_P55948	0.571585800000005	930517783333333	0.0365852931958797	0.988995904158518	Homo sapiens proline rich 12 (PRR12), mRNA [NM_020719]	PRR12
A_23_P109881	0.648032400000009	103286176666667	0.0366193557436779	0.988995904158518	Homo sapiens inter-alpha (globulin) inhibitor H4 (plasma Kallikrein-sensitive glycoprotein) (ITIH4), transcript variant 1, mRNA [NM_002218]	ITIH4
A_23_P214666	-104337279999999	146724922916667	0.0366741769853517	0.988995904158518	Homo sapiens ribosomal protein S18 (RPS18), mRNA [NM_022551]	RPS18
A_33_P3224307	-0.702992479999995	660749222083333	0.0367191550799676	0.988995904158518	Homo sapiens small Cajal body-specific RNA 12 (SCARNA12), guide RNA [NR_003010]	SCARNA12
A_23_P86838	-0.559386799999995	798730392916667	0.0367528311034012	0.988995904158518	Homo sapiens solute carrier family 36 (proton/amino acid symporter), member 4 (SLC36A4), mRNA [NM_152313]	SLC36A4
A_33_P3299766	-0.771106519999991	774244855416667	0.0368107990895947	0.988995904158518	family with sequence similarity 160, member B1 [Source:HGNC Symbol;Acc:29320] [ENST00000369246]
A_24_P194154	0.607420200000002	121623600833333	0.0370447381488171	0.988995904158518	Homo sapiens UPF1 regulator of nonsense transcripts homolog (yeast) (UPF1), mRNA [NM_002911]	UPF1
A_33_P3371333	-21748719	334277235416667	0.0370815721336586	0.988995904158518	Homo sapiens tubulin, beta 8 (TUBB8), transcript variant 2, mRNA [NM_001164154]	RP11-631M21.2
A_33_P3281552	-104334214	5101624775	0.0371351945186042	0.988995904158518	Homo sapiens retinitis pigmentosa GTPase regulator (RPGR), transcript variant C, mRNA [NM_001034853]	RPGR
A_33_P3320301	-0.6554614	110265593541667	0.037194179881919	0.988995904158518	Homo sapiens hypothetical LOC388789 (LOC388789), non-coding RNA [NR_015432]	LOC388789
A_33_P3291871	15788617	317860436666667	0.0372283697597657	0.988995904158518
A_24_P309415	0.905908900000009	121256502708333	0.0372329781837224	0.988995904158518	Homo sapiens transmembrane protein 123 (TMEM123), mRNA [NM_052932]	TMEM123
A_33_P3346108	0.578796240000006	628692292083333	0.0373070333527363	0.988995904158518	Homo sapiens RUN and FYVE domain containing 4 (RUFY4), mRNA [NM_198483]	RUFY4
A_24_P740705	-0.717096399999999	103252418958333	0.0373556062305803	0.988995904158518	Homo sapiens ribosomal protein S19 binding protein 1 (RPS19BP1), mRNA [NM_194326]	RPS19BP1
A_33_P3588134	-0.961908599999997	721516494166667	0.0373597601817516	0.988995904158518	Homo sapiens pannexin 2 (PANX2), transcript variant 1, mRNA [NM_052839]	PANX2
A_23_P215675	-0.794685939999991	76118928625	0.0374226968836287	0.988995904158518	Homo sapiens chromosome 7 open reading frame 44 (C7orf44), mRNA [NM_018224]	C7orf44
A_23_P48339	-0.719524919999994	654955040416667	0.0374387079589329	0.988995904158518	Homo sapiens intraflagellar transport 88 homolog (Chlamydomonas) (IFT88), transcript variant 1, mRNA [NM_175605]	IFT88
A_24_P169688	0.576550240000004	659805325416667	0.0375947924859054	0.988995904158518	Homo sapiens MHC class I polypeptide-related sequence B (MICB), mRNA [NM_005931]	MICB
A_33_P3242783	0.784239540000003	59822816375	0.0376156334265038	0.988995904158518	Homo sapiens cDNA FLJ16642 fis, clone TESTI4029348. [AK131474]	LOC440082
A_24_P168574	-0.876447599999997	834572092916667	0.0376720425638319	0.988995904158518	Homo sapiens mRNA for GNAS1 protein (IMAGE cDNA clone 359933 (827-k06)). [AJ224867]	GNAS
A_32_P157208	1852866	197856579583333	0.037672493184645	0.988995904158518	Homo sapiens hypothetical locus LOC572558 (LOC572558), non-coding RNA [NR_015423]	LOC572558
A_33_P3305173	115393652000001	71233012625	0.037677849110829	0.988995904158518	Homo sapiens retrotransposon gag domain containing 4 (RGAG4), mRNA [NM_001024455]	RGAG4
A_24_P108301	0.577434860000006	576583144166667	0.0376888020746883	0.988995904158518	Homo sapiens rotatin (RTTN), mRNA [NM_173630]	RTTN
A_23_P353742	0.510899200000008	9691272625	0.0377032199868618	0.988995904158518	Homo sapiens autophagy/beclin-1 regulator 1 (AMBRA1), mRNA [NM_017749]	AMBRA1
A_33_P3211959	-25722393	423023079583333	0.037742452574513	0.988995904158518	immunoglobulin lambda variable 9-49 [Source:HGNC Symbol;Acc:5933] [ENST00000427632]
A_23_P154188	0.557488400000009	101111201458333	0.037753430404264	0.988995904158518	Homo sapiens Sin3A-associated protein, 130kDa (SAP130), transcript variant 2, mRNA [NM_024545]	SAP130
A_23_P404965	0.477281160000006	645114579583333	0.0377819989810167	0.988995904158518	Homo sapiens guanine nucleotide binding protein-like 1 (GNL1), mRNA [NM_005275]	GNL1
A_33_P3393245	0.840426100000006	673377812083333	0.0378354505084667	0.988995904158518	Homo sapiens FtsJ methyltransferase domain containing 2 (FTSJD2), mRNA [NM_015050]	FTSJD2
A_23_P48070	-0.499187899999997	966716883333333	0.0378769351360204	0.988995904158518	Homo sapiens inhibitor of growth family, member 4 (ING4), transcript variant 1, mRNA [NM_016162]	ING4
A_32_P209094	-0.663537099999995	788213318333333	0.0378898763400231	0.988995904158518	Homo sapiens FGGY carbohydrate kinase domain containing (FGGY), transcript variant 2, mRNA [NM_018291]	FGGY
A_23_P114826	-0.475148199999992	87762043125	0.038012890002381	0.988995904158518	Homo sapiens mitochondrial ribosomal protein S15 (MRPS15), nuclear gene encoding mitochondrial protein, mRNA [NM_031280]	MRPS15
A_32_P59678	-109835694	483167065833333	0.0380871045098219	0.988995904158518	Homo sapiens chromosome 7 open reading frame 46 (C7orf46), transcript variant 2, mRNA [NM_001127364]	C7orf46
A_23_P211814	0.571419400000007	849403516666667	0.0380982145788579	0.988995904158518	Homo sapiens microtubule-associated protein 4 (MAP4), transcript variant 1, mRNA [NM_002375]	MAP4
A_33_P3213767	-0.718393199999992	651540056666667	0.0381299484066339	0.988995904158518	coiled-coil domain containing 157 [Source:HGNC Symbol;Acc:33854] [ENST00000399824]
A_23_P356965	0.529290720000001	60746911625	0.0381300409130137	0.988995904158518	Homo sapiens mRNA for FLJ00130 protein. [AK074059]	CCDC57
A_33_P3308387	0.834488460000009	775206308333333	0.03834154844669	0.988995904158518	Homo sapiens caspase 2, apoptosis-related cysteine peptidase (CASP2), transcript variant 1, mRNA [NM_032982]	CASP2
A_33_P3391375	0.888649060000009	6579349825	0.0384609501639718	0.988995904158518	Homo sapiens LanC lantibiotic synthetase component C-like 3 (bacterial) (LANCL3), transcript variant 1, mRNA [NM_198511]	LANCL3
A_33_P3392250	-0.674902939999993	623276830833333	0.0384667520421709	0.988995904158518	Homo sapiens family with sequence similarity 178, member A (FAM178A), transcript variant 3, non-coding RNA [NR_024245]	FAM178A
A_23_P25913	-118197154	30393628125	0.0384803087348656	0.988995904158518	Homo sapiens dynein, axonemal, light chain 1 (DNAL1), mRNA [NM_031427]	DNAL1
A_33_P3389178	0.876967280000003	626113164583333	0.0384876331338005	0.988995904158518	Homo sapiens cAMP-regulated guanine nucleotide exchange factor I mRNA, complete cds, alternatively spliced. [U78169]	RAPGEF3
A_23_P99275	-117762509999999	10174328375	0.0385739534737988	0.988995904158518	Homo sapiens killer cell lectin-like receptor subfamily B, member 1 (KLRB1), mRNA [NM_002258]	KLRB1
A_32_P20691	142887040000001	960216325	0.0385847536763056	0.988995904158518	Homo sapiens CDC-like kinase 3 (CLK3), transcript variant 2, mRNA [NM_003992]	CLK3
A_23_P162199	0.485282020000006	774951147916667	0.0386947679259279	0.988995904158518	Homo sapiens phosphatidylinositol-5-phosphate 4-kinase, type II, gamma (PIP4K2C), transcript variant 1, mRNA [NM_024779]	PIP4K2C
A_33_P3365810	-0.501635159999994	788485190416667	0.0387793585383425	0.988995904158518	Homo sapiens mitochondrial ribosomal protein L12 (MRPL12), nuclear gene encoding mitochondrial protein, mRNA [NM_002949]	MRPL12
A_23_P328621	0.798525380000004	601007497916667	0.0387801718590926	0.988995904158518	Homo sapiens ubiquilin-like (UBQLNL), mRNA [NM_145053]	UBQLNL
A_23_P141389	-134175399999999	143314251458333	0.0388095831150838	0.988995904158518	Homo sapiens ribosomal protein L27 (RPL27), mRNA [NM_000988]	RPL27
A_24_P135427	-0.818042319999997	59073089375	0.0388643423131434	0.988995904158518	Homo sapiens cDNA FLJ37429 fis, clone BRAWH2001666. [AK094748]	LOC100128398
A_33_P3881056	122944556	709839711666667	0.0389440775037113	0.988995904158518	Homo sapiens cDNA FLJ27128 fis, clone SPL07659. [AK130638]	LOC100128567
A_23_P124224	0.645195700000011	992417077083333	0.0390069879202241	0.988995904158518	Homo sapiens DEAH (Asp-Glu-Ala-His) box polypeptide 8 (DHX8), mRNA [NM_004941]	DHX8
A_23_P502078	0.675960860000004	543164706666667	0.0390882206749373	0.988995904158518	Homo sapiens mitogen-activated protein kinase 8 interacting protein 2 (MAPK8IP2), transcript variant 1, mRNA [NM_012324]	MAPK8IP2
A_33_P3386870	-0.658565359999995	663899450833333	0.0391208558621723	0.988995904158518
A_32_P11471	-0.877408599999983	152734000208333	0.039159980799616	0.988995904158518	Homo sapiens Finkel-Biskis-Reilly murine sarcoma virus (FBR-MuSV) ubiquitously expressed (FAU), mRNA [NM_001997]	FAU
A_33_P3258146	10448281	540644706666667	0.0391644971676856	0.988995904158518	Homo sapiens cDNA FLJ59590 complete cds. [AK295550]	LOC100130539
A_24_P171983	-0.795246799999991	73618332625	0.0392676506045757	0.988995904158518	Homo sapiens NADH dehydrogenase (ubiquinone) 1 alpha subcomplex, assembly factor 4 (NDUFAF4), nuclear gene encoding mitochondrial protein, mRNA [NM_014165]	NDUFAF4
A_23_P78122	0.532540940000006	84692258875	0.0393277280353658	0.988995904158518	Homo sapiens myosin XVIIIA (MYO18A), transcript variant 1, mRNA [NM_078471]	MYO18A
A_23_P75622	-0.77504639999999	133472112708333	0.0393355854780256	0.988995904158518	Homo sapiens ATP synthase, H+ transporting, mitochondrial F0 complex, subunit G (ATP5L), nuclear gene encoding mitochondrial protein, mRNA [NM_006476]	ATP5L
A_23_P201605	-0.546563679999997	642508558333333	0.0394284378174857	0.988995904158518	Homo sapiens DENN/MADD domain containing 1B (DENND1B), transcript variant 2, mRNA [NM_144977]	DENND1B
A_23_P83149	0.620485760000003	342112665833333	0.039544043938175	0.988995904158518	Homo sapiens family with sequence similarity 108, member B1 (FAM108B1), transcript variant 1, mRNA [NM_016014]	FAM108B1
A_23_P139722	0.924488200000003	998038714583333	0.0395462412572067	0.988995904158518	Homo sapiens tumor necrosis factor receptor superfamily, member 1A (TNFRSF1A), mRNA [NM_001065]	TNFRSF1A
A_24_P406060	0.65638070000001	89429431875	0.0395537006989392	0.988995904158518	Homo sapiens ring finger protein 144B (RNF144B), mRNA [NM_182757]	RNF144B
A_33_P3400273	0.755031000000002	145202811458333	0.0395710381691624	0.988995904158518	Homo sapiens selectin L (SELL), transcript variant 1, mRNA [NM_000655]	SELL
A_33_P3366082	-0.748023299999995	9142847	0.0395750628778058	0.988995904158518	Homo sapiens emopamil binding protein-like (EBPL), mRNA [NM_032565]	EBPL
A_33_P3411357	0.731670760000005	45818002375	0.0395879153218469	0.988995904158518	Homo sapiens DiGeorge syndrome critical region gene 11 (DGCR11), non-coding RNA [NR_024157]	DGCR11
A_23_P85693	0.972841400000007	117255499583333	0.0396076452290345	0.988995904158518	Homo sapiens guanylate binding protein 2, interferon-inducible (GBP2), mRNA [NM_004120]	GBP2
A_23_P252758	-12281063	526998644583333	0.039653260743649	0.988995904158518	Homo sapiens Kell blood group, metallo-endopeptidase (KEL), mRNA [NM_000420]	KEL
A_23_P380857	129835444	585478200416667	0.0397027712021147	0.988995904158518	Homo sapiens apolipoprotein L, 4 (APOL4), transcript variant a, mRNA [NM_030643]	APOL4
A_32_P178966	-0.756909199999992	869752734583333	0.039779672638285	0.988995904158518	Homo sapiens transmembrane protein 170B (TMEM170B), mRNA [NM_001100829]	TMEM170B
A_23_P421175	0.644891360000003	607315183333333	0.039892415621317	0.988995904158518	Homo sapiens family with sequence similarity 83, member H (FAM83H), mRNA [NM_198488]	FAM83H
A_33_P3235975	-0.679735339999997	585130812916667	0.0399781143906579	0.988995904158518	Homo sapiens coiled-coil-helix-coiled-coil-helix domain containing 6 (CHCHD6), mRNA [NM_032343]	CHCHD6
A_23_P90079	-0.940684599999997	423396025833333	0.0400094924334686	0.988995904158518	Homo sapiens zinc finger protein 799 (ZNF799), mRNA [NM_001080821]	ZNF799
A_32_P73452	2387467788	302227729	0.0400398487377205	0.988995904158518	Homo sapiens anoctamin 8 (ANO8), mRNA [NM_020959]	ANO8
A_23_P201918	0.655009160000006	69109910875	0.0400462857913935	0.988995904158518	Homo sapiens ATP-binding cassette, sub-family B (MDR/TAP), member 10 (ABCB10), nuclear gene encoding mitochondrial protein, mRNA [NM_012089]	ABCB10
A_24_P694820	0.890509060000001	476754082916667	0.0402316169885699	0.988995904158518
A_23_P350551	-0.83242059999999	123172476666667	0.0402492624996159	0.988995904158518	Homo sapiens chromosome 12 open reading frame 57 (C12orf57), mRNA [NM_138425]	C12orf57
A_33_P3287428	-0.889791599999994	742458497916667	0.0402675354318949	0.988995904158518	Homo sapiens hypothetical protein LOC652203, mRNA (cDNA clone MGC:111480 IMAGE:5581582), complete cds. [BC107850]	LRRC37A4
A_33_P3212645	0.650428300000007	10333497	0.0403000402295329	0.988995904158518	Homo sapiens Notch homolog 2 (Drosophila) N-terminal like (NOTCH2NL), mRNA [NM_203458]	NOTCH2NL
A_33_P3323481	-0.758550499999997	51768035125	0.0403744710096302	0.988995904158518	Homo sapiens bone gamma-carboxyglutamate (gla) protein (BGLAP), mRNA [NM_199173]	BGLAP
A_33_P3305208	-0.607032399999989	105332170833333	0.0403979159952262	0.988995904158518
A_33_P3339388	-0.570539599999988	790897797916667	0.0404202225754191	0.988995904158518	WAS/WASL interacting protein family, member 1 [Source:HGNC Symbol;Acc:12736] [ENST00000410117]
A_23_P127557	-112053154	428775165416667	0.0405352816083837	0.988995904158518	Homo sapiens kelch repeat and BTB (POZ) domain containing 3 (KBTBD3), transcript variant 2, mRNA [NM_198439]	KBTBD3
A_33_P3339825	-0.486492659999996	686546133333333	0.0405476683934031	0.988995904158518	Homo sapiens chromosome 19 open reading frame 63 (C19orf63), transcript variant HSM1, mRNA [NM_206538]	C19orf63
A_23_P410965	0.878017280000003	66171934125	0.0406137894167588	0.988995904158518	Homo sapiens KIAA1522 (KIAA1522), mRNA [NM_020888]	KIAA1522
A_32_P99347	120396518	52866108375	0.0406869445944284	0.988995904158518	Homo sapiens chromosome 9 open reading frame 110 (C9orf110), non-coding RNA [NR_024376]	C9orf110
A_33_P3236798	100081380000001	950784941666667	0.0407277520581437	0.988995904158518	Homo sapiens src-related kinase lacking C-terminal regulatory tyrosine and N-terminal myristylation sites (SRMS), mRNA [NM_080823]	SRMS
A_33_P3384617	-110720856	384749004166667	0.0408543100625556	0.988995904158518	BX114012 Soares_testis_NHT Homo sapiens cDNA clone IMAGp998G154108, mRNA sequence [BX114012]
A_23_P103775	0.892405920000004	658032025	0.0408821855107076	0.988995904158518	Homo sapiens leucine rich repeat containing 8 family, member C (LRRC8C), mRNA [NM_032270]	LRRC8C
A_24_P944253	0.799609000000007	91589884375	0.0409214256096899	0.988995904158518	Homo sapiens kelch-like 6 (Drosophila) (KLHL6), mRNA [NM_130446]	KLHL6
A_33_P3215929	-0.837719519999993	701676730416667	0.0410205040896466	0.988995904158518	Homo sapiens proline rich 5 (renal) (PRR5), transcript variant 2, mRNA [NM_015366]	PRR5
A_33_P3276297	0.734458500000003	51562168	0.0410382399449269	0.988995904158518	Homo sapiens putative protein STRF7 (STRF7) mRNA, complete cds. [AY326463]
A_33_P3257297	126331786	458268829166667	0.0410399584567036	0.988995904158518	Homo sapiens coiled-coil domain containing 147 (CCDC147), mRNA [NM_001008723]	CCDC147
A_33_P3289780	-0.778467199999996	770343414583333	0.0411025918954799	0.988995904158518	Homo sapiens chromosome 14 open reading frame 2 (C14orf2), transcript variant 2, mRNA [NM_001127393]	C14orf2
A_33_P3317198	-0.61324059999999	846117674583333	0.041136932720853	0.988995904158518	Homo sapiens general transcription factor IIF, polypeptide 2, 30kDa (GTF2F2), mRNA [NM_004128]	GTF2F2
A_24_P156490	23009272	20816437325	0.0411401418149546	0.988995904158518	Homo sapiens potassium large conductance calcium-activated channel, subfamily M, alpha member 1 (KCNMA1), transcript variant 2, mRNA [NM_002247]	KCNMA1
A_23_P362191	-0.545223699999994	82460374625	0.0412079815115195	0.988995904158518	Homo sapiens chromosome 17 open reading frame 44 (C17orf44), non-coding RNA [NR_026951]	C17orf44
A_23_P212339	0.498653000000004	911706166666667	0.0412379933449407	0.988995904158518	Homo sapiens FYVE and coiled-coil domain containing 1 (FYCO1), mRNA [NM_024513]	FYCO1
A_24_P299318	-0.658789599999992	124000752083333	0.0412950711259937	0.988995904158518	Homo sapiens family with sequence similarity 101, member B (FAM101B), mRNA [NM_182705]	FAM101B
A_24_P247454	0.894036660000004	436366844166667	0.0413284287769241	0.988995904158518
A_33_P3411945	-0.567649399999997	892092916666667	0.0413627449754174	0.988995904158518	Homo sapiens chromosome 19 open reading frame 38 (C19orf38), mRNA [NM_001136482]	C19orf38
A_23_P58521	-0.833165599999997	4593256625	0.0413664553590704	0.988995904158518	Homo sapiens excision repair cross-complementing rodent repair deficiency, complementation group 8 (ERCC8), transcript variant 1, mRNA [NM_000082]	ERCC8
A_24_P100551	120466864	558896418333333	0.0413840547326967	0.988995904158518	Homo sapiens SH3 domain containing ring finger 1 (SH3RF1), mRNA [NM_020870]	SH3RF1
A_24_P360078	0.488082360000003	817492671666667	0.0414152758465221	0.988995904158518	Homo sapiens LPS-responsive vesicle trafficking, beach and anchor containing (LRBA), mRNA [NM_006726]	LRBA
A_23_P30972	-0.585642799999992	67771487625	0.0414270444674887	0.988995904158518	Homo sapiens activating signal cointegrator 1 complex subunit 3 (ASCC3), transcript variant 2, mRNA [NM_022091]	ASCC3
A_24_P810697	-101078922	5392463175	0.0414912589990416	0.988995904158518	Homo sapiens matrix-remodelling associated 7 (MXRA7), transcript variant 2, mRNA [NM_001008529]	MXRA7
A_24_P282309	121447984	371915770833333	0.0414970913610891	0.988995904158518	Homo sapiens myoferlin (MYOF), transcript variant 2, mRNA [NM_133337]	MYOF
A_24_P144620	-0.627891299999996	424076652916667	0.0415224316707227	0.988995904158518	Homo sapiens chromosome 6 open reading frame 35 (C6orf35), mRNA [NM_018452]	C6orf35
A_33_P3278152	0.688924100000007	70012770625	0.0415261111915134	0.988995904158518
A_24_P68631	0.854397400000009	101629558333333	0.0415968696850848	0.988995904158518	Homo sapiens histone cluster 2, H2ab (HIST2H2AB), mRNA [NM_175065]	HIST2H2AB
A_23_P312174	0.464192780000005	822111515	0.0416347824144226	0.988995904158518	Homo sapiens Alstrom syndrome 1 (ALMS1), mRNA [NM_015120]	ALMS1
A_23_P56314	-10154301	132627768541667	0.0416581340644076	0.988995904158518	Homo sapiens ubiquinol-cytochrome c reductase, complex III subunit XI (UQCR11), nuclear gene encoding mitochondrial protein, mRNA [NM_006830]	UQCR11
A_24_P150486	0.608890000000006	8711052625	0.0416658933882123	0.988995904158518	Homo sapiens serine palmitoyltransferase, long chain base subunit 2 (SPTLC2), mRNA [NM_004863]	SPTLC2
A_33_P3361701	0.437574740000002	832128134583333	0.0417824940087583	0.988995904158518	Homo sapiens ubiquitin associated protein 2-like (UBAP2L), transcript variant 2, mRNA [NM_001127320]	UBAP2L
A_33_P3358312	-0.816592299999995	615031777083333	0.0418192224474593	0.988995904158518	Homo sapiens OTU domain containing 6B (OTUD6B), mRNA [NM_016023]	OTUD6B
A_23_P256933	-0.834465299999987	135496313125	0.0419151598777791	0.988995904158518	Homo sapiens ribosomal protein L24 (RPL24), mRNA [NM_000986]	RPL24
A_23_P409553	-0.768759859999997	592893623333333	0.0419921307618438	0.988995904158518	Homo sapiens protein phosphatase, Mg2+/Mn2+ dependent, 1A (PPM1A), transcript variant 2, mRNA [NM_177951]	PPM1A
A_33_P3381816	-0.748138659999997	588394497083333	0.0419960404848577	0.988995904158518	Homo sapiens inversin (INVS), transcript variant 2, mRNA [NM_183245]	INVS
A_33_P3412184	-0.623031479999995	75232512875	0.0420013975828669	0.988995904158518	PREDICTED: Homo sapiens similar to zinc finger protein 208 (LOC100133142), mRNA [XM_001718400]	LOC100133142
A_33_P3403361	-0.532833199999992	8383420775	0.0420019141444135	0.988995904158518	Homo sapiens translocase of inner mitochondrial membrane 23 homolog (yeast) (TIMM23), nuclear gene encoding mitochondrial protein, mRNA [NM_006327]	TIMM23
A_33_P3306973	-0.936058079999995	6169607225	0.0420167218454519	0.988995904158518	MPP8_HUMAN (Q99549) M-phase phosphoprotein 8, partial (48%) [THC2494281]
A_33_P3352544	-0.575423799999992	892251325	0.0420495049726621	0.988995904158518	Homo sapiens acyl-CoA thioesterase 8 (ACOT8), transcript variant 1, mRNA [NM_005469]	ACOT8
A_23_P81770	0.579814500000007	9315858125	0.0420958870561739	0.988995904158518	Homo sapiens protein tyrosine phosphatase type IVA, member 1 (PTP4A1), mRNA [NM_003463]	PTP4A1
A_23_P2423	-0.582108199999992	87686986875	0.0421472054577861	0.988995904158518	Homo sapiens mago-nashi homolog B (Drosophila) (MAGOHB), mRNA [NM_018048]	MAGOHB
A_23_P120660	-118813699999999	141659859791667	0.0421529867906038	0.988995904158518	Homo sapiens ribosomal protein S21 (RPS21), mRNA [NM_001024]	RPS21
A_23_P138835	0.680153600000006	934593754166667	0.0422898412671434	0.988995904158518	Homo sapiens calpain 1, (mu/I) large subunit (CAPN1), mRNA [NM_005186]	CAPN1
A_23_P24529	-0.765913859999994	683781223333333	0.0423650348424326	0.988995904158518	Homo sapiens chromosome 11 open reading frame 57 (C11orf57), transcript variant 1, mRNA [NM_018195]	C11orf57
A_33_P3280213	0.71568000000001	1067405825	0.0425017571740365	0.988995904158518	Homo sapiens cathepsin A (CTSA), transcript variant 2, mRNA [NM_001127695]	CTSA
A_32_P18250	-1014106	8817908875	0.0425551721696179	0.988995904158518	Homo sapiens FUN14 domain containing 2 pseudogene 2 (FUNDC2P2), non-coding RNA [NR_003663]	FUNDC2P2
A_23_P56938	0.586644760000007	818700756666667	0.0425702489186999	0.988995904158518	Homo sapiens v-rel reticuloendotheliosis viral oncogene homolog (avian) (REL), mRNA [NM_002908]	REL
A_33_P3408949	-155739046	363982070416667	0.04270779226835	0.988995904158518	Homo sapiens cDNA FLJ45972 fis, clone PLACE7018304. [AK127869]	LOXHD1
A_23_P170820	0.58026500000001	113391503333333	0.0427086707230942	0.988995904158518	Homo sapiens pumilio homolog 1 (Drosophila) (PUM1), transcript variant 1, mRNA [NM_001020658]	PUM1
A_33_P3318449	-139836892	27264979525	0.0427149753532401	0.988995904158518	Homo sapiens ring finger protein 222 (RNF222), mRNA [NM_001146684]	RNF222
A_24_P9321	150054368000001	664563593333333	0.0427491850926633	0.988995904158518	Homo sapiens histone cluster 1, H3i (HIST1H3I), mRNA [NM_003533]	HIST1H3I
A_23_P22350	-0.680852979999995	48804687625	0.042767490529868	0.988995904158518	Homo sapiens GRAM domain containing 3 (GRAMD3), transcript variant 2, mRNA [NM_023927]	GRAMD3
A_23_P301247	-0.705134399999996	802764717916667	0.0427865371655211	0.988995904158518	Homo sapiens histone cluster 2, H2ac (HIST2H2AC), mRNA [NM_003517]	HIST2H2AC
A_24_P192805	111759624000001	75985691	0.0428068395446197	0.988995904158518	Homo sapiens caspase recruitment domain family, member 17 (CARD17), mRNA [NM_001007232]	CARD17
A_24_P357100	0.980398800000005	584804612916667	0.042909571704022	0.988995904158518	Homo sapiens RASD family, member 2 (RASD2), mRNA [NM_014310]	RASD2
A_23_P107313	-0.544829899999996	916997922916667	0.0429108498487951	0.988995904158518	Homo sapiens stromal cell-derived factor 2 (SDF2), mRNA [NM_006923]	SDF2
A_23_P322043	-0.513907799999997	1045875925	0.0430693335006025	0.988995904158518	Homo sapiens Smg-5 homolog, nonsense mediated mRNA decay factor (C. elegans) (SMG5), mRNA [NM_015327]	SMG5
A_33_P3422822	-0.837985379999993	75392536125	0.0430700457489907	0.988995904158518	Homo sapiens gap junction protein, gamma 2, 47kDa (GJC2), mRNA [NM_020435]	GJC2
A_33_P3685216	-0.968027399999995	949952995833333	0.043098791139002	0.988995904158518	Homo sapiens alpha-1-B glycoprotein (A1BG), mRNA [NM_130786]	A1BG
A_23_P123563	-0.822674399999983	153821950625	0.0431242622393495	0.988995904158518	Homo sapiens ribosomal protein S6 (RPS6), mRNA [NM_001010]	RPS6
A_33_P3288700	-0.565120999999992	7143088575	0.0431296713769234	0.988995904158518	Homo sapiens chromosome 21 open reading frame 70 (C21orf70), mRNA [NM_058190]	C21orf70
A_24_P371194	-0.554789899999992	105149254791667	0.0431801848347964	0.988995904158518	Homo sapiens mitochondrial ribosomal protein L53 (MRPL53), nuclear gene encoding mitochondrial protein, mRNA [NM_053050]	MRPL53
A_23_P15542	-0.584291559999997	574189608333333	0.0432091651355433	0.988995904158518	Homo sapiens hydroxysteroid (17-beta) dehydrogenase 1 (HSD17B1), mRNA [NM_000413]	HSD17B1
A_24_P291826	-0.616279399999989	9924432625	0.0433192712344147	0.988995904158518	Homo sapiens synaptotagmin-like 3 (SYTL3), mRNA [NM_001009991]	SYTL3
A_23_P343237	-0.842862079999996	390098047083333	0.0434065131477558	0.988995904158518	Homo sapiens angel homolog 2 (Drosophila) (ANGEL2), mRNA [NM_144567]	ANGEL2
A_23_P115636	-0.722040119999996	56857294	0.0435040232744743	0.988995904158518	Homo sapiens tRNA aspartic acid methyltransferase 1 (TRDMT1), transcript variant a, mRNA [NM_004412]	TRDMT1
A_23_P101742	-0.573740599999992	10207520875	0.0435310121390169	0.988995904158518	Homo sapiens mitochondrial ribosomal protein L54 (MRPL54), nuclear gene encoding mitochondrial protein, mRNA [NM_172251]	MRPL54
A_33_P3381671	18818773	453416627916667	0.0435955806572906	0.988995904158518	Homo sapiens hypothetical protein LOC731424, mRNA (cDNA clone IMAGE:4133286), with apparent retained intron. [BC016366]	LOC731424
A_23_P338479	242473502	47880479	0.0436671771944223	0.988995904158518	Homo sapiens CD274 molecule (CD274), mRNA [NM_014143]	CD274
A_33_P3424364	-0.973716139999999	4766148675	0.0436990835628994	0.988995904158518	Homo sapiens coiled-coil domain containing 152 (CCDC152), mRNA [NM_001134848]	CCDC152
A_32_P221748	-0.755133159999997	419592107916667	0.0437465042131992	0.988995904158518	BX350880 Homo sapiens NEUROBLASTOMA COT 25-NORMALIZED Homo sapiens cDNA clone CS0DC005YN21 3-PRIME, mRNA sequence [BX350880]
A_23_P373079	0.583635600000006	837694277083333	0.0437912053866646	0.988995904158518	Homo sapiens protein associated with topoisomerase II homolog 1 (yeast) (PATL1), mRNA [NM_152716]	PATL1
A_33_P3398091	-0.531225699999992	67761673375	0.0437955075231122	0.988995904158518	Homo sapiens zinc finger protein 562 (ZNF562), transcript variant 1, mRNA [NM_001130031]	ZNF562
A_23_P166910	0.623639200000005	87931845	0.0438783006177184	0.988995904158518	Homo sapiens DnaJ (Hsp40) homolog, subfamily C, member 13 (DNAJC13), mRNA [NM_015268]	DNAJC13
A_23_P67339	-0.973843979999995	684239010833333	0.0440240803019019	0.988995904158518	Homo sapiens reticulocalbin 3, EF-hand calcium binding domain (RCN3), mRNA [NM_020650]	RCN3
A_33_P3670415	0.848655740000003	745867663333333	0.0440315621789729	0.988995904158518	Homo sapiens N-acetyltransferase 8-like (GCN5-related, putative) (NAT8L), mRNA [NM_178557]	NAT8L
A_23_P122906	-0.938741399999996	8572824	0.0440412595402287	0.988995904158518	Homo sapiens autism susceptibility candidate 2 (AUTS2), transcript variant 1, mRNA [NM_015570]	AUTS2
A_33_P3247678	0.773624600000007	6246334425	0.044072640882454	0.988995904158518
A_24_P92183	-0.545544499999995	862724872916667	0.0440785748233945	0.988995904158518	Homo sapiens poly(A) binding protein, cytoplasmic 1-like (PABPC1L), mRNA [NM_001124756]	PABPC1L
A_23_P1492	-0.823322579999997	708623827916667	0.0441590717065607	0.988995904158518	Homo sapiens arginine vasopressin-induced 1 (AVPI1), mRNA [NM_021732]	AVPI1
A_24_P229871	0.874722180000003	5328447625	0.0441987085961736	0.988995904158518	Homo sapiens chromosome 17 open reading frame 54, mRNA (cDNA clone IMAGE:40022036). [BC101214]	C17orf54
A_33_P3336038	161385000000001	127812254166667	0.0442131101760934	0.988995904158518
A_24_P10657	0.571539800000005	109171865	0.0442451638254743	0.988995904158518	Homo sapiens solute carrier family 44, member 2 (SLC44A2), transcript variant 1, mRNA [NM_020428]	SLC44A2
A_33_P3217517	-0.672818939999996	51256274125	0.0443081337250863	0.988995904158518	Homo sapiens chromosome 5 open reading frame 55 (C5orf55), mRNA [NM_138464]	C5orf55
A_23_P64343	0.653366000000009	90145785	0.0444458093975441	0.988995904158518	Homo sapiens translocase of inner mitochondrial membrane 10 homolog (yeast) (TIMM10), nuclear gene encoding mitochondrial protein, mRNA [NM_012456]	TIMM10
A_23_P45786	-0.702275999999993	742540255416667	0.0444719593771638	0.988995904158518	Homo sapiens collagen, type IX, alpha 2 (COL9A2), mRNA [NM_001852]	COL9A2
A_23_P214474	-0.623468599999995	103864537916667	0.0445478797312387	0.988995904158518	Homo sapiens translocase of outer mitochondrial membrane 6 homolog (yeast) (TOMM6), nuclear gene encoding mitochondrial protein, mRNA [NM_001134493]	TOMM6
A_24_P31235	-0.876945899999992	935897291666667	0.0445493088798495	0.988995904158518	Homo sapiens eukaryotic translation initiation factor 5A (EIF5A), transcript variant B, mRNA [NM_001970]	EIF5A
A_23_P2431	0.994730400000009	103079092291667	0.0446100202461068	0.988995904158518	Homo sapiens complement component 3a receptor 1 (C3AR1), mRNA [NM_004054]	C3AR1
A_23_P416178	-15902519	45002104375	0.0446276711814988	0.988995904158518	Homo sapiens coiled-coil domain containing 136 (CCDC136), mRNA [NM_022742]	CCDC136
A_33_P3381361	100922034	58545271125	0.0446595244768523	0.988995904158518	spastic paraplegia 7 (pure and complicated autosomal recessive) [Source:HGNC Symbol;Acc:11237] [ENST00000312632]
A_23_P140830	-0.516836199999994	689850647916667	0.044671489946836	0.988995904158518	Homo sapiens engulfment and cell motility 3 (ELMO3), mRNA [NM_024712]	ELMO3
A_23_P329112	-0.633269759999998	72023010375	0.0446728039475865	0.988995904158518	Homo sapiens Janus kinase 3 (JAK3), mRNA [NM_000215]	JAK3
A_24_P131066	131803872	49610994125	0.0447261424322656	0.988995904158518	Homo sapiens CD101 molecule (CD101), mRNA [NM_004258]	CD101
A_23_P127095	-0.708345799999995	112566606875	0.0447838355444893	0.988995904158518	Homo sapiens up-regulated during skeletal muscle growth 5 homolog (mouse) (USMG5), mRNA [NM_032747]	USMG5
A_24_P372134	0.793627800000008	101091461666667	0.0448197834178068	0.988995904158518	Homo sapiens transmembrane protein 140 (TMEM140), mRNA [NM_018295]	TMEM140
A_23_P98022	-0.598013599999994	829784182916667	0.044863962856095	0.988995904158518	Homo sapiens sirtuin (silent mating type information regulation 2 homolog) 1 (S. cerevisiae) (SIRT1), transcript variant 1, mRNA [NM_012238]	SIRT1
A_33_P3210059	0.62260800000001	991828572916667	0.0448995517656075	0.988995904158518	Homo sapiens splicing factor 3a, subunit 1, 120kDa (SF3A1), transcript variant 1, mRNA [NM_005877]	SF3A1
A_33_P3259917	-0.725947719999996	418849441666667	0.0449158772672903	0.988995904158518	Homo sapiens peptidoglycan recognition protein 2 (PGLYRP2), mRNA [NM_052890]	PGLYRP2
A_33_P3333523	162593984	5814381025	0.0449279662225323	0.988995904158518
A_24_P193582	-0.655643799999998	847747586666667	0.0449283426381052	0.988995904158518	Homo sapiens differentially expressed in FDCP 8 homolog (mouse) (DEF8), transcript variant 2, mRNA [NM_017702]	DEF8
A_33_P3239405	-100012802	5170777825	0.0449413049659276	0.988995904158518	Homo sapiens transmembrane protein 9 (TMEM9), mRNA [NM_016456]	TMEM9
A_32_P41065	0.686975200000003	86696536875	0.0449534078385119	0.988995904158518	Homo sapiens transmembrane and coiled-coil domain family 1 (TMCC1), transcript variant 1, mRNA [NM_001017395]	TMCC1
A_23_P104073	-153469666	380811425416667	0.0450036256162655	0.988995904158518	Homo sapiens S100 calcium binding protein A3 (S100A3), mRNA [NM_002960]	S100A3
A_33_P3290562	222643734000001	349337646666667	0.0450075544590431	0.988995904158518	Homo sapiens GLI family zinc finger 3 (GLI3), mRNA [NM_000168]	GLI3
A_33_P3253214	0.760147000000009	128544659583333	0.0451250270289771	0.989704969512699	histone cluster 2, H2aa4 [Source:HGNC Symbol;Acc:29668] [ENST00000369159]
A_23_P76841	-0.62782159999999	966550885416667	0.0451374172566437	0.989704969512699	Homo sapiens neuroguidin, EIF4E binding protein (NGDN), transcript variant 1, mRNA [NM_001042635]	NGDN
A_33_P3417695	0.780642700000012	118432511875	0.045310142688039	0.992419345571067	Homo sapiens outer dense fiber of sperm tails 3B (ODF3B), mRNA [NM_001014440]	ODF3B
A_23_P103837	0.474774460000004	729590501666667	0.0454294560403671	0.992814016647909	Homo sapiens ubiquitin associated protein 2-like (UBAP2L), transcript variant 2, mRNA [NM_001127320]	UBAP2L
A_32_P24581	-0.751733399999992	1321471375	0.0454913056488296	0.992814016647909	Homo sapiens ribosomal protein S27a (RPS27A), transcript variant 1, mRNA [NM_002954]	RPS27A
A_24_P590560	-0.801503539999996	575934150833333	0.0454920900442455	0.992814016647909	Homo sapiens RRN3 RNA polymerase I transcription factor homolog (S. cerevisiae) (RRN3), mRNA [NM_018427]	RRN3
A_24_P110082	-0.546946999999994	111538030416667	0.0456331095889595	0.992814016647909
A_24_P406301	-0.847117999999989	1174954525	0.0457419983125232	0.992814016647909	Homo sapiens NADH dehydrogenase (ubiquinone) 1 beta subcomplex, 2, 8kDa (NDUFB2), nuclear gene encoding mitochondrial protein, mRNA [NM_004546]	NDUFB2
A_33_P3378435	-0.851998299999996	41552027625	0.0457798094514111	0.992814016647909	PREDICTED: Homo sapiens hypothetical protein LOC100293798 (LOC100293798), mRNA [XM_002344714]	LOC100293798
A_23_P171255	-0.521742999999995	824242168333333	0.0458127862025615	0.992814016647909	Homo sapiens immunoglobulin (CD79A) binding protein 1 (IGBP1), mRNA [NM_001551]	IGBP1
A_33_P3337491	-0.561104199999996	100177788333333	0.0460219813031595	0.992814016647909	Homo sapiens chromosome 17 open reading frame 106 (C17orf106), mRNA [NM_001113324]	C17orf106
A_33_P3349259	0.611200060000003	562026519583333	0.0460505192839982	0.992814016647909	Homo sapiens family with sequence similarity 115, member A (FAM115A), mRNA [NM_014719]	FAM115A
A_23_P115137	-0.472793199999993	112444252083333	0.0461845228360535	0.992814016647909	Homo sapiens hepatitis B virus x interacting protein (HBXIP), mRNA [NM_006402]	HBXIP
A_33_P3267195	-0.816642359999995	797054837916667	0.0464033870815749	0.992814016647909	Homo sapiens KU-MEL-3, mRNA (cDNA clone MGC:163523 IMAGE:40146682), complete cds. [BC130651]	KU-MEL-3
A_24_P915371	-0.729248199999988	104648302083333	0.0464213115457446	0.992814016647909	Homo sapiens myeloma overexpressed 2 (MYEOV2), transcript variant 2, mRNA [NM_001163424]	MYEOV2
A_33_P3277060	0.748428820000003	44236684375	0.0464259983979275	0.992814016647909
A_24_P169148	-0.897163699999989	108900366666667	0.0464861762670846	0.992814016647909	Homo sapiens high-mobility group box 1 (HMGB1), mRNA [NM_002128]	HMGB1
A_24_P341731	108653282000001	629713209583333	0.0465436109004457	0.992814016647909	PREDICTED: Homo sapiens similar to hCG2041320 (LOC100133224), mRNA [XM_001716151]	LOC100133224
A_32_P88349	-0.635390199999991	114272477083333	0.0465525615057962	0.992814016647909	full-length cDNA clone CS0DF021YI14 of Fetal brain of Homo sapiens (human). [CR620599]
A_23_P119295	-0.601252599999993	102197333958333	0.0465939848041016	0.992814016647909	Homo sapiens ECSIT homolog (Drosophila) (ECSIT), nuclear gene encoding mitochondrial protein, transcript variant 1, mRNA [NM_016581]	ECSIT
A_23_P116207	-0.497349259999995	66975909625	0.0466053121162704	0.992814016647909	Homo sapiens chromosome 11 open reading frame 60 (C11orf60), transcript variant 1, mRNA [NM_020153]	C11orf60
A_33_P3351524	0.722231000000015	10157823625	0.046607534370706	0.992814016647909
A_24_P38815	0.891942400000005	887192545833333	0.0466280031251784	0.992814016647909	Homo sapiens tripeptidyl peptidase I (TPP1), mRNA [NM_000391]	TPP1
A_24_P63030	-0.556438399999996	909181535416667	0.0466322106591154	0.992814016647909	Homo sapiens sideroflexin 5 (SFXN5), mRNA [NM_144579]	SFXN5
A_23_P87351	0.491196600000009	945795104166667	0.0466852451075321	0.992814016647909	Homo sapiens ribonucleotide reductase M1 (RRM1), mRNA [NM_001033]	RRM1
A_33_P3389376	-0.634450219999998	646673609583333	0.04677676084017	0.992814016647909	Homo sapiens Mdm4 p53 binding protein homolog (mouse) (MDM4), transcript variant 1, mRNA [NM_002393]	MDM4
A_23_P321349	-0.522899699999989	787354335416667	0.0468040727814003	0.992814016647909	Homo sapiens serum amyloid A-like 1 (SAAL1), mRNA [NM_138421]	SAAL1
A_24_P92952	0.743232720000004	83569451625	0.0470367156652412	0.992814016647909	Homo sapiens AT rich interactive domain 1A (SWI-like) (ARID1A), transcript variant 1, mRNA [NM_006015]	ARID1A
A_24_P212129	-0.581355399999993	829492560833333	0.04705353995693	0.992814016647909	Homo sapiens zinc finger protein 33A (ZNF33A), transcript variant 2, mRNA [NM_006974]	ZNF33A
A_33_P3227225	132997440000001	836877175	0.0470653260978001	0.992814016647909	PREDICTED: Homo sapiens similar to Kruppel-like factor (LOC100130141), miscRNA [XR_037929]	LOC100130141
A_32_P180971	-0.541755999999992	891000020833333	0.047084692150259	0.992814016647909	Homo sapiens hypothetical LOC728323 (LOC728323), non-coding RNA [NR_024437]	LOC728323
A_24_P58894	104972356	582338545	0.0471028470786552	0.992814016647909	PREDICTED: Homo sapiens similar to hCG1742476 (LOC402360), mRNA [XM_001722407]	LOC402360
A_23_P339633	-0.667653899999992	799355023333333	0.0471253673659414	0.992814016647909	Homo sapiens coiled-coil domain containing 75 (CCDC75), mRNA [NM_174931]	CCDC75
A_23_P307310	0.745084500000003	539326350833333	0.0471800829920247	0.992814016647909	Homo sapiens aggrecan (ACAN), transcript variant 2, mRNA [NM_013227]	ACAN
A_33_P3322082	0.930326640000005	47042384125	0.0472099931045263	0.992814016647909	PREDICTED: Homo sapiens similar to N-ethylmaleimide-sensitive factor (LOC728806), mRNA [XM_001128535]	NSFP1
A_23_P4611	-0.630211599999992	882562539583333	0.0473192700843242	0.992814016647909	Homo sapiens solute carrier family 27 (fatty acid transporter), member 5 (SLC27A5), mRNA [NM_012254]	SLC27A5
A_23_P127663	0.783754820000008	657309905	0.0473476227258424	0.992814016647909	Homo sapiens proline rich Gla (G-carboxyglutamic acid) 4 (transmembrane) (PRRG4), mRNA [NM_024081]	PRRG4
A_33_P3249773	0.519891920000004	689076018333333	0.0473491402044901	0.992814016647909	Homo sapiens TatD DNase domain containing 3 (TATDN3), transcript variant 5, mRNA [NM_001146171]	TATDN3
A_33_P3277110	-0.598160599999991	8145153775	0.0473957543733692	0.992814016647909	Homo sapiens solute carrier family 5 (sodium/myo-inositol cotransporter), member 3 (SLC5A3), mRNA [NM_006933]	SLC5A3
A_32_P141238	122194438	42621957625	0.0474738041733609	0.992814016647909	Homo sapiens anoctamin 2 (ANO2), mRNA [NM_020373]	ANO2
A_23_P47357	-0.738343099999991	1513490325	0.0475196482185734	0.992814016647909	Homo sapiens ribosomal protein S25 (RPS25), mRNA [NM_001028]	RPS25
A_33_P3358863	-0.865361579999997	357019910416667	0.047533015768151	0.992814016647909
A_23_P435657	0.723592980000005	57768879875	0.0475571761358659	0.992814016647909	Homo sapiens Alstrom syndrome 1 pseudogene (ALMS1P), non-coding RNA [NR_003683]	ALMS1P
A_33_P3318377	-0.523149999999997	483835127916667	0.0477290503821057	0.992814016647909	Putative uncharacterized protein ENSP00000381127 Fragment [Source:UniProtKB/TrEMBL;Acc:A8MUE3] [ENST00000398049]
A_33_P3236921	0.515389200000007	8599709375	0.0478082283296649	0.992814016647909	Homo sapiens poly (ADP-ribose) polymerase 1 (PARP1), mRNA [NM_001618]	PARP1
A_33_P3269598	-0.669827239999996	566054713333333	0.0479052140463921	0.992814016647909	Homo sapiens mRNA; cDNA DKFZp434O1521 (from clone DKFZp434O1521). [AL133663]	C9orf102
A_23_P18205	0.503306900000011	92350110625	0.047917262833378	0.992814016647909	Homo sapiens RAD54-like 2 (S. cerevisiae) (RAD54L2), mRNA [NM_015106]	RAD54L2
A_32_P94087	-0.855276199999992	122417725625	0.0480692538176077	0.992814016647909	Homo sapiens ribosomal protein L21 pseudogene 44 (RPL21P44), non-coding RNA [NR_027153]	RPL21P44
A_33_P3232828	-0.499096999999995	100497832083333	0.0481731457700471	0.992814016647909	Homo sapiens splicing factor, arginine/serine-rich 3 (SFRS3), mRNA [NM_003017]	SFRS3
A_23_P19691	-0.758857799999991	1229256325	0.0482160288450973	0.992814016647909	Homo sapiens heme binding protein 2 (HEBP2), mRNA [NM_014320]	HEBP2
A_23_P350059	135419660000001	104515514791667	0.0482245073563081	0.992814016647909	Homo sapiens chromosome 1 open reading frame 152 (C1orf152), non-coding RNA [NR_003242]	C1orf152
A_23_P37005	-0.564135979999994	765809989583333	0.048280758208481	0.992814016647909	Homo sapiens mitochondrial translational release factor 1 (MTRF1), nuclear gene encoding mitochondrial protein, mRNA [NM_004294]	MTRF1
A_23_P161719	-0.717322919999997	681443879583333	0.0483876371268319	0.992814016647909	Homo sapiens CWF19-like 2, cell cycle control (S. pombe) (CWF19L2), mRNA [NM_152434]	CWF19L2
A_33_P3387463	-0.536640599999991	827028898333333	0.0484570465343584	0.992814016647909	Homo sapiens ATPase, H+ transporting, lysosomal 34kDa, V1 subunit D (ATP6V1D), mRNA [NM_015994]	ATP6V1D
A_23_P110791	0.801496200000003	139922856666667	0.0484762757618876	0.992814016647909	Homo sapiens colony stimulating factor 1 receptor (CSF1R), mRNA [NM_005211]	CSF1R
A_24_P79755	-0.523825999999993	835508835	0.0485008708233328	0.992814016647909	Homo sapiens aldo-keto reductase family 1, member A1 (aldehyde reductase) (AKR1A1), transcript variant 1, mRNA [NM_006066]	AKR1A1
A_33_P3279431	0.444116200000005	85288916875	0.0485012091538829	0.992814016647909	Homo sapiens golgi SNAP receptor complex member 1 (GOSR1), transcript variant 3, mRNA [NM_001007024]	GOSR1
A_33_P3350094	0.690899000000007	99297290625	0.0485133457045405	0.992814016647909	Homo sapiens protein associated with topoisomerase II homolog 2 (yeast) (PATL2), mRNA [NM_001145112]	PATL2
A_24_P295010	0.851115400000007	102468534583333	0.0485938082320455	0.992814016647909	Homo sapiens serpin peptidase inhibitor, clade B (ovalbumin), member 9 (SERPINB9), mRNA [NM_004155]	SERPINB9
A_33_P3292531	192713342	315593745208333	0.0486168033134426	0.992814016647909	Homo sapiens transmembrane protein 201 (TMEM201), transcript variant 1, mRNA [NM_001130924]	TMEM201
A_23_P17307	-0.582799099999992	822897245833333	0.0486622605572583	0.992814016647909	Homo sapiens chromosome 20 open reading frame 20 (C20orf20), mRNA [NM_018270]	C20orf20
A_24_P169048	-0.869124699999995	55955349625	0.0486702532282579	0.992814016647909	Homo sapiens RFPL3 antisense RNA (non-protein coding) (RFPL3S), antisense RNA [NR_001450]	RFPL3S
A_33_P3263274	0.700089100000005	946843577083333	0.0487327163780139	0.992814016647909
A_23_P217938	-0.463500479999994	746371335	0.0487651305410207	0.992814016647909	Homo sapiens S-phase response (cyclin related) (SPHAR), mRNA [NM_006542]	SPHAR
A_23_P376096	0.485798760000005	578577469166667	0.0488206995996538	0.992814016647909	Homo sapiens toll-like receptor adaptor molecule 1 (TICAM1), mRNA [NM_182919]	TICAM1
A_24_P212127	-0.644255639999995	659782136666667	0.0488383699825155	0.992814016647909	Homo sapiens zinc finger protein 33A (ZNF33A), transcript variant 1, mRNA [NM_006954]	ZNF33A
A_23_P200030	-0.618431579999998	61864465375	0.0489799537335958	0.992814016647909	Homo sapiens fucose-1-phosphate guanylyltransferase (FPGT), mRNA [NM_003838]	FPGT
A_23_P211445	0.903134800000007	126984559791667	0.0491110939859616	0.992814016647909	Homo sapiens LIM domain kinase 2 (LIMK2), transcript variant 2b, mRNA [NM_016733]	LIMK2
A_24_P262355	-0.533559399999998	933339335416667	0.04942626984802	0.992814016647909	Homo sapiens prohibitin (PHB), mRNA [NM_002634]	PHB
A_33_P3331911	-0.711656799999997	4532444825	0.0494917694398541	0.992814016647909	PREDICTED: Homo sapiens similar to rCG40189 (LOC100129767), miscRNA [XR_039365]	LOC100129767
A_23_P432610	0.706536000000005	97428365	0.0495088188139648	0.992814016647909	Homo sapiens NEDD4 binding protein 1 (N4BP1), mRNA [NM_153029]	N4BP1
A_33_P3363310	0.932395620000008	7528985375	0.0495334067650989	0.992814016647909	keratin associated protein 5-10 [Source:HGNC Symbol;Acc:23605] [ENST00000376536]
A_23_P47704	0.684606000000009	108728687708333	0.0495351786460623	0.992814016647909	Homo sapiens uncoupling protein 2 (mitochondrial, proton carrier) (UCP2), nuclear gene encoding mitochondrial protein, mRNA [NM_003355]	UCP2
A_23_P113034	-0.974441699999995	621369329583333	0.0495363544400507	0.992814016647909	Homo sapiens chromosome 10 open reading frame 11 (C10orf11), mRNA [NM_032024]	C10orf11
A_33_P3317103	-0.880866539999996	36854271	0.0496097004079195	0.992814016647909	Homo sapiens coiled-coil domain containing 157 (CCDC157), mRNA [NM_001017437]	CCDC157
A_24_P15502	0.692154800000004	134954026666667	0.0496702623025913	0.992814016647909	interferon induced transmembrane protein 8 pseudogene [Source:HGNC Symbol;Acc:32202] [ENST00000399573]
A_24_P262201	-112195359999999	122490652916667	0.0497471633491135	0.992814016647909	Homo sapiens sulfotransferase family, cytosolic, 1A, phenol-preferring, member 4 (SULT1A4), transcript variant 1, mRNA [NM_001017389]	SULT1A4
A_33_P3258542	-128678846	513923883333333	0.0497762625605905	0.992814016647909	Homo sapiens serine peptidase inhibitor, Kazal type 8 (putative) (SPINK8), mRNA [NM_001080525]	SPINK8
A_23_P362046	-0.835759159999992	700019235416667	0.0497886965454942	0.992814016647909	Homo sapiens chromosome 13 open reading frame 27 (C13orf27), mRNA [NM_138779]	C13orf27
A_33_P3213832	-25092823	355993412875	0.0499496311880649	0.992814016647909	PREDICTED: Homo sapiens hypothetical LOC100130882 (LOC100130882), mRNA [XM_001715346]	LOC100130882
A_33_P3334225	0.506123600000013	878843947916667	0.0499787980510343	0.992814016647909	Homo sapiens acetyl-Coenzyme A carboxylase alpha (ACACA), transcript variant 2, mRNA [NM_198839]	ACACA
A_23_P72077	-119190354	490033940416667	0.0502747408790046	0.992814016647909	Homo sapiens interleukin 12 receptor, beta 2 (IL12RB2), mRNA [NM_001559]	IL12RB2
A_24_P369898	-0.799970699999993	801188744166667	0.0502805594636851	0.992814016647909	Homo sapiens cDNA clone IMAGE:40078433. [BC128044]	MYO15B
A_23_P205611	-0.818517719999996	533278457916667	0.0504341734036416	0.992814016647909	Homo sapiens glia maturation factor, beta (GMFB), mRNA [NM_004124]	GMFB
A_33_P3345016	10692356	475855524583333	0.0504622546838541	0.992814016647909	Homo sapiens 5-hydroxytryptamine (serotonin) receptor 6 (HTR6), mRNA [NM_000871]	HTR6
A_32_P95067	-27481288	357316629833333	0.0504830514383964	0.992814016647909	adenylate kinase 3-like 1 [Source:HGNC Symbol;Acc:363] [ENST00000327299]	AK3L1
A_33_P3238148	-18457084	330558572916667	0.050511086955977	0.992814016647909	Homo sapiens cDNA FLJ34004 fis, clone FCBBF1000232, highly similar to Cytochrome P450 51A1 (EC 1.14.13.70). [AK091323]
A_33_P3403418	0.874135740000006	825474555416667	0.0505595569132868	0.992814016647909	Homo sapiens catenin (cadherin-associated protein), alpha 1, 102kDa (CTNNA1), mRNA [NM_001903]	CTNNA1
A_24_P328504	0.612004200000008	115648139791667	0.0506347796061294	0.992814016647909	Homo sapiens SP140 nuclear body protein (SP140), transcript variant 1, mRNA [NM_007237]	SP140
A_23_P34741	-0.582936799999997	97802486875	0.0506356500544365	0.992814016647909	Homo sapiens zinc finger protein 593 (ZNF593), mRNA [NM_015871]	ZNF593
A_24_P7085	-0.551045799999999	112512905833333	0.0506957209036948	0.992814016647909	Homo sapiens ribosomal protein L29 pseudogene 2 (RPL29P2), non-coding RNA [NR_002778]	RPL29P2
A_23_P367676	0.564728200000006	957341583333333	0.0508454542905729	0.992814016647909	Homo sapiens SIN3 homolog A, transcription regulator (yeast) (SIN3A), transcript variant 2, mRNA [NM_015477]	SIN3A
A_33_P3396831	-175071634	318788492916667	0.0508693821742009	0.992814016647909	chaperonin containing TCP1, subunit 3 (gamma) [Source:HGNC Symbol;Acc:1616] [ENST00000368256]
A_24_P181120	-100635639999999	115272907916667	0.0508778830742108	0.992814016647909	Homo sapiens prefoldin subunit 5 (PFDN5), transcript variant 1, mRNA [NM_002624]	PFDN5
A_23_P68866	-0.516483399999991	118155763333333	0.0509177913199624	0.992814016647909	Homo sapiens ubiquinol-cytochrome c reductase, complex III subunit X (UQCR10), nuclear gene encoding mitochondrial protein, transcript variant 2, mRNA [NM_001003684]	UQCR10
A_33_P3239278	0.909433260000003	56281280375	0.0509447518695438	0.992814016647909	Homo sapiens olfactory receptor, family 4, subfamily D, member 10 (OR4D10), mRNA [NM_001004705]	OR4D10
A_33_P3266923	0.704223720000006	635423382916667	0.050974621858074	0.992814016647909	Homo sapiens lemur tyrosine kinase 2 (LMTK2), mRNA [NM_014916]	LMTK2
A_23_P114839	-105206139999999	83186977	0.0510141184859801	0.992814016647909	Homo sapiens four and a half LIM domains 3 (FHL3), mRNA [NM_004468]	FHL3
A_33_P3291877	0.759900840000006	607659419166667	0.0512522352165058	0.992814016647909	Homo sapiens AT rich interactive domain 1B (SWI1-like) (ARID1B), transcript variant 2, mRNA [NM_020732]	ARID1B
A_23_P141992	-0.456834039999997	568665445	0.0513256093718423	0.992814016647909	Homo sapiens hydroxysteroid (11-beta) dehydrogenase 1-like (HSD11B1L), transcript variant b, mRNA [NM_198706]	HSD11B1L
A_23_P254415	-0.788017199999986	153018315208333	0.0513341647400562	0.992814016647909	Homo sapiens ribosomal protein SA (RPSA), transcript variant 1, mRNA [NM_002295]	RPSA
A_33_P3406072	137106814000001	56416876375	0.0513623354270977	0.992814016647909	Homo sapiens FERM domain containing 3 (FRMD3), mRNA [NM_174938]	FRMD3
A_33_P3234697	-0.694976699999993	76829860875	0.0513674909145168	0.992814016647909	Homo sapiens latexin (LXN), mRNA [NM_020169]	LXN
A_33_P3286621	-0.999527059999997	705361529583333	0.051392631922507	0.992814016647909	Homo sapiens small Cajal body-specific RNA 16 (SCARNA16), guide RNA [NR_003013]	SCARNA16
A_24_P194730	0.617843420000003	469168731666667	0.0514558260239337	0.992814016647909	Homo sapiens zinc finger and SCAN domain containing 22 (ZSCAN22), mRNA [NM_181846]	ZSCAN22
A_23_P428184	0.602741600000002	121395039375	0.0514917938398095	0.992814016647909	Homo sapiens histone cluster 1, H2ad (HIST1H2AD), mRNA [NM_021065]	HIST1H2AD
A_23_P52986	-148262009999999	122499822083333	0.0515000717471888	0.992814016647909	Homo sapiens von Willebrand factor C and EGF domains (VWCE), mRNA [NM_152718]	VWCE
A_33_P3255782	-0.953436999999994	132991912291667	0.0515306532141624	0.992814016647909	RS10_HUMAN (P46783) 40S ribosomal protein S10, partial (80%) [THC2600290]
A_33_P3298990	0.76203170000001	115585824375	0.0516271225608935	0.992814016647909	Homo sapiens CD5 molecule (CD5), mRNA [NM_014207]	CD5
A_23_P128991	-0.802702839999997	604026533333333	0.0516408885747348	0.992814016647909	Homo sapiens chromosome 14 open reading frame 156 (C14orf156), mRNA [NM_031210]	C14orf156
A_33_P3305780	-115040886	402777073333333	0.0516958961018705	0.992814016647909	Homo sapiens cyclin I family, member 2 (CCNI2), mRNA [NM_001039780]	CCNI2
A_23_P48307	203251894	97148165125	0.0517003427843752	0.992814016647909	Homo sapiens poly(A) binding protein, cytoplasmic 3 (PABPC3), mRNA [NM_030979]	PABPC3
A_33_P3357049	-0.776672179999994	688530311666667	0.0517402876937249	0.992814016647909	Homo sapiens ribosomal protein S15a pseudogene 10 (RPS15AP10), non-coding RNA [NR_026768]	RPS15AP10
A_33_P3331752	0.992371300000005	376225207083333	0.0517657286760902	0.992814016647909	Homo sapiens mucin (MUC3) mRNA, partial cds. [AF007194]	MUC3A
A_24_P152325	13153339	431020055833333	0.051770741775946	0.992814016647909
A_33_P3242614	-0.70352729999999	945462454166667	0.051872494613346	0.992814016647909	Homo sapiens coronin, actin binding protein, 1A pseudogene (LOC606724), non-coding RNA [NR_002454]	LOC606724
A_32_P235159	0.775375200000008	79102622	0.051934498705944	0.992814016647909	Homo sapiens male-specific lethal 3-like 2 (Drosophila) (MSL3L2), mRNA [NM_001166217]	MSL3L2
A_24_P49597	247877590000001	94048994875	0.0520480225341965	0.992814016647909
A_33_P3391290	-120691	32117194875	0.0521120767470884	0.992814016647909	Homo sapiens chromosome 5 open reading frame 13 (C5orf13), transcript variant 11, mRNA [NM_001142483]	C5orf13
A_33_P3374190	-0.514288059999997	564264430416667	0.0521647630091056	0.992814016647909	Homo sapiens inositol polyphosphate-5-phosphatase, 40kDa (INPP5A), mRNA [NM_005539]	INPP5A
A_23_P10911	0.619151620000006	638119722083333	0.0521748667191707	0.992814016647909	Homo sapiens phospholipase B domain containing 2 (PLBD2), transcript variant 1, mRNA [NM_173542]	PLBD2
A_24_P349616	0.613946720000008	733174109583333	0.0523891293761747	0.992814016647909	Homo sapiens upstream binding transcription factor, RNA polymerase I (UBTF), transcript variant 2, mRNA [NM_001076683]	UBTF
A_33_P3628481	0.421618740000006	727774655416667	0.0523945776153921	0.992814016647909	Homo sapiens hypothetical protein MGC27345, mRNA (cDNA clone MGC:27345 IMAGE:4670552), complete cds. [BC024231]	MGC27345
A_23_P329016	-0.492957319999991	79149644	0.0524096952449402	0.992814016647909	Homo sapiens WD repeat domain 85 (WDR85), mRNA [NM_138778]	WDR85
A_33_P3843873	313013824000001	55729067875	0.0524394538973251	0.992814016647909	Homo sapiens hypothetical LOC790952 (HESRG), non-coding RNA [NR_027122]	HESRG
A_24_P157087	0.81865714000001	769322500833333	0.0524743173841069	0.992814016647909	Homo sapiens caspase 8, apoptosis-related cysteine peptidase (CASP8), transcript variant B, mRNA [NM_033355]	CASP8
A_23_P252403	-0.883434719999991	74565643125	0.052507392594954	0.992814016647909	Homo sapiens COMM domain containing 10 (COMMD10), mRNA [NM_016144]	COMMD10
A_23_P140423	-0.750947299999995	920427447916667	0.0525828619292539	0.992814016647909	Homo sapiens NADH dehydrogenase (ubiquinone) 1 beta subcomplex, 1, 7kDa (NDUFB1), nuclear gene encoding mitochondrial protein, mRNA [NM_004545]	NDUFB1
A_23_P142070	-141121524	568305035416667	0.0526248368440446	0.992814016647909	Homo sapiens tetraspanin 16 (TSPAN16), mRNA [NM_012466]	TSPAN16
A_23_P97064	0.70358868000001	84086129125	0.0526622199122309	0.992814016647909	Homo sapiens F-box protein 6 (FBXO6), mRNA [NM_018438]	FBXO6
A_33_P3392784	101990734	398438964583333	0.052687340768249	0.992814016647909	coiled-coil domain containing 147 [Source:HGNC Symbol;Acc:26676] [ENST00000369703]
A_24_P34545	-0.506670879999997	69489533375	0.0527329206317959	0.992814016647909	Homo sapiens inhibitor of growth family, member 5 (ING5), mRNA [NM_032329]	ING5
A_33_P3284290	-0.663120399999994	506215851666667	0.0527427058067647	0.992814016647909	Homo sapiens zinc finger protein 778 (ZNF778), mRNA [NM_182531]	ZNF778
A_33_P3330826	-0.876950839999998	421411148333333	0.0527697918984852	0.992814016647909	Homo sapiens cDNA FLJ37869 fis, clone BRSSN2017422. [AK095188]	LOC100132077
A_33_P3389540	-0.812948399999996	1342009575	0.0528995797376142	0.992814016647909
A_33_P3336925	-0.707330999999992	58217927625	0.0529084569107614	0.992814016647909	Homo sapiens PDZ and LIM domain 5 (PDLIM5), transcript variant 5, mRNA [NM_001011516]	PDLIM5
A_33_P3234641	-137161899999999	129165168125	0.052912248150063	0.992814016647909
A_23_P366682	-0.547699319999992	751785833333333	0.0529522444260797	0.992814016647909	Homo sapiens chromosome 19 open reading frame 20 (C19orf20), mRNA [NM_033513]	C19orf20
A_24_P16610	-0.490053939999994	576223624166667	0.0530215580511497	0.992814016647909	Homo sapiens zinc and ring finger 1 (ZNRF1), mRNA [NM_032268]	ZNRF1
A_23_P40782	-0.542722159999992	6419204075	0.0531821900322537	0.992814016647909	Homo sapiens COMM domain containing 2 (COMMD2), mRNA [NM_016094]	COMMD2
A_24_P235049	0.707576820000003	487133333333333	0.0532119378907995	0.992814016647909	Homo sapiens methylenetetrahydrofolate dehydrogenase (NADP+ dependent) 1-like (MTHFD1L), nuclear gene encoding mitochondrial protein, mRNA [NM_015440]	MTHFD1L
A_23_P218058	-11075932	897475031666667	0.053218444638856	0.992814016647909	Homo sapiens killer cell lectin-like receptor subfamily C, member 4 (KLRC4), mRNA [NM_013431]	KLRC4
A_23_P170978	-0.527270999999995	104889371666667	0.0532761871222337	0.992814016647909	Homo sapiens zinc finger protein 692 (ZNF692), transcript variant 2, mRNA [NM_017865]	ZNF692
A_33_P3304888	0.965127360000008	739307739583333	0.0533357501565544	0.992814016647909	Homo sapiens ubiquitin specific peptidase 6 (Tre-2 oncogene) (USP6), mRNA [NM_004505]	USP6
A_24_P267664	0.903674200000006	9226815625	0.0533448627653422	0.992814016647909	Homo sapiens chromosome 21 open reading frame 88 (C21orf88), transcript variant 2, non-coding RNA [NR_026543]	C21orf88
A_23_P386168	0.562022200000007	964339879166667	0.0533557316979107	0.992814016647909	Homo sapiens proline rich 24 (PRR24), mRNA [NM_178511]	PRR24
A_23_P214487	-0.853630699999993	135792579375	0.0534629523225488	0.992814016647909	Homo sapiens histone cluster 1, H4c (HIST1H4C), mRNA [NM_003542]	HIST1H4C
A_33_P3233953	0.675663400000012	99138539375	0.0534777914007353	0.992814016647909
A_33_P3260455	0.920238100000006	58843700875	0.0535478697018439	0.992814016647909
A_33_P3247072	-0.740149219999996	573539732916667	0.0535487358219523	0.992814016647909	PREDICTED: Homo sapiens hypothetical LOC100131098 (LOC100131098), mRNA [XM_001721116]	LOC100131098
A_32_P64038	-0.6517848	931836339583333	0.0536220446280664	0.992814016647909	LOC400590 protein [Source:UniProtKB/TrEMBL;Acc:Q6P5W2] [ENST00000433145]
A_33_P3214199	-0.787116519999998	381642990416667	0.0536250368837885	0.992814016647909	Homo sapiens zinc finger protein 532 (ZNF532), mRNA [NM_018181]	ZNF532
A_33_P3409904	-0.667599799999997	55582832	0.0536396966739727	0.992814016647909	Homo sapiens vesicle-associated membrane protein 4 (VAMP4), mRNA [NM_003762]	VAMP4
A_33_P3326423	-0.769910399999988	120306802916667	0.0536768721550821	0.992814016647909	Homo sapiens polymerase (DNA directed), lambda (POLL), mRNA [NM_013274]	POLL
A_23_P114929	-0.470890199999992	100360620416667	0.0537365764970819	0.992814016647909	Homo sapiens brain protein 44 (BRP44), transcript variant 2, mRNA [NM_015415]	BRP44
A_24_P117672	0.657512920000006	627815543333333	0.053836938896621	0.992814016647909	Homo sapiens SR-related CTD-associated factor 1 (SCAF1), mRNA [NM_021228]	SCAF1
A_33_P3329444	-0.493536539999996	591170885	0.05397857504335	0.992814016647909	Homo sapiens MEF2 activating motif and SAP domain containing transcriptional regulator (MAMSTR), transcript variant 2, mRNA [NM_182574]	MAMSTR
A_23_P84922	-0.571171679999996	573539545	0.0541947311581054	0.992814016647909	Homo sapiens histone deacetylase 8 (HDAC8), transcript variant 1, mRNA [NM_018486]	HDAC8
A_33_P3294790	0.512641700000012	8064395625	0.0542361058096337	0.992814016647909	Sequence 240 from Patent WO0220754. [AX721280]
A_32_P49616	-0.97256129999999	124193593125	0.0543955357683276	0.992814016647909	Homo sapiens eukaryotic translation elongation factor 1 beta 2 (EEF1B2), transcript variant 1, mRNA [NM_001959]	EEF1B2
A_23_P149206	-0.513420459999998	556453122083333	0.0544052474212329	0.992814016647909	Homo sapiens UDP-Gal:betaGlcNAc beta 1,4- galactosyltransferase, polypeptide 2 (B4GALT2), transcript variant 2, mRNA [NM_003780]	B4GALT2
A_23_P117734	0.459259140000006	785140892916667	0.0544714019236835	0.992814016647909	Homo sapiens LysM, putative peptidoglycan-binding, domain containing 4 (LYSMD4), mRNA [NM_152449]	LYSMD4
A_33_P3419632	19162681	360100874583333	0.0544792098022292	0.992814016647909	Homo sapiens galactosidase, beta 1-like 3, mRNA (cDNA clone IMAGE:3938286), complete cds. [BC011001]	GLB1L3
A_23_P394064	0.689626300000006	705412304166667	0.0544819278097395	0.992814016647909	Homo sapiens polymerase I and transcript release factor (PTRF), mRNA [NM_012232]	PTRF
A_33_P3292060	-0.574537019999997	492523152083333	0.0544823950883637	0.992814016647909	Homo sapiens zinc finger protein 331 (ZNF331), transcript variant 1, mRNA [NM_018555]	ZNF331
A_33_P3325978	0.904230300000007	828889345	0.0545540823888127	0.992814016647909	tribbles homolog 2 (Drosophila) [Source:HGNC Symbol;Acc:30809] [ENST00000405331]
A_33_P3241582	-143381579999999	135594320625	0.05456139176806	0.992814016647909	Homo sapiens ribosomal protein S15a (RPS15A), transcript variant 2, mRNA [NM_001019]	RPS15A
A_23_P102706	0.896318800000008	866238210416667	0.0545920501792624	0.992814016647909	Homo sapiens syntaphilin (SNPH), mRNA [NM_014723]	SNPH
A_23_P318646	-0.923250699999988	137095449166667	0.0545950026980568	0.992814016647909	Homo sapiens ribosomal protein S10 (RPS10), mRNA [NM_001014]	RPS10
A_33_P3326432	-0.499104199999994	93515689375	0.0545969998951774	0.992814016647909	Homo sapiens selenoprotein W, 1 (SEPW1), mRNA [NM_003009]	SEPW1
A_24_P852756	-205174719999999	797274737083333	0.0546899252333363	0.992814016647909	Homo sapiens major histocompatibility complex, class II, DQ alpha 2 (HLA-DQA2), mRNA [NM_020056]	HLA-DQA2
A_23_P391689	-0.724868799999994	101769979583333	0.0547451133049462	0.992814016647909	Homo sapiens similar to hCG2036585 (LOC100131801), transcript variant 1, mRNA [NM_001171155]	LOC100131801
A_33_P3824237	103943672	43698190375	0.0547712338428142	0.992814016647909	Homo sapiens, clone IMAGE:3897196, mRNA. [BC009626]
A_33_P3282988	0.696433800000002	496423258333333	0.0547928766076539	0.992814016647909	PREDICTED: Homo sapiens hypothetical protein LOC100131582 (LOC100131582), miscRNA [XR_078828]	LOC100131582
A_32_P80068	-0.743306199999985	101815258958333	0.0548134622852598	0.992814016647909	Homo sapiens C-type lectin domain family 2, member D (CLEC2D), transcript variant 2, mRNA [NM_001004419]	CLEC2D
A_23_P367816	0.679051600000005	950704308333333	0.05485089775438	0.992814016647909	Homo sapiens sorting nexin 29 (SNX29), mRNA [NM_001080530]	SNX29
A_33_P3329991	145866454000001	86569614625	0.0549372497162766	0.992814016647909
A_33_P3209741	-0.758765539999998	422181485416667	0.0549733159749337	0.992814016647909	Homo sapiens katanin p60 subunit A-like 2 (KATNAL2), mRNA [NM_031303]	KATNAL2
A_23_P50946	-140087149999999	855704036666667	0.0550973889610449	0.992814016647909	Homo sapiens receptor (G protein-coupled) activity modifying protein 1 (RAMP1), mRNA [NM_005855]	RAMP1
A_33_P3760125	0.886626200000007	119902462916667	0.0551635622249305	0.992814016647909	Homo sapiens cDNA: FLJ23014 fis, clone LNG00806. [AK026667]	NCRNA00230A
A_32_P56525	0.932507060000004	487518787083333	0.0553654019182342	0.992814016647909	Homo sapiens family with sequence similarity 115, member A (FAM115A), mRNA [NM_014719]	FAM115A
A_23_P42649	-0.520877999999993	935656960416667	0.0553828265522379	0.992814016647909	Homo sapiens polymerase (RNA) II (DNA directed) polypeptide J, 13.3kDa (POLR2J), mRNA [NM_006234]	POLR2J
A_33_P3369371	-110058264	328014693333333	0.0554319235628853	0.992814016647909	Homo sapiens glutathione peroxidase 3 (plasma) (GPX3), mRNA [NM_002084]	GPX3
A_23_P427114	0.618732240000003	424418067916667	0.0554884676976187	0.992814016647909	Homo sapiens golgi reassembly stacking protein 1, 65kDa (GORASP1), mRNA [NM_031899]	GORASP1
A_23_P257668	179377338	322410234166667	0.0556032701706481	0.992814016647909	Homo sapiens tetratricopeptide repeat domain 26 (TTC26), transcript variant 1, mRNA [NM_024926]	TTC26
A_33_P3231110	-0.49167449999999	1058638825	0.0557090967444051	0.992814016647909	Homo sapiens ubiquitin specific peptidase 3 (USP3), mRNA [NM_006537]	USP3
A_23_P62731	-0.593976399999997	84067705125	0.0557569952987059	0.992814016647909	Homo sapiens mitochondrial ribosomal protein S14 (MRPS14), nuclear gene encoding mitochondrial protein, mRNA [NM_022100]	MRPS14
A_33_P3273884	-24114852	938051280833333	0.0557818109892055	0.992814016647909	Homo sapiens major histocompatibility complex, class II, DQ alpha 1 (HLA-DQA1), mRNA [NM_002122]	HLA-DQA1
A_23_P104689	0.486099400000009	898839720833333	0.0558027588121898	0.992814016647909	Homo sapiens v-rel reticuloendotheliosis viral oncogene homolog A (avian) (RELA), transcript variant 1, mRNA [NM_021975]	RELA
A_24_P161261	-0.710575499999996	548677670833333	0.056180718240639	0.992814016647909	Homo sapiens speedy homolog E2 (Xenopus laevis) (SPDYE2), mRNA [NM_001031618]	SPDYE2
A_23_P302568	0.880491460000003	427728671666667	0.056195510947673	0.992814016647909	Homo sapiens solute carrier family 30 (zinc transporter), member 3 (SLC30A3), mRNA [NM_003459]	SLC30A3
A_33_P3384958	118970532	654433509583333	0.0562280534100702	0.992814016647909	Homo sapiens lipid phosphate phosphatase-related protein type 4 (LPPR4), transcript variant 1, mRNA [NM_014839]	LPPR4
A_23_P35977	-196269136	37833511	0.0562401795705228	0.992814016647909	Homo sapiens PDZ domain containing 3 (PDZD3), transcript variant 2, mRNA [NM_024791]	PDZD3
A_24_P118489	-0.63777539999999	101496342916667	0.0562617552451469	0.992814016647909	Homo sapiens WAS protein homolog associated with actin, golgi membranes and microtubules (WHAMM), mRNA [NM_001080435]	WHAMM
A_23_P321703	-0.783374899999991	117062115625	0.0562711792207223	0.992814016647909	Homo sapiens BCL2-related protein A1 (BCL2A1), transcript variant 1, mRNA [NM_004049]	BCL2A1
A_24_P70117	-0.616937279999995	572852670416667	0.0564260131423619	0.992814016647909	Homo sapiens DTW domain containing 1 (DTWD1), transcript variant 1, mRNA [NM_020234]	DTWD1
A_33_P3274332	0.559812200000009	942721904166667	0.0564665002808648	0.992814016647909	Homo sapiens ubiquitin-conjugating enzyme E2, J1 (UBC6 homolog, yeast) (UBE2J1), mRNA [NM_016021]	UBE2J1
A_23_P59045	0.691339440000002	823775935416667	0.0565066570166238	0.992814016647909	Homo sapiens histone cluster 1, H2ae (HIST1H2AE), mRNA [NM_021052]	HIST1H2AE
A_32_P198810	-0.979771959999995	386764680833333	0.0565906744034665	0.992814016647909	Homo sapiens loss of heterozygosity, 12, chromosomal region 2 (LOH12CR2), non-coding RNA [NR_024061]	LOH12CR2
A_23_P258493	110057450000001	857101270416667	0.0565985858900327	0.992814016647909	Homo sapiens lamin B1 (LMNB1), mRNA [NM_005573]	LMNB1
A_23_P357104	0.804280500000006	109195324791667	0.0566054930525379	0.992814016647909	Homo sapiens annexin A6 (ANXA6), transcript variant 1, mRNA [NM_001155]	ANXA6
A_33_P3247392	-0.509345779999996	6994648	0.056611955354639	0.992814016647909	Homo sapiens transmembrane phosphatase with tensin homology (TPTE), transcript variant 1, mRNA [NM_199261]	TPTE
A_33_P3327986	0.80865160000001	13668412125	0.0566183192248973	0.992814016647909
A_33_P3408757	129982466	469623815833333	0.0566447087697069	0.992814016647909	forkhead box O6 [Source:HGNC Symbol;Acc:24814] [ENST00000372591]
A_33_P3419806	-137310459999999	132730800416667	0.0566473191525568	0.992814016647909	Homo sapiens ribosomal protein S29 (RPS29), transcript variant 1, mRNA [NM_001032]	RPS29
A_24_P14731	109276980000001	863978005	0.0566680510354911	0.992814016647909	Homo sapiens proprotein convertase subtilisin/kexin type 1 inhibitor (PCSK1N), mRNA [NM_013271]	PCSK1N
A_23_P28105	-0.386974899999995	853833225	0.0566740872562552	0.992814016647909	Homo sapiens translin (TSN), mRNA [NM_004622]	TSN
A_24_P252078	-0.623336299999991	113826148958333	0.0567103299435696	0.992814016647909	Homo sapiens butyrophilin, subfamily 3, member A2 (BTN3A2), mRNA [NM_007047]	BTN3A2
A_24_P865	-0.640243379999993	812266390416667	0.0568093581157146	0.992814016647909	Homo sapiens chromosome 6 open reading frame 204 (C6orf204), transcript variant 2, mRNA [NM_206921]	C6orf204
A_33_P3273664	-107227206	440827042916667	0.0568979283711541	0.992814016647909	Homo sapiens arylsulfatase family, member K (ARSK), mRNA [NM_198150]	ARSK
A_23_P214222	0.973091500000008	11969097125	0.0569167802624355	0.992814016647909	Homo sapiens myristoylated alanine-rich protein kinase C substrate (MARCKS), mRNA [NM_002356]	MARCKS
A_24_P19677	-0.817424219999998	458074617083333	0.0569341769144514	0.992814016647909	Homo sapiens interleukin 28 receptor, alpha (interferon, lambda receptor) (IL28RA), transcript variant 3, mRNA [NM_173065]	IL28RA
A_33_P3842556	150173260000001	125382927291667	0.0569620282450938	0.992814016647909	Homo sapiens IKAROS family zinc finger 1 (Ikaros) (IKZF1), mRNA [NM_006060]	IKZF1
A_33_P3211929	-0.812889579999999	377705450833333	0.0569908959653365	0.992814016647909	Homo sapiens REST corepressor 2 (RCOR2), mRNA [NM_173587]	RCOR2
A_33_P3310751	-0.534737819999997	494841339166667	0.0570544216486967	0.992814016647909
A_23_P52298	-0.912738099999993	800983010416667	0.0570877389637881	0.992814016647909	Homo sapiens nucleophosmin/nucleoplasmin 3 (NPM3), mRNA [NM_006993]	NPM3
A_23_P106998	-0.579010919999995	675634692083333	0.0571619200058153	0.992814016647909	Homo sapiens mitochondrial ribosomal protein S23 (MRPS23), nuclear gene encoding mitochondrial protein, mRNA [NM_016070]	MRPS23
A_23_P103803	-0.786620479999997	5167314125	0.0571714190196763	0.992814016647909	Homo sapiens Fc receptor-like 3 (FCRL3), mRNA [NM_052939]	FCRL3
A_23_P396777	-0.764894379999995	546075823333333	0.0572448660668964	0.992814016647909	Homo sapiens polycomb group ring finger 3 (PCGF3), mRNA [NM_006315]	PCGF3
A_24_P233786	0.905342700000016	131080402916667	0.057310192581672	0.992814016647909	Homo sapiens family with sequence similarity 129, member A (FAM129A), transcript variant 2, mRNA [NM_052966]	FAM129A
A_23_P215669	-0.666581559999994	607783391666667	0.0574124347776385	0.992814016647909	Homo sapiens polymerase (RNA) II (DNA directed) polypeptide J2 (POLR2J2), mRNA [NM_032959]	POLR2J2
A_33_P3297277	-0.999498399999981	140004250416667	0.0575132089193348	0.992814016647909	RS10_HUMAN (P46783) 40S ribosomal protein S10, partial (86%) [THC2526015]
A_33_P3403356	-0.578129979999996	67362011375	0.0575179771229223	0.992814016647909	PREDICTED: Homo sapiens translocase of inner mitochondrial membrane 23 homolog B (yeast) (TIMM23B), mRNA [XM_001715214]	TIMM23B
A_32_P74366	0.458436600000006	880734016666667	0.0575185772027907	0.992814016647909	valosin containing protein (p97)/p47 complex interacting protein 1 [Source:HGNC Symbol;Acc:30897] [ENST00000310421]	VCPIP1
A_23_P3532	0.794569200000016	122745062916667	0.0575188252389157	0.992814016647909	Homo sapiens lipopolysaccharide-induced TNF factor (LITAF), transcript variant 1, mRNA [NM_004862]	LITAF
A_33_P3271196	0.850246940000003	463391647916667	0.0575472820002635	0.992814016647909	Homo sapiens angiomotin like 1 (AMOTL1), mRNA [NM_130847]	AMOTL1
A_33_P3359219	-0.60727279999999	937086489583333	0.0575819425043529	0.992814016647909	Homo sapiens phosphatidic acid phosphatase type 2 domain containing 1B (PPAPDC1B), transcript variant 3, mRNA [NM_001102560]	PPAPDC1B
A_33_P3388080	-0.522626559999996	441278692916667	0.0576420037639729	0.992814016647909	17000424187223 GRN_EB Homo sapiens cDNA 5', mRNA sequence [CN263935]	LOC731223
A_33_P3303464	-0.486553359999994	678667786666667	0.057679232487525	0.992814016647909	Homo sapiens chromosome 19 open reading frame 39 (C19orf39), mRNA [NM_175871]	C19orf39
A_23_P308722	-135287018	497623035833333	0.0577278216652688	0.992814016647909	Homo sapiens chromosome 2 open reading frame 39 (C2orf39), mRNA [NM_145038]	C2orf39
A_23_P162378	-0.559880559999997	695138051666667	0.0578226209227184	0.992814016647909	Homo sapiens coiled-coil domain containing 41 (CCDC41), transcript variant 1, mRNA [NM_016122]	CCDC41
A_23_P55388	-0.695505059999998	33297298625	0.0578380899202125	0.992814016647909	Homo sapiens kelch-like 11 (Drosophila) (KLHL11), mRNA [NM_018143]	KLHL11
A_33_P3270489	0.825621140000002	534326335833333	0.0578541305792032	0.992814016647909	Homo sapiens chromosome 6 open reading frame 97 (C6orf97), mRNA [NM_025059]	C6orf97
A_24_P237586	-0.470605019999997	654427350833333	0.0578668527447329	0.992814016647909	Homo sapiens ankyrin repeat domain 37 (ANKRD37), mRNA [NM_181726]	ANKRD37
A_33_P3282213	0.698797580000005	57826305625	0.0578908170667026	0.992814016647909
A_33_P3273719	-0.628904659999997	596898305	0.0579012488977388	0.992814016647909	Homo sapiens cDNA clone IMAGE:4330861, partial cds. [BC074503]	ELOVL5
A_23_P401700	0.737024000000016	141485788541667	0.058016266028135	0.992814016647909	Homo sapiens amyloid beta (A4) precursor protein-binding, family B, member 1 interacting protein (APBB1IP), mRNA [NM_019043]	APBB1IP
A_23_P213863	-0.529036899999996	806617684583333	0.0581189930661817	0.992814016647909	Homo sapiens family with sequence similarity 193, member B (FAM193B), transcript variant 1, mRNA [NM_019057]	FAM193B
A_24_P354715	-105052156	649989772083333	0.0581822413534816	0.992814016647909	Homo sapiens 5'-nucleotidase, ecto (CD73) (NT5E), mRNA [NM_002526]	NT5E
A_23_P77174	0.599372600000004	851456667083333	0.0582207236269067	0.992814016647909	Homo sapiens phosphatidylinositol glycan anchor biosynthesis, class B (PIGB), mRNA [NM_004855]	PIGB
A_32_P201496	-0.543409579999993	65674310625	0.0582221779897101	0.992814016647909	Homo sapiens polymerase (RNA) III (DNA directed) polypeptide H (22.9kD) (POLR3H), transcript variant 2, mRNA [NM_001018052]	POLR3H
A_33_P3226985	-0.904563799999989	88924496375	0.0583946955449716	0.992814016647909	Homo sapiens cyclin-dependent kinase 5, regulatory subunit 1 (p35) (CDK5R1), mRNA [NM_003885]	CDK5R1
A_23_P21485	-0.742552399999992	880082720833333	0.0584536381107969	0.992814016647909	Homo sapiens phosphotyrosine interaction domain containing 1 (PID1), transcript variant 1, mRNA [NM_017933]	PID1
A_23_P20075	-152986019999999	127653424791667	0.0584756092641543	0.992814016647909	Homo sapiens NPC1 (Niemann-Pick disease, type C1, gene)-like 1 (NPC1L1), transcript variant 1, mRNA [NM_013389]	NPC1L1
A_23_P49060	-0.734844959999993	66327567	0.0584828913914337	0.992814016647909	Homo sapiens serine peptidase inhibitor, Kunitz type 1 (SPINT1), transcript variant 1, mRNA [NM_181642]	SPINT1
A_24_P37409	-0.905086699999996	846146520416667	0.0585087588915225	0.992814016647909	Homo sapiens dual specificity phosphatase 2 (DUSP2), mRNA [NM_004418]	DUSP2
A_33_P3268634	-0.523639019999995	66388372875	0.0585563082248612	0.992814016647909	Homo sapiens within bgcn homolog (Drosophila) (WIBG), transcript variant 1, mRNA [NM_032345]	WIBG
A_33_P3792489	-0.701234439999997	369540574583333	0.0587958493112849	0.992814016647909	UI-E-CR0-adm-a-05-0-UI.r1 UI-E-CR0 Homo sapiens cDNA clone UI-E-CR0-adm-a-05-0-UI 5', mRNA sequence [BM686390]	C21orf89
A_23_P147822	-0.727386939999993	599510294166667	0.0587963792847226	0.992814016647909	Homo sapiens EPS8-like 2 (EPS8L2), mRNA [NM_022772]	EPS8L2
A_23_P200404	-0.414265999999996	851428595833333	0.0588188375919486	0.992814016647909	Homo sapiens adenylate kinase 2 (AK2), transcript variant AK2A, mRNA [NM_001625]	AK2
A_33_P3306983	-0.7060745	128619849791667	0.0589083241487557	0.992814016647909	Homo sapiens chromosome 11 open reading frame 31 (C11orf31), mRNA [NM_170746]	C11orf31
A_23_P82206	-0.665214199999998	77636501625	0.0591124943865828	0.992814016647909	Homo sapiens enoyl Coenzyme A hydratase domain containing 1 (ECHDC1), transcript variant 2, mRNA [NM_018479]	ECHDC1
A_33_P3371769	-137873649999999	569733175416667	0.0591789604181089	0.992814016647909
A_33_P3235521	205985834	418231796666667	0.0592295118717012	0.992814016647909
A_23_P320887	0.973730800000009	103291440208333	0.0592641130931569	0.992814016647909	Homo sapiens CDC42 small effector 1 (CDC42SE1), transcript variant 1, mRNA [NM_001038707]	CDC42SE1
A_23_P150249	-0.545140399999994	11081849	0.0592917353637524	0.992814016647909	Homo sapiens coiled-coil domain containing 85B (CCDC85B), mRNA [NM_006848]	CCDC85B
A_23_P423074	-0.639609319999993	714906881666667	0.0593122355448792	0.992814016647909	Homo sapiens family with sequence similarity 169, member A (FAM169A), mRNA [NM_015566]	FAM169A
A_23_P19619	0.639261660000004	667217357916667	0.0593399444398469	0.992814016647909	Homo sapiens human immunodeficiency virus type I enhancer binding protein 1 (HIVEP1), mRNA [NM_002114]	HIVEP1
A_24_P83544	150848712	334440102916667	0.0593529538296154	0.992814016647909	GB
A_33_P3278540	-0.504864999999997	819031373333333	0.0594562150632643	0.992814016647909	Homo sapiens mitochondrial ribosomal protein L14 (MRPL14), nuclear gene encoding mitochondrial protein, mRNA [NM_032111]	MRPL14
A_24_P358146	-128849952	323484968916667	0.0595066750598396	0.992814016647909	PREDICTED: Homo sapiens hypothetical LOC100129478 (LOC100129478), mRNA [XM_001719774]	LOC100129478
A_33_P3414789	-0.615098119999997	652075011666667	0.0596117989122667	0.992814016647909	Homo sapiens fibronectin type III and SPRY domain containing 1 (FSD1), mRNA [NM_024333]	FSD1
A_33_P3422991	-0.597665979999993	714312094166667	0.0596217270291434	0.992814016647909	Homo sapiens solute carrier family 36 (proton/amino acid symporter), member 4 (SLC36A4), mRNA [NM_152313]	SLC36A4
A_23_P209678	0.640639400000003	110796434166667	0.0598005269224176	0.992814016647909	Homo sapiens pleckstrin (PLEK), mRNA [NM_002664]	PLEK
A_33_P3805090	0.491860060000004	825077957083333	0.0598819833354762	0.992814016647909	Homo sapiens folliculin interacting protein 2 (FNIP2), mRNA [NM_020840]	FNIP2
A_23_P156156	-0.492162799999996	905492179166667	0.0599194110651656	0.992814016647909	Homo sapiens zinc finger, CCHC domain containing 9 (ZCCHC9), transcript variant 1, mRNA [NM_032280]	ZCCHC9
A_33_P3363082	-0.505178819999994	688969661666667	0.059963579895974	0.992814016647909	Homo sapiens small Cajal body-specific RNA 5 (SCARNA5), guide RNA [NR_003008]	SCARNA5
A_33_P3409631	0.851875380000003	485481624166667	0.0600423884333243	0.992814016647909
A_23_P11774	-0.422287159999994	758174445833333	0.0601562016672093	0.992814016647909	Homo sapiens UTP11-like, U3 small nucleolar ribonucleoprotein, (yeast) (UTP11L), mRNA [NM_016037]	UTP11L
A_23_P29079	0.493798600000009	983944427083333	0.0601792113337389	0.992814016647909	Homo sapiens phosphofructokinase, liver (PFKL), transcript variant 2, mRNA [NM_002626]	PFKL
A_33_P3335511	-141244146	368131402083333	0.0601892208466253	0.992814016647909	Homo sapiens Fc receptor-like 5 (FCRL5), mRNA [NM_031281]	FCRL5
A_23_P402176	-0.758546299999997	426841755833333	0.0602491271753473	0.992814016647909	Homo sapiens coiled-coil domain containing 42 (CCDC42), transcript variant 1, mRNA [NM_144681]	CCDC42
A_33_P3317589	127284708	630340323333333	0.0602650324310819	0.992814016647909	Homo sapiens GDNF family receptor alpha 4 (GFRA4), transcript variant 2, mRNA [NM_145762]	GFRA4
A_32_P206698	-0.667520499999995	490439312083333	0.0603562300473616	0.992814016647909	Homo sapiens CDC28 protein kinase regulatory subunit 1B (CKS1B), transcript variant 1, mRNA [NM_001826]	CKS1B
A_24_P405981	-0.757102239999997	409770991666667	0.0603717023138617	0.992814016647909	Homo sapiens tetratricopeptide repeat domain 33 (TTC33), mRNA [NM_012382]	TTC33
A_33_P3238820	168975272	692568195	0.0603763546358063	0.992814016647909	PREDICTED: Homo sapiens similar to CD300C antigen (LOC100130520), mRNA [XM_001714652]	LOC100130520
A_23_P69573	121159050000001	75093887	0.0605507444474415	0.992814016647909	Homo sapiens guanylate cyclase 1, soluble, alpha 3 (GUCY1A3), transcript variant 1, mRNA [NM_000856]	GUCY1A3
A_33_P3401267	-0.489366679999995	577857435416667	0.0606459880507615	0.992814016647909	Homo sapiens fasciculation and elongation protein zeta 2 (zygin II) (FEZ2), transcript variant 2, mRNA [NM_001042548]	FEZ2
A_23_P347541	0.845047120000002	40644751375	0.0607784695746775	0.992814016647909	Homo sapiens glutamate receptor, ionotropic, N-methyl-D-aspartate 3A (GRIN3A), mRNA [NM_133445]	GRIN3A
A_23_P146444	0.498819960000008	74832143125	0.0608129696232177	0.992814016647909	Homo sapiens coronin, actin binding protein, 2A (CORO2A), transcript variant 1, mRNA [NM_003389]	CORO2A
A_33_P3330546	-0.598614519999994	657362603333333	0.0609801869713976	0.992814016647909	Homo sapiens zinc finger protein 746 (ZNF746), transcript variant 2, mRNA [NM_152557]	ZNF746
A_24_P74160	-0.895174399999993	113451324166667	0.06099980863271	0.992814016647909	Homo sapiens small nuclear ribonucleoprotein D2 polypeptide 16.5kDa (SNRPD2), transcript variant 2, mRNA [NM_177542]	SNRPD2
A_33_P3305770	0.698037860000002	3650128975	0.0610722609738431	0.992814016647909	Homo sapiens neighbor of BRCA1 gene 1, mRNA (cDNA clone MGC:1377 IMAGE:2989212), complete cds. [BC009808]	NBR1
A_33_P3415596	101074266	444351324166667	0.061107031379076	0.992814016647909	PREDICTED: Homo sapiens hypothetical LOC400499 (LOC400499), miscRNA [XR_041132]	LOC400499
A_23_P110167	-0.600795599999996	9146146625	0.0611093799556473	0.992814016647909	Homo sapiens microsomal glutathione S-transferase 2 (MGST2), mRNA [NM_002413]	MGST2
A_24_P190877	0.584112860000005	6189741525	0.0611168427761156	0.992814016647909	Homo sapiens chromosome 1 open reading frame 25 (C1orf25), mRNA [NM_030934]	C1orf25
A_23_P30900	148627068000001	744957055833333	0.0612058866830101	0.992814016647909	Human HLA-DC classII histocompatibility antigens alpha-chain mRNA. [X00370]	HLA-DQA1
A_33_P3326235	-114601959999998	153051982291667	0.0612310100103085	0.992814016647909	Homo sapiens hemoglobin, mu (HBM), mRNA [NM_001003938]	HBM
A_23_P2922	-0.597374659999995	66058406	0.0612426777761214	0.992814016647909	Homo sapiens MAP3K12 binding inhibitory protein 1 (MBIP), transcript variant 1, mRNA [NM_016586]	MBIP
A_32_P466514	-130251879999999	998601125	0.0612507438371324	0.992814016647909	Homo sapiens chromosome 14 open reading frame 4 (C14orf4), mRNA [NM_024496]	C14orf4
A_23_P136325	0.560775560000003	787341547916667	0.0612947852688609	0.992814016647909	Homo sapiens WAS/WASL interacting protein family, member 2 (WIPF2), mRNA [NM_133264]	WIPF2
A_33_P3327642	-0.641870259999994	682411218333333	0.061300344158247	0.992814016647909	Homo sapiens absent in melanoma 1-like (AIM1L), mRNA [NM_001039775]	AIM1L
A_23_P420196	0.641731400000007	100461955625	0.0613247902983631	0.992814016647909	Homo sapiens suppressor of cytokine signaling 1 (SOCS1), mRNA [NM_003745]	SOCS1
A_23_P24244	120794262000001	645859098333333	0.0613772982045919	0.992814016647909	Homo sapiens chromosome 10 open reading frame 18 (C10orf18), mRNA [NM_017782]	C10orf18
A_33_P3433156	-0.426236559999993	702486422083333	0.0615563184311903	0.992814016647909	Homo sapiens tRNA 5-methylaminomethyl-2-thiouridylate methyltransferase (TRMU), nuclear gene encoding mitochondrial protein, transcript variant 1, mRNA [NM_018006]	TRMU
A_32_P75299	-0.839311399999993	8942542625	0.061634682444415	0.992814016647909	Homo sapiens translocase of outer mitochondrial membrane 5 homolog (yeast) (TOMM5), nuclear gene encoding mitochondrial protein, transcript variant 3, mRNA [NM_001134484]	TOMM5
A_24_P202139	-0.630760099999997	464867837916667	0.0616361297873576	0.992814016647909	Homo sapiens methyltransferase like 9 (METTL9), transcript variant 1, mRNA [NM_016025]	METTL9
A_23_P61202	-0.454128599999992	8869146875	0.0616714585830853	0.992814016647909	Homo sapiens chromosome 21 open reading frame 70 (C21orf70), mRNA [NM_058190]	C21orf70
A_33_P3344504	-0.808788999999992	841239694583333	0.0617152961792538	0.992814016647909	Homo sapiens cDNA FLJ42804 fis, clone BRCAN2002856, highly similar to AMYLOID BETA A4 PRECURSOR PROTEIN-BINDING FAMILY A MEMBER 2. [AK124794]	APBA2
A_32_P128391	-0.627882799999995	7126194975	0.0617291334071768	0.992814016647909	Homo sapiens mRNA; cDNA DKFZp762K056 (from clone DKFZp762K056). [AL162073]
A_23_P251881	-11151726	1188061025	0.0617382271113273	0.992814016647909	Homo sapiens natural cytotoxicity triggering receptor 3 (NCR3), transcript variant 1, mRNA [NM_147130]	NCR3
A_33_P3216150	-0.651433419999996	5696218925	0.0617916573945046	0.992814016647909	Homo sapiens proline-rich protein BstNI subfamily 4 (PRB4), mRNA [NM_002723]	PRB4
A_23_P25224	-0.584438399999996	134897698125	0.0618024733387513	0.992814016647909	Homo sapiens cold shock domain protein A (CSDA), transcript variant 1, mRNA [NM_003651]	CSDA
A_33_P3288694	-0.521178599999992	781565565416667	0.0618834166946853	0.992814016647909	UI-E-CK1-afk-e-03-0-UI.r1 UI-E-CK1 Homo sapiens cDNA clone UI-E-CK1-afk-e-03-0-UI 5', mRNA sequence [BM703906]
A_33_P3228722	0.980001240000004	51082427125	0.0620668604501569	0.992814016647909	Homo sapiens mRNA; cDNA DKFZp586D1022 (from clone DKFZp586D1022). [AL096745]	TBCD
A_23_P11984	-121378808	387763734166667	0.0621025220131658	0.992814016647909	Homo sapiens solute carrier family 6 (neurotransmitter transporter, glycine), member 9 (SLC6A9), transcript variant 2, mRNA [NM_201649]	SLC6A9
A_23_P206806	0.553088800000012	115557506875	0.0621113093135787	0.992814016647909	Homo sapiens integrin, alpha L (antigen CD11A (p180), lymphocyte function-associated antigen 1; alpha polypeptide) (ITGAL), transcript variant 1, mRNA [NM_002209]	ITGAL
A_23_P121282	0.544172320000005	387314447916667	0.0621452914161861	0.992814016647909	Homo sapiens transmembrane protein 89 (TMEM89), mRNA [NM_001008269]	TMEM89
A_33_P3300893	0.657931640000008	9026998825	0.0624032877359206	0.992814016647909	Homo sapiens MAP-kinase activating death domain (MADD), transcript variant 7, mRNA [NM_130475]	MADD
A_33_P3327046	-0.642202279999998	615134725833333	0.062405339741297	0.992814016647909	Homo sapiens alpha-actinin-like mRNA, partial sequence. [DQ272581]
A_23_P149946	-0.832766179999997	506303619583333	0.0624247604364645	0.992814016647909	Homo sapiens cadherin-related family member 1 (CDHR1), transcript variant 1, mRNA [NM_033100]	CDHR1
A_23_P253791	-145975519999999	10072863	0.0624924284888589	0.992814016647909	Homo sapiens cathelicidin antimicrobial peptide (CAMP), mRNA [NM_004345]	CAMP
A_24_P296508	0.877921400000012	10898473625	0.0625849296093363	0.992814016647909	Homo sapiens solute carrier family 43, member 2 (SLC43A2), mRNA [NM_152346]	SLC43A2
A_23_P12503	0.396565800000008	901449466666667	0.0626154140649004	0.992814016647909	Homo sapiens nucleoporin 133kDa (NUP133), mRNA [NM_018230]	NUP133
A_23_P202750	-0.625882219999993	711777203333333	0.0626353387830404	0.992814016647909	Homo sapiens chromosome 11 open reading frame 54 (C11orf54), mRNA [NM_014039]	C11orf54
A_32_P145010	-0.596333399999995	103198892083333	0.0626558321668757	0.992814016647909	full-length cDNA clone CS0DL006YD08 of B cells (Ramos cell line) Cot 25-normalized of Homo sapiens (human). [CR594811]	LOC729683
A_23_P202708	0.455150800000009	109925716875	0.062662583957514	0.992814016647909	Homo sapiens MAP-kinase activating death domain (MADD), transcript variant 4, mRNA [NM_003682]	MADD
A_33_P3240843	-0.535232099999993	109813625	0.0626643097208888	0.992814016647909	Homo sapiens transmembrane protein 71 (TMEM71), transcript variant 1, mRNA [NM_144649]	TMEM71
A_23_P254507	-0.888764499999986	10675848625	0.0627410025377864	0.992814016647909	Homo sapiens HOP homeobox (HOPX), transcript variant 2, mRNA [NM_139211]	HOPX
A_32_P72940	-0.956041799999989	115172659791667	0.0627487824821192	0.992814016647909	Homo sapiens ribosomal protein L35 (RPL35), mRNA [NM_007209]	RPL35
A_24_P63347	187170638	647950445416667	0.0628331908018073	0.992814016647909	Homo sapiens platelet factor 4 variant 1 (PF4V1), mRNA [NM_002620]	PF4V1
A_24_P246107	103122766000001	564940601666667	0.0628360265503495	0.992814016647909	Homo sapiens keratin associated protein 13-4 (KRTAP13-4), mRNA [NM_181600]	KRTAP13-4
A_33_P3294720	-0.748184479999997	44345635375	0.0630225151883796	0.992814016647909	Homo sapiens cDNA FLJ41135 fis, clone BRACE2028970. [AK123130]	LOC100130865
A_23_P397347	-0.814121119999995	525257272083333	0.0630267141191129	0.992814016647909	Homo sapiens minichromosome maintenance complex component 9 (MCM9), mRNA [NM_153255]	MCM9
A_33_P3292495	0.658335940000005	443818332083333	0.063035393550343	0.992814016647909	Homo sapiens cDNA FLJ39076 fis, clone NT2RP7017567. [AK096395]	LOC100127974
A_24_P48177	0.564915500000007	104830160625	0.063248178322156	0.992814016647909	Homo sapiens ST3 beta-galactoside alpha-2,3-sialyltransferase 2 (ST3GAL2), mRNA [NM_006927]	ST3GAL2
A_33_P3295056	-0.533766599999987	107436885	0.0632692635480304	0.992814016647909	Homo sapiens protein tyrosine phosphatase, receptor type, C-associated protein (PTPRCAP), mRNA [NM_005608]	PTPRCAP
A_33_P3325296	-0.919487979999995	538517335833333	0.0634141463146302	0.992814016647909	selenoprotein X, 1 [Source:HGNC Symbol;Acc:14133] [ENST00000399753]
A_24_P18802	-0.714695899999992	114782285625	0.0634559528413635	0.992814016647909	Homo sapiens vacuolar protein sorting 18 homolog (S. cerevisiae) (VPS18), mRNA [NM_020857]	VPS18
A_23_P101407	104562714	600118005	0.0635376638092502	0.992814016647909	Homo sapiens complement component 3 (C3), mRNA [NM_000064]	C3
A_33_P3393048	-0.697857639999997	43382646625	0.0635546504256218	0.992814016647909	immunoglobulin lambda variable 5-37 [Source:HGNC Symbol;Acc:5922] [ENST00000390300]
A_24_P82630	186767028	512927460416667	0.0635579766781107	0.992814016647909	Homo sapiens structural maintenance of chromosomes flexible hinge domain containing 1 (SMCHD1), mRNA [NM_015295]	SMCHD1
A_33_P3376836	0.722924480000007	839887910833333	0.0635625329826675	0.992814016647909
A_24_P382001	-0.594030599999989	936643472916667	0.0635937697310158	0.992814016647909	Homo sapiens polymerase (RNA) III (DNA directed) polypeptide K, 12.3 kDa (POLR3K), mRNA [NM_016310]	POLR3K
A_24_P74329	-0.508325599999994	837054089583333	0.0636154099279658	0.992814016647909	Homo sapiens zinc finger protein 493 (ZNF493), transcript variant 3, mRNA [NM_001076678]	ZNF493
A_23_P134125	0.474273600000002	102084823125	0.0636571957328493	0.992814016647909	Homo sapiens mitogen-activated protein kinase kinase kinase 5 (MAP3K5), mRNA [NM_005923]	MAP3K5
A_24_P278460	-0.62580091999999	7633142375	0.0636611913905936	0.992814016647909	Homo sapiens fatty acyl CoA reductase 1 (FAR1), mRNA [NM_032228]	FAR1
A_33_P3531979	105807000000001	7355831725	0.0637219010348992	0.992814016647909	Homo sapiens, clone IMAGE:5398658, mRNA. [BC035922]
A_23_P141770	-0.506264699999994	829296288333333	0.0637764822533562	0.992814016647909	Homo sapiens N-ethylmaleimide-sensitive factor attachment protein, gamma (NAPG), mRNA [NM_003826]	NAPG
A_24_P302998	-0.729637699999994	101271530625	0.0639102518091651	0.992814016647909	Homo sapiens ATP synthase, H+ transporting, mitochondrial F0 complex, subunit E (ATP5I), nuclear gene encoding mitochondrial protein, mRNA [NM_007100]	ATP5I
A_33_P3226492	103419902	346924850833333	0.0640747717092694	0.992814016647909
A_32_P114284	-0.758790299999992	878310345833333	0.0640751983021758	0.992814016647909	Homo sapiens IKAROS family zinc finger 2 (Helios) (IKZF2), transcript variant 2, mRNA [NM_001079526]	IKZF2
A_33_P3264121	-0.449543199999995	103173735208333	0.0640977352438166	0.992814016647909	Homo sapiens tubulin folding cofactor A (TBCA), mRNA [NM_004607]	TBCA
A_24_P935009	0.717134480000007	644509395	0.0641249542873338	0.992814016647909	Homo sapiens v-crk sarcoma virus CT10 oncogene homolog (avian)-like (CRKL), mRNA [NM_005207]	CRKL
A_33_P3418942	-0.43681686	763444412083333	0.0642459176195986	0.992814016647909	Homo sapiens nudix (nucleoside diphosphate linked moiety X)-type motif 21 (NUDT21), mRNA [NM_007006]	NUDT21
A_23_P154566	0.661741280000005	865335931666667	0.0642701575836272	0.992814016647909	Homo sapiens TOX high mobility group box family member 2 (TOX2), transcript variant 3, mRNA [NM_032883]	TOX2
A_24_P217904	108265066000001	63283034875	0.0643198615648574	0.992814016647909	Homo sapiens transcriptional regulating factor 1 (TRERF1), mRNA [NM_033502]	TRERF1
A_23_P253571	-0.977610759999997	61709203375	0.0643333718999648	0.992814016647909	Homo sapiens PHD finger protein 5A (PHF5A), mRNA [NM_032758]	PHF5A
A_23_P112666	0.852715960000007	7088255875	0.0643547970939402	0.992814016647909	Homo sapiens forkhead box E3 (FOXE3), mRNA [NM_012186]	FOXE3
A_33_P3297020	339420966	372479322083333	0.0644055999722516	0.992814016647909	Homo sapiens psoriasis susceptibility 1 candidate 3 (non-protein coding) (PSORS1C3), non-coding RNA [NR_026816]	PSORS1C3
A_23_P149695	-0.815929859999999	510363775833333	0.0644186098906846	0.992814016647909	Homo sapiens chromosome 1 open reading frame 203 (C1orf203), transcript variant 3, non-coding RNA [NR_024126]	C1orf203
A_23_P209944	-0.624635979999992	670665682083333	0.0644559325072897	0.992814016647909	Homo sapiens retinol saturase (all-trans-retinol 13,14-reductase) (RETSAT), mRNA [NM_017750]	RETSAT
A_33_P3237644	0.776352760000003	40966609375	0.0644883055843896	0.992814016647909	Homo sapiens EF-hand calcium binding domain 5 (EFCAB5), transcript variant 2, mRNA [NM_001145053]	EFCAB5
A_33_P3452297	113543166000001	681051632916667	0.0645923677138872	0.992814016647909	Homo sapiens chromosome 21 open reading frame 117, mRNA (cDNA clone IMAGE:3953669), partial cds. [BC009878]	C21orf117
A_24_P211151	-0.602861379999996	741101342083333	0.0645981664595544	0.992814016647909	Homo sapiens exosome component 5 (EXOSC5), mRNA [NM_020158]	EXOSC5
A_23_P57118	-125224964	532783220416667	0.0646443827310622	0.992814016647909	Homo sapiens transglutaminase 3 (E polypeptide, protein-glutamine-gamma-glutamyltransferase) (TGM3), mRNA [NM_003245]	TGM3
A_24_P312325	0.649575640000003	672614834583333	0.0647509656694199	0.992814016647909	Homo sapiens mRNA for hypothetical protein (C8ORF15). [AJ312027]
A_24_P32692	-145826302	308872234166667	0.064770763938919	0.992814016647909	Homo sapiens transient receptor potential cation channel, subfamily M, member 6 (TRPM6), mRNA [NM_017662]	TRPM6
A_32_P179676	0.593981960000008	8778940425	0.0647888877746606	0.992814016647909	Homo sapiens transducer of ERBB2, 2 (TOB2), mRNA [NM_016272]	TOB2
A_24_P392480	-0.519194479999995	551461163333333	0.0648393500593422	0.992814016647909	Homo sapiens Myb-related transcription factor, partner of profilin (MYPOP), mRNA [NM_001012643]	MYPOP
A_23_P128174	-0.62060751999999	807139330416667	0.0649151119838914	0.992814016647909	Homo sapiens RAB3A interacting protein (rabin3) (RAB3IP), transcript variant alpha 2, mRNA [NM_175623]	RAB3IP
A_23_P155288	0.447819100000009	83260191875	0.0650538675410686	0.992814016647909	Homo sapiens G elongation factor, mitochondrial 1 (GFM1), nuclear gene encoding mitochondrial protein, mRNA [NM_024996]	GFM1
A_23_P211047	0.609165800000005	108325331875	0.0651173159393672	0.992814016647909	Homo sapiens BTB and CNC homology 1, basic leucine zipper transcription factor 1 (BACH1), transcript variant 1, mRNA [NM_206866]	BACH1
A_23_P356021	-115881056	39670204625	0.065130337281059	0.992814016647909	Homo sapiens Fanconi anemia, complementation group B (FANCB), transcript variant 1, mRNA [NM_001018113]	FANCB
A_23_P93389	-0.567258259999993	775679147916667	0.0651434006313068	0.992814016647909	Homo sapiens nudix (nucleoside diphosphate linked moiety X)-type motif 3 (NUDT3), mRNA [NM_006703]	NUDT3
A_33_P3399875	-104058302	477062570833333	0.0651742426195977	0.992814016647909	Homo sapiens chromosome 20 open reading frame 144 (C20orf144), mRNA [NM_080825]	C20orf144
A_23_P86570	0.439519800000005	95481104375	0.0651746669829145	0.992814016647909	Homo sapiens annexin A7 (ANXA7), transcript variant 2, mRNA [NM_004034]	ANXA7
A_23_P169092	0.794814360000004	3596622675	0.065236215279224	0.992814016647909	Homo sapiens cytochrome P450, family 7, subfamily B, polypeptide 1 (CYP7B1), mRNA [NM_004820]	CYP7B1
A_23_P151544	0.529552920000013	830343745	0.0652552683456053	0.992814016647909	Homo sapiens DEAD (Asp-Glu-Ala-Asp) box polypeptide 24 (DDX24), mRNA [NM_020414]	DDX24
A_23_P204696	-0.704362399999996	784565665833333	0.0652612344292896	0.992814016647909	Homo sapiens cyclin-dependent kinase inhibitor 1B (p27, Kip1) (CDKN1B), mRNA [NM_004064]	CDKN1B
A_33_P3315841	-0.910200599999995	578990926666667	0.0652778702045195	0.992814016647909
A_32_P69930	0.432639700000008	8525935875	0.065281119985686	0.992814016647909	Homo sapiens coiled-coil domain containing 96 (CCDC96), mRNA [NM_153376]	CCDC96
A_23_P211064	-0.797637599999996	466628691666667	0.0652992375255428	0.992814016647909	Homo sapiens chromosome 21 open reading frame 66 (C21orf66), transcript variant 2, mRNA [NM_013329]	C21orf66
A_23_P395566	0.496955540000003	79099894125	0.0653452332754649	0.992814016647909	Homo sapiens F-box protein 31 (FBXO31), mRNA [NM_024735]	FBXO31
A_33_P3337272	0.849534440000007	497116506666667	0.0654199035720083	0.992814016647909	Homo sapiens NOTCH-regulated ankyrin repeat protein (NRARP), mRNA [NM_001004354]	NRARP
A_23_P140698	-0.545985619999992	754334401666667	0.0654793751230181	0.992814016647909	Homo sapiens DnaJ (Hsp40) homolog, subfamily C, member 17 (DNAJC17), mRNA [NM_018163]	DNAJC17
A_33_P3247082	0.602060080000005	836215992916667	0.0655028281824222	0.992814016647909	Homo sapiens solute carrier family 6 (neurotransmitter transporter, creatine), member 10 (pseudogene) (SLC6A10P) on chromosome 16 [NR_003083]	SLC6A10P
A_23_P161769	-0.571091859999994	74482994875	0.0655441094408217	0.992814016647909	Homo sapiens FXYD domain containing ion transport regulator 2 (FXYD2), transcript variant b, mRNA [NM_021603]	FXYD2
A_24_P397584	-0.416271399999994	92711604375	0.0655732702809455	0.992814016647909	Homo sapiens tubulin folding cofactor C (TBCC), mRNA [NM_003192]	TBCC
A_33_P3364038	-116134968	33109178375	0.0655982877674987	0.992814016647909	Homo sapiens immunity-related GTPase family, M (IRGM), mRNA [NM_001145805]	IRGM
A_23_P407565	0.880217800000011	135371866666667	0.0656167865115158	0.992814016647909	Homo sapiens chemokine (C-X3-C motif) receptor 1 (CX3CR1), transcript variant 4, mRNA [NM_001337]	CX3CR1
A_33_P3313825	-0.776800679999995	724017559583333	0.0656187940207367	0.992814016647909	transforming growth factor, beta receptor II (70/80kDa) [Source:HGNC Symbol;Acc:11773] [ENST00000383765]
A_23_P202269	0.755195200000007	80181311375	0.065650519238926	0.992814016647909	Homo sapiens ankyrin 3, node of Ranvier (ankyrin G) (ANK3), transcript variant 1, mRNA [NM_020987]	ANK3
A_33_P3330549	0.566231500000004	103204305208333	0.0657597305460139	0.992814016647909	Homo sapiens solute carrier family 44, member 2 (SLC44A2), transcript variant 1, mRNA [NM_020428]	SLC44A2
A_24_P295806	-0.578637279999995	752969090833333	0.0658131171956858	0.992814016647909	Homo sapiens chitinase domain containing 1 (CHID1), transcript variant 3, mRNA [NM_023947]	CHID1
A_23_P129786	0.65613820000001	125679639375	0.0659916928222498	0.992814016647909	Homo sapiens sterol regulatory element binding transcription factor 1 (SREBF1), transcript variant 1, mRNA [NM_001005291]	SREBF1
A_33_P3309491	126258442	290384449583333	0.0660102443760979	0.992814016647909	Homo sapiens protein tyrosine phosphatase, receptor type, U (PTPRU), transcript variant 3, mRNA [NM_005704]	PTPRU
A_23_P146084	-0.515103999999992	8992475125	0.0661674789708311	0.992814016647909	Homo sapiens glutathione reductase (GSR), mRNA [NM_000637]	GSR
A_23_P53152	-0.560480559999993	6664957275	0.0661945816366795	0.992814016647909	Homo sapiens chromosome 11 open reading frame 17 (C11orf17), transcript variant 1, mRNA [NM_182901]	C11orf17
A_24_P58881	-0.743947599999997	13628987	0.0662612769204626	0.992814016647909	Q6GMC1_XENLA (Q6GMC1) MGC81889 protein, partial (69%) [THC2570186]
A_23_P208788	-131801847999999	791112945	0.0663012857419243	0.992814016647909	Homo sapiens chromosome 19 open reading frame 33 (C19orf33), mRNA [NM_033520]	C19orf33
A_24_P292020	-0.561141099999988	112717301666667	0.0666971342786354	0.992814016647909	Homo sapiens polymerase (RNA) II (DNA directed) polypeptide J, 13.3kDa (POLR2J), mRNA [NM_006234]	POLR2J
A_33_P3257609	-0.834797139999993	551769620833333	0.0667759432785918	0.992814016647909	Homo sapiens protein phosphatase 1, regulatory (inhibitor) subunit 12B (PPP1R12B), transcript variant 1, mRNA [NM_002481]	PPP1R12B
A_23_P133386	-0.704188819999995	460516964583333	0.0667808507379154	0.992814016647909	Homo sapiens Ras protein-specific guanine nucleotide-releasing factor 2 (RASGRF2), mRNA [NM_006909]	RASGRF2
A_24_P171268	0.531935400000002	1066155175	0.0671056726267575	0.992814016647909	Homo sapiens Ras association (RalGDS/AF-6) domain family member 5 (RASSF5), transcript variant 1, mRNA [NM_182663]	RASSF5
A_33_P3238058	0.813295160000006	673552782916667	0.0672447576043725	0.992814016647909	Homo sapiens hypothetical LOC84931 (LOC84931), non-coding RNA [NR_027181]	LOC84931
A_24_P289188	-0.568846399999991	114729399375	0.0672532683933387	0.992814016647909	Q5T1D1_HUMAN (Q5T1D1) OTTHUMP00000017090 (Fragment), partial (95%) [THC2532982]
A_33_P3380063	0.840424240000004	709159635416667	0.067343880476682	0.992814016647909	Homo sapiens ADAMTS-like 4 (ADAMTSL4), transcript variant 2, mRNA [NM_025008]	ADAMTSL4
A_33_P3275255	0.625524820000006	552160528333333	0.0675078229831731	0.992814016647909	Homo sapiens clone HLS_IMAGE_281777 mRNA sequence. [DQ786257]
A_33_P3432961	-0.642515419999991	733317221666667	0.0675114326619064	0.992814016647909	Homo sapiens mRNA; cDNA DKFZp686D21117 (from clone DKFZp686D21117). [BX648714]	LOC222159
A_33_P3288294	-121922896	349973358333333	0.0675282183397898	0.992814016647909	Homo sapiens mRNA for putative alpha3-fucosyltransferase (FUT10 gene), splice variant 1. [AJ535838]	FUT10
A_32_P193080	0.601845280000005	611482970833333	0.0675481074339637	0.992814016647909	Homo sapiens formin-like 2 (FMNL2), mRNA [NM_052905]	FMNL2
A_32_P52018	-116732012	431933173333333	0.0676364011071243	0.992814016647909	Homo sapiens phosphatase and actin regulator 1 (PHACTR1), mRNA [NM_030948]	PHACTR1
A_23_P335428	-0.441104439999996	769405508333333	0.0676636673770701	0.992814016647909	Homo sapiens 3-hydroxyisobutyrate dehydrogenase (HIBADH), mRNA [NM_152740]	HIBADH
A_24_P32766	-0.560548199999991	1142406325	0.0676745529795422	0.992814016647909	PREDICTED: Homo sapiens similar to coiled-coil-helix-coiled-coil-helix domain containing 2 (LOC728324), miscRNA [XR_015322]	LOC728324
A_23_P12680	0.71916550000001	139226395	0.0677110570538986	0.992814016647909	Homo sapiens prosaposin (PSAP), transcript variant 2, mRNA [NM_001042465]	PSAP
A_23_P92842	-0.650676219999992	72955551375	0.0677738189478871	0.992814016647909	Homo sapiens SAR1 homolog B (S. cerevisiae) (SAR1B), transcript variant 1, mRNA [NM_001033503]	SAR1B
A_33_P3322999	0.729192200000007	925609489583333	0.0678271724865861	0.992814016647909	Homo sapiens chromosome 10 open reading frame 105 (C10orf105), transcript variant 1, mRNA [NM_001164375]	C10orf105
A_33_P3367316	-0.619035379999996	379383294583333	0.0678861226380997	0.992814016647909	Homo sapiens SCAN domain containing 2 pseudogene (SCAND2), transcript variant 1, non-coding RNA [NR_004859]	SCAND2
A_33_P3365924	-0.594063719999997	513033765416667	0.0679166227478853	0.992814016647909	Putative uncharacterized protein ENSP00000375533 Fragment [Source:UniProtKB/TrEMBL;Acc:C9K0X7] [ENST00000391654]
A_23_P157352	-0.666191079999994	8137555725	0.0679362486212263	0.992814016647909	Homo sapiens mitochondrial ribosomal protein S33 (MRPS33), nuclear gene encoding mitochondrial protein, transcript variant 1, mRNA [NM_016071]	MRPS33
A_33_P3260500	0.614193640000005	658391805416667	0.067940922611907	0.992814016647909	Homo sapiens breast cancer estrogen-induced apoptosis 2 (BREA2), non-coding RNA [NR_015445]	BREA2
A_33_P3386671	-0.964151999999991	88833620625	0.0679595257253161	0.992814016647909	Homo sapiens RAR-related orphan receptor C (RORC), transcript variant 1, mRNA [NM_005060]	RORC
A_23_P120973	-112429766	609269650833333	0.0680086560694798	0.992814016647909	Homo sapiens family with sequence similarity 118, member A (FAM118A), transcript variant 2, mRNA [NM_017911]	FAM118A
A_23_P58647	0.745842000000003	9319163625	0.0681468357949001	0.992814016647909	Homo sapiens catenin (cadherin-associated protein), alpha 1, 102kDa (CTNNA1), mRNA [NM_001903]	CTNNA1
A_24_P257359	-0.674546999999984	139717581875	0.0681629721292085	0.992814016647909	Homo sapiens ribosomal protein L15 (RPL15), mRNA [NM_002948]	RPL15
A_24_P403244	-0.577143799999989	117784203333333	0.0681811113552012	0.992814016647909	Homo sapiens paired immunoglobin-like type 2 receptor beta (PILRB), transcript variant 1, mRNA [NM_013440]	PILRB
A_33_P3240647	-0.462735199999994	978559320833333	0.0682099115051303	0.992814016647909	Homo sapiens chromosome 21 open reading frame 2 (C21orf2), mRNA [NM_004928]	C21orf2
A_23_P39602	0.732755400000004	116135954583333	0.0683173329106929	0.992814016647909	Homo sapiens nuclear receptor coactivator 1 (NCOA1), transcript variant 3, mRNA [NM_147233]	NCOA1
A_24_P316939	-0.495001799999997	929060416666667	0.0683551510060325	0.992814016647909	Homo sapiens leucine rich repeat (in FLII) interacting protein 1 (LRRFIP1), transcript variant 1, mRNA [NM_001137550]	LRRFIP1
A_24_P56130	-0.820486799999985	133808455208333	0.0683851350337535	0.992814016647909	Homo sapiens myosin, light chain 6, alkali, smooth muscle and non-muscle (MYL6), transcript variant 2, mRNA [NM_079423]	MYL6
A_23_P98382	-10173316	961044964583333	0.0684339273037164	0.992814016647909	Homo sapiens translocase of inner mitochondrial membrane 8 homolog B (yeast) (TIMM8B), nuclear gene encoding mitochondrial protein, transcript variant 1, mRNA [NM_012459]	TIMM8B
A_23_P165624	116069980000001	875022265	0.0685150657035599	0.992814016647909	Homo sapiens tumor necrosis factor, alpha-induced protein 6 (TNFAIP6), mRNA [NM_007115]	TNFAIP6
A_24_P401739	0.574808300000003	990872120833333	0.0685402517873225	0.992814016647909	Homo sapiens Rho GTPase activating protein 17 (ARHGAP17), transcript variant 1, mRNA [NM_001006634]	ARHGAP17
A_23_P36689	-0.791112319999995	5898255925	0.0686036338608373	0.992814016647909	Homo sapiens leucine rich repeat containing 23 (LRRC23), transcript variant 2, mRNA [NM_006992]	LRRC23
A_23_P88484	-0.546156899999989	115715011875	0.0686672317771347	0.992814016647909	Homo sapiens deoxyuridine triphosphatase (DUT), nuclear gene encoding mitochondrial protein, transcript variant 1, mRNA [NM_001025248]	DUT
A_23_P371239	0.746369780000006	743010117916667	0.0687056867965995	0.992814016647909	Homo sapiens c-Maf-inducing protein (CMIP), transcript variant C-mip, mRNA [NM_198390]	CMIP
A_33_P3262890	-0.737578999999995	142922525625	0.0688687184074133	0.992814016647909	S37431 {Homo sapiens} (exp=-1; wgp=0; cg=0), partial (70%) [THC2556858]
A_33_P3358403	-0.99496619999999	129299997291667	0.0690206460614673	0.992814016647909	Homo sapiens DNL-type zinc finger (DNLZ), mRNA [NM_001080849]	DNLZ
A_23_P101905	0.669351780000003	392522499166667	0.0690618283466181	0.992814016647909	Homo sapiens adenomatosis polyposis coli 2 (APC2), mRNA [NM_005883]	APC2
A_23_P501634	197018412000001	49143104125	0.0691781362222357	0.992814016647909	Homo sapiens butyrophilin, subfamily 2, member A1 (BTN2A1), transcript variant 2, mRNA [NM_078476]	BTN2A1
A_24_P70888	0.611411000000004	109886772708333	0.0691865464761898	0.992814016647909	Homo sapiens plexin B2 (PLXNB2), mRNA [NM_012401]	PLXNB2
A_23_P139396	-0.554613399999997	103790064375	0.0692528918343517	0.992814016647909	Homo sapiens chromosome 11 open reading frame 73 (C11orf73), transcript variant 1, mRNA [NM_016401]	C11orf73
A_33_P3213888	-10772324	534041855416667	0.0692538603191973	0.992814016647909	Homo sapiens hypothetical protein LOC643008 (LOC643008), transcript variant 1, mRNA [NM_001162995]	LOC643008
A_33_P3412087	0.871419500000004	720935014583333	0.0692988258232058	0.992814016647909	Homo sapiens chromosome 6 open reading frame 97 (C6orf97), mRNA [NM_025059]	C6orf97
A_23_P311232	0.553859000000002	690392992916667	0.0693011028321781	0.992814016647909	Homo sapiens cytoplasmic linker associated protein 1 (CLASP1), transcript variant 1, mRNA [NM_015282]	CLASP1
A_33_P3403075	0.487934020000004	46870545125	0.0693172733965086	0.992814016647909	Homo sapiens proline rich 11 (PRR11), mRNA [NM_018304]	PRR11
A_33_P3403459	-0.441683899999997	779765310416667	0.0693462315910503	0.992814016647909	Homo sapiens chromosome 14 open reading frame 167 (C14orf167), transcript variant 1, non-coding RNA [NR_023921]	C14orf167
A_33_P3338733	0.890391460000007	758868032916667	0.0695389692999596	0.992814016647909	Homo sapiens microphthalmia-associated transcription factor (MITF), transcript variant 1, mRNA [NM_198159]	MITF
A_24_P418619	-0.94286619999999	12733032375	0.069561735460398	0.992814016647909	Homo sapiens ribosomal protein S10 (RPS10), mRNA [NM_001014]	RPS10
A_33_P3233160	-0.721940579999993	744873019583333	0.0695762418344657	0.992814016647909	Homo sapiens coiled-coil domain containing 104 (CCDC104), mRNA [NM_080667]	CCDC104
A_24_P216765	-0.616261199999995	1017819925	0.0696302340135801	0.992814016647909	Homo sapiens translocase of outer mitochondrial membrane 20 homolog (yeast) (TOMM20), nuclear gene encoding mitochondrial protein, mRNA [NM_014765]	TOMM20
A_33_P3214705	-0.57745679999999	943311358333333	0.0697357874529784	0.992814016647909	Homo sapiens chromosome 19 open reading frame 60 (C19orf60), transcript variant 1, mRNA [NM_001100418]	C19orf60
DCP_1_7	114650060000002	151206033333333	0.0699795887043646	0.992814016647909	Unknown
A_33_P3394040	-0.449002219999993	663355604166667	0.0700276035485031	0.992814016647909	Homo sapiens atlastin GTPase 2 (ATL2), transcript variant 1, mRNA [NM_022374]	ATL2
A_23_P213014	-0.711172839999995	6680883375	0.0700326430787275	0.992814016647909	Homo sapiens solute carrier family 2 (facilitated glucose transporter), member 9 (SLC2A9), transcript variant 2, mRNA [NM_001001290]	SLC2A9
A_33_P3226788	0.690963520000003	520269656666667	0.0700450748375038	0.992814016647909
A_33_P3815935	-0.917983519999997	348059914166667	0.0700709424511418	0.992814016647909	RST40456 Athersys RAGE Library Homo sapiens cDNA, mRNA sequence [BG220668]	LOC654779
A_23_P157465	-0.494598119999996	692710787916667	0.0700869667167645	0.992814016647909	Homo sapiens UBX domain protein 8 (UBXN8), mRNA [NM_005671]	UBXN8
A_33_P3381513	181267116	34258780625	0.0701733419316466	0.992814016647909	Homo sapiens CD274 molecule (CD274), mRNA [NM_014143]	CD274
A_33_P3384498	129932610000001	5531732775	0.0702009951955578	0.992814016647909	Homo sapiens cDNA clone IMAGE:4792258. [BC037788]
A_24_P58308	-119244799999999	125480297083333	0.0702069389355635	0.992814016647909	Homo sapiens full length insert cDNA clone YP59C02. [AF147412]
A_32_P14894	-0.846645499999989	135972599583333	0.0702260402324177	0.992814016647909	Homo sapiens ribosomal protein S10 (RPS10), mRNA [NM_001014]	RPS10
A_33_P3265855	0.556562840000003	5933941	0.0702491812666128	0.992814016647909	Homo sapiens PRR5-ARHGAP8 readthrough (PRR5-ARHGAP8), mRNA [NM_181334]	PRR5-ARHGAP8
A_23_P56567	-0.693960099999994	737444425833333	0.0702752658755243	0.992814016647909	Homo sapiens gem (nuclear organelle) associated protein 6 (GEMIN6), mRNA [NM_024775]	GEMIN6
A_23_P105625	-0.660906799999992	891171639583333	0.0702754248948289	0.992814016647909	Homo sapiens coenzyme Q5 homolog, methyltransferase (S. cerevisiae) (COQ5), nuclear gene encoding mitochondrial protein, mRNA [NM_032314]	COQ5
A_23_P20852	-0.39289325999999	747029767916667	0.0702812454633039	0.992814016647909	Homo sapiens AU RNA binding protein/enoyl-Coenzyme A hydratase (AUH), nuclear gene encoding mitochondrial protein, mRNA [NM_001698]	AUH
A_23_P406616	0.733799800000007	91502700625	0.0703617791354449	0.992814016647909	Homo sapiens hypothetical protein FLJ36031 (FLJ36031), mRNA [NM_175884]	FLJ36031
A_23_P109452	-0.516166059999995	61397752875	0.0704782195029201	0.992814016647909	Homo sapiens CHK2 checkpoint homolog (S. pombe) (CHEK2), transcript variant 3, mRNA [NM_001005735]	CHEK2
A_24_P167052	0.402823200000009	838317385416667	0.0704814440116523	0.992814016647909	Homo sapiens YME1-like 1 (S. cerevisiae) (YME1L1), nuclear gene encoding mitochondrial protein, transcript variant 1, mRNA [NM_139312]	YME1L1
A_23_P103503	-0.439401759999995	764628587083333	0.0704914329885889	0.992814016647909	Homo sapiens Mdm4 p53 binding protein homolog (mouse) (MDM4), transcript variant 1, mRNA [NM_002393]	MDM4
A_24_P340853	0.749473580000005	513764335	0.0706046645777334	0.992814016647909	Homo sapiens poly (ADP-ribose) polymerase family, member 10 (PARP10), mRNA [NM_032789]	PARP10
A_23_P45913	-0.447521719999997	651223552083333	0.0706361222807177	0.992814016647909	Homo sapiens small nuclear ribonucleoprotein 40kDa (U5) (SNRNP40), mRNA [NM_004814]	SNRNP40
A_33_P3396771	-0.881984779999997	369102032083333	0.0706772048484341	0.992814016647909	PREDICTED: Homo sapiens similar to hCG1817845 (LOC100132738), mRNA [XM_001714359]	LOC100132738
A_23_P106887	0.467678400000013	105058005	0.0707053047858661	0.992814016647909	Homo sapiens fused in sarcoma (FUS), transcript variant 1, mRNA [NM_004960]	FUS
A_24_P341222	-0.610562819999998	725170882916667	0.0707531187029624	0.992814016647909	Homo sapiens chromosome 4 open reading frame 52 (C4orf52), mRNA [NM_001145432]	C4orf52
A_23_P94762	-102266434	472961475833333	0.0708175105163967	0.992814016647909	Homo sapiens zinc finger protein 354B (ZNF354B), mRNA [NM_058230]	ZNF354B
A_32_P143880	-0.473015899999991	85527344375	0.0708363928699377	0.992814016647909	Homo sapiens mediator of cell motility 1 (MEMO1), transcript variant 1, mRNA [NM_015955]	MEMO1
A_33_P3399028	-0.617144199999991	839775910416667	0.0709663744491631	0.992814016647909	Homo sapiens tousled-like kinase 2 (TLK2), transcript variant A, mRNA [NM_006852]	TLK2
A_23_P127579	-0.714736339999994	642048697083333	0.0710672013995759	0.992814016647909	Homo sapiens 6-pyruvoyltetrahydropterin synthase (PTS), mRNA [NM_000317]	PTS
A_24_P649388	-0.728347159999996	546822280833333	0.0710787401978967	0.992814016647909	Homo sapiens chromosome 21 open reading frame 63 (C21orf63), mRNA [NM_058187]	C21orf63
A_33_P3299865	-0.496334999999991	846554741666667	0.0710978245076497	0.992814016647909	Homo sapiens histone cluster 1, H4k (HIST1H4K), mRNA [NM_003541]	HIST1H4K
A_24_P242646	108691846000001	81821268625	0.0711265361825973	0.992814016647909	Homo sapiens cathepsin S (CTSS), mRNA [NM_004079]	CTSS
A_23_P109913	-11022478	856639979166667	0.0711628159499813	0.992814016647909	Homo sapiens chemokine (C-X-C motif) receptor 6 (CXCR6), mRNA [NM_006564]	CXCR6
A_23_P168882	-0.558672399999987	113635985208333	0.0712381603863061	0.992814016647909	Homo sapiens tumor protein p53 inducible nuclear protein 1 (TP53INP1), transcript variant 1, mRNA [NM_033285]	TP53INP1
A_33_P3270852	-134390519999998	127713962708333	0.0713083469562769	0.992814016647909	Homo sapiens ribosomal protein S29 (RPS29), transcript variant 1, mRNA [NM_001032]	RPS29
A_33_P3318343	176751320000001	502522395416667	0.0713395803406741	0.992814016647909	Homo sapiens cancer/testis antigen 2 (CTAG2), transcript variant 2, mRNA [NM_020994]	CTAG2
A_24_P925062	-138731434	510450912916667	0.0713933711500585	0.992814016647909	Homo sapiens matrix-remodelling associated 7 (MXRA7), transcript variant 1, mRNA [NM_001008528]	MXRA7
A_23_P64173	0.794346500000009	892219125	0.0714106269353873	0.992814016647909	Homo sapiens caspase recruitment domain family, member 16 (CARD16), transcript variant 1, mRNA [NM_001017534]	CARD16
A_23_P252322	-0.552151699999992	142312883958333	0.0714366217477263	0.992814016647909	Homo sapiens ATP synthase, H+ transporting, mitochondrial F1 complex, epsilon subunit (ATP5E), nuclear gene encoding mitochondrial protein, mRNA [NM_006886]	ATP5E
A_24_P303815	-0.543447359999994	76203455625	0.0714644105200313	0.992814016647909	Homo sapiens ubiquitin-like with PHD and ring finger domains 2 (UHRF2), mRNA [NM_152896]	UHRF2
A_33_P3404779	-0.509792579999998	456257492916667	0.0714681565070683	0.992814016647909	Homo sapiens Tctex1 domain containing 4 (TCTEX1D4), mRNA [NM_001013632]	TCTEX1D4
A_33_P3286608	-0.492957099999993	8241940525	0.0714803695866064	0.992814016647909	Homo sapiens piggyBac transposable element derived 2 (PGBD2), transcript variant 1, mRNA [NM_170725]	PGBD2
A_24_P387609	-0.614624679999994	523059225416667	0.0715691109127335	0.992814016647909	Homo sapiens iron-sulfur cluster assembly 1 homolog (S. cerevisiae) (ISCA1), mRNA [NM_030940]	ISCA1
A_33_P3391097	-0.785554979999999	40382655125	0.0715966650993325	0.992814016647909	Sequence 1262 from Patent EP1308459. [AX747737]
A_33_P3214516	-30000754	669948684166667	0.0716630719994621	0.992814016647909	Homo sapiens T cell receptor delta variable 2, mRNA (cDNA clone IMAGE:5585073). [BC039714]	TRDV2
A_33_P3415086	-0.607097859999999	525499639166667	0.0719173593307785	0.992814016647909	Putative uncharacterized protein ENSP00000381889 [Source:UniProtKB/TrEMBL;Acc:A8MVW9] [ENST00000442518]
A_33_P3419998	0.773319320000003	4647322875	0.0720795078530764	0.992814016647909	Homo sapiens solute carrier family 4, sodium bicarbonate cotransporter, member 8 (SLC4A8), transcript variant 1, mRNA [NM_001039960]	SLC4A8
A_33_P3366073	-0.675895999999991	88792883125	0.0721892725384053	0.992814016647909	Homo sapiens emopamil binding protein-like, mRNA (cDNA clone IMAGE:6022481), complete cds. [BC073152]	EBPL
A_33_P3379775	1281584654	198153706541667	0.0722621413819781	0.992814016647909	full-length cDNA clone CS0DM004YP08 of Fetal liver of Homo sapiens (human). [CR612105]	TLE1
A_24_P195037	-0.546425759999997	769124884166667	0.072268401068103	0.992814016647909	Homo sapiens chromosome 1 open reading frame 52 (C1orf52), transcript variant 1, mRNA [NM_198077]	C1orf52
A_33_P3245454	-221934286	512003262916667	0.0722739838316918	0.992814016647909	Homo sapiens ankyrin repeat domain 57 pseudogene (LOC389834), non-coding RNA [NR_027420]	LOC389834
A_23_P250302	-116042539999999	102484766666667	0.0724302288259303	0.992814016647909	Homo sapiens chemokine (C-C motif) receptor 3 (CCR3), transcript variant 1, mRNA [NM_001837]	CCR3
A_23_P100868	-0.402730119999996	790412691666667	0.0725892213711464	0.992814016647909	Homo sapiens myosin XIX (MYO19), transcript variant 3, mRNA [NM_001033580]	MYO19
A_23_P165921	-122890456	567255196666667	0.0727009976076529	0.992814016647909	Homo sapiens non-protein coding RNA 29 (NCRNA00029), non-coding RNA [NR_028295]	NCRNA00029
A_23_P200199	-0.599890399999994	887612845833333	0.0727058971140887	0.992814016647909	Homo sapiens thioredoxin domain containing 12 (endoplasmic reticulum) (TXNDC12), mRNA [NM_015913]	TXNDC12
A_33_P3348086	0.914181820000004	460621269583333	0.0727115554690334	0.992814016647909	ENK5_HUMAN (Q902F9) HERV-K_19p13.11 provirus ancestral Env polyprotein precursor (Envelope polyprotein) (HERV-K113 envelope protein) (EnvK5 protein) [Contains: Surface protein (SU); Transmembrane protein (TM)], partial (16%) [THC2503284]
A_33_P3369336	102886372	527137239583333	0.0727450536391947	0.992814016647909	Homo sapiens glucagon (GCG), mRNA [NM_002054]	GCG
A_24_P175187	103691540000001	604064229166667	0.0728739299128329	0.992814016647909	Homo sapiens sterile alpha motif domain containing 9 (SAMD9), mRNA [NM_017654]	SAMD9
A_24_P408424	0.747030300000013	127379576875	0.0729287628870355	0.992814016647909	Homo sapiens myosin, heavy chain 9, non-muscle (MYH9), mRNA [NM_002473]	MYH9
A_23_P330895	0.492724200000008	78311467875	0.0730014170577914	0.992814016647909	Homo sapiens nuclear factor of kappa light polypeptide gene enhancer in B-cells inhibitor, beta (NFKBIB), transcript variant 2, mRNA [NM_001001716]	NFKBIB
A_24_P213228	-0.516191699999998	96270050625	0.0732274382333786	0.992814016647909
A_33_P3413216	-0.718693399999996	907636579166667	0.0732652476400025	0.992814016647909	Homo sapiens tetraspanin 4 (TSPAN4), transcript variant 1, mRNA [NM_001025237]	TSPAN4
A_24_P96961	0.562474940000006	735491685	0.073306713975376	0.992814016647909	Homo sapiens splA/ryanodine receptor domain and SOCS box containing 1 (SPSB1), mRNA [NM_025106]	SPSB1
A_23_P9894	-0.572968279999995	569395030833333	0.0733196142291262	0.992814016647909	Homo sapiens protein arginine methyltransferase 3 (PRMT3), transcript variant 1, mRNA [NM_005788]	PRMT3
A_33_P3360887	0.543673600000009	113944365208333	0.0733785496725503	0.992814016647909	Homo sapiens cDNA FLJ13662 fis, clone PLACE1011643. [AK023724]	PRIC285
A_24_P320880	-0.988917599999997	439721917083333	0.073419847065277	0.992814016647909	Homo sapiens sorting nexin 16 (SNX16), transcript variant 1, mRNA [NM_022133]	SNX16
A_33_P3317460	12485448	975635070833333	0.0736095949335075	0.992814016647909	PREDICTED: Homo sapiens similar to Kruppel-like factor (LOC100130141), miscRNA [XR_037929]	LOC100130141
A_23_P103765	-123691689999999	100502572291667	0.0736558702249979	0.992814016647909	Homo sapiens Fc fragment of IgE, high affinity I, receptor for; alpha polypeptide (FCER1A), mRNA [NM_002001]	FCER1A
A_33_P3301095	0.695590220000009	6340131325	0.0737639476957222	0.992814016647909
A_23_P36120	-0.654514199999994	107429595625	0.0737883362716761	0.992814016647909	Homo sapiens membrane-spanning 4-domains, subfamily A, member 6A (MS4A6A), transcript variant 2, mRNA [NM_022349]	MS4A6A
A_33_P3228023	-0.581609399999996	821907672916667	0.073887878980294	0.992814016647909	Homo sapiens serine carboxypeptidase 1 (SCPEP1), mRNA [NM_021626]	SCPEP1
A_23_P101246	0.665712460000004	42810813	0.0739603614168801	0.992814016647909	Homo sapiens V-set and immunoglobulin domain containing 10 like (VSIG10L), mRNA [NM_001163922]	VSIG10L
A_24_P178396	-119650012	365830882916667	0.0739631494147766	0.992814016647909	Homo sapiens speedy homolog E2 (Xenopus laevis) (SPDYE2), mRNA [NM_001031618]	SPDYE2
A_33_P3279441	-0.508726999999988	973776872916667	0.0740087463485909	0.992814016647909	Homo sapiens golgi SNAP receptor complex member 2 (GOSR2), transcript variant C, mRNA [NM_001012511]	GOSR2
A_23_P213718	-108030679999999	114202200625	0.0740886227685208	0.992814016647909	Homo sapiens ubiquinol-cytochrome c reductase, complex III subunit VII, 9.5kDa (UQCRQ), nuclear gene encoding mitochondrial protein, mRNA [NM_014402]	UQCRQ
A_24_P918907	0.744516500000005	479040940416667	0.0741560607018368	0.992814016647909	Homo sapiens hypothetical LOC154761 (LOC154761), non-coding RNA [NR_015421]	LOC154761
A_23_P112512	-0.515500659999995	581257279583333	0.0743664185239139	0.992814016647909	Homo sapiens mitochondrial carrier triple repeat 1 (MCART1), nuclear gene encoding mitochondrial protein, transcript variant 1, mRNA [NM_033412]	MCART1
A_33_P3255664	120271486	47124779125	0.0744728151466347	0.992814016647909	Sequence 1700 from Patent EP1308459. [AX748175]
A_33_P3228366	0.388590820000009	731168805833333	0.0746227459124546	0.992814016647909	Homo sapiens exportin 5 (XPO5), mRNA [NM_020750]	XPO5
A_33_P3661631	-0.501286919999995	57860577875	0.074701175494157	0.992814016647909	Homo sapiens pterin-4 alpha-carbinolamine dehydratase/dimerization cofactor of hepatocyte nuclear factor 1 alpha (TCF1) 2 (PCBD2), mRNA [NM_032151]	PCBD2
A_23_P90062	0.380353900000008	96976029375	0.074733210352443	0.992814016647909	Homo sapiens DnaJ (Hsp40) homolog, subfamily B, member 1 (DNAJB1), mRNA [NM_006145]	DNAJB1
A_24_P41042	-0.437767039999994	71680657	0.0748182537567663	0.992814016647909	Homo sapiens chromosome 12 open reading frame 52 (C12orf52), mRNA [NM_032848]	C12orf52
A_33_P3239879	-0.603769199999984	129743942708333	0.0748885923837249	0.992814016647909	Homo sapiens LSM domain containing 1 (LSMD1), mRNA [NM_032356]	LSMD1
A_33_P3336113	-0.601567199999993	906452439583333	0.0749078552612919	0.992814016647909	Homo sapiens tigger transposable element derived 3 (TIGD3), mRNA [NM_145719]	TIGD3
A_23_P122674	-0.519364819999997	70481436875	0.0749536662795743	0.992814016647909	Homo sapiens PAK1 interacting protein 1 (PAK1IP1), mRNA [NM_017906]	PAK1IP1
A_32_P179998	0.883203200000009	684672239583333	0.0749696456815133	0.992814016647909	Homo sapiens DMRT-like family C1 (DMRTC1), mRNA [NM_033053]	DMRTC1
A_33_P3355014	0.416831400000007	109161235833333	0.0750413453003656	0.992814016647909	Homo sapiens transmembrane protein 229B (TMEM229B), mRNA [NM_182526]	TMEM229B
A_33_P3378644	0.482411540000009	72580149	0.0750768716801267	0.992814016647909	Homo sapiens polyhomeotic homolog 1 (Drosophila) (PHC1), mRNA [NM_004426]	PHC1
A_23_P30603	0.719301640000005	409387985416667	0.0750923093417864	0.992814016647909	Homo sapiens D-aspartate oxidase (DDO), transcript variant 1, mRNA [NM_003649]	DDO
A_24_P47467	0.648179600000006	100721827291667	0.0751222477028623	0.992814016647909	Homo sapiens transmembrane protein 109 (TMEM109), mRNA [NM_024092]	TMEM109
A_33_P3281940	-0.415729939999997	622088535	0.0751755258180152	0.992814016647909	Homo sapiens ribulose-5-phosphate-3-epimerase (RPE), transcript variant 2, mRNA [NM_006916]	RPE
A_23_P134614	-0.364807819999995	758109845	0.0751761815746581	0.992814016647909	Homo sapiens component of oligomeric golgi complex 5 (COG5), transcript variant 1, mRNA [NM_006348]	COG5
A_24_P320545	-0.703444659999994	464021020833333	0.0751800386005452	0.992814016647909	Homo sapiens PTK7 protein tyrosine kinase 7 (PTK7), transcript variant PTK7-1, mRNA [NM_002821]	PTK7
A_23_P138435	0.695011500000007	99176829375	0.075237432417641	0.992814016647909	Homo sapiens zinc finger, MIZ-type containing 1 (ZMIZ1), mRNA [NM_020338]	ZMIZ1
A_24_P376707	-0.494417499999992	116500549375	0.0752464696617406	0.992814016647909	Homo sapiens hepatoma-derived growth factor (high-mobility group protein 1-like) (HDGF), transcript variant 1, mRNA [NM_004494]	HDGF
A_33_P3271051	-0.516176199999995	942721670833333	0.0753984820612852	0.992814016647909	Homo sapiens cytohesin 3 (CYTH3), mRNA [NM_004227]	CYTH3
A_23_P10463	-0.622128399999996	110994117708333	0.0755540707277559	0.992814016647909	Homo sapiens NADH dehydrogenase (ubiquinone) Fe-S protein 5, 15kDa (NADH-coenzyme Q reductase) (NDUFS5), nuclear gene encoding mitochondrial protein, mRNA [NM_004552]	NDUFS5
A_24_P166789	-0.494538799999992	8900512125	0.0756203860707472	0.992814016647909	Homo sapiens inositol monophosphatase domain containing 1 (IMPAD1), mRNA [NM_017813]	IMPAD1
A_23_P73801	-0.691386059999994	671370202083333	0.0758294455444983	0.992814016647909	Homo sapiens transcription elongation factor A (SII)-like 1 (TCEAL1), transcript variant 3, mRNA [NM_001006640]	TCEAL1
A_32_P145867	0.568296440000006	667887557916667	0.0760047855590896	0.992814016647909	Homo sapiens oncomodulin 2 (OCM2), mRNA [NM_006188]	OCM2
A_23_P121564	127034316000001	395760794166667	0.076067765566959	0.992814016647909	Homo sapiens guanylate cyclase 1, soluble, beta 3 (GUCY1B3), mRNA [NM_000857]	GUCY1B3
A_23_P47691	0.488177900000007	914483408333333	0.0761369814757608	0.992814016647909	Homo sapiens tripartite motif-containing 21 (TRIM21), mRNA [NM_003141]	TRIM21
A_33_P3397579	0.530446180000007	739261712916667	0.0761621759540443	0.992814016647909	T1560 [Source:UniProtKB/TrEMBL;Acc:Q76B50] [ENST00000379496]
A_23_P60286	-0.504842399999994	833925554166667	0.0762292709532851	0.992814016647909	Homo sapiens eukaryotic translation initiation factor 4B (EIF4B), mRNA [NM_001417]	EIF4B
A_33_P3376214	-0.670475539999995	614792007916667	0.076259968663503	0.992814016647909	Homo sapiens flavin containing monooxygenase 5 (FMO5), transcript variant 2, mRNA [NM_001144829]	FMO5
A_23_P112429	-0.870185299999992	142151816875	0.0763488219595892	0.992814016647909	Homo sapiens ribosomal protein L35 (RPL35), mRNA [NM_007209]	RPL35
A_33_P3216994	-0.595870379999994	546269152083333	0.0763834513313075	0.992814016647909	Homo sapiens hect domain and RLD 4 (HERC4), transcript variant 2, mRNA [NM_015601]	HERC4
A_23_P217384	-0.666050999999992	10629418	0.0763835386446345	0.992814016647909	Homo sapiens adaptor-related protein complex 1, sigma 2 subunit (AP1S2), mRNA [NM_003916]	AP1S2
A_33_P3292241	-0.853866199999994	690255322916667	0.0763864744929024	0.992814016647909
A_23_P138514	-0.634676399999996	110054169166667	0.0764129534892146	0.992814016647909	Homo sapiens COMM domain containing 3 (COMMD3), mRNA [NM_012071]	COMMD3
A_24_P374244	-0.972024999999993	857699984166667	0.0764201038914491	0.992814016647909	Homo sapiens GATA binding protein 1 (globin transcription factor 1) (GATA1), mRNA [NM_002049]	GATA1
A_23_P21207	0.439277300000004	101509960833333	0.0764416344011863	0.992814016647909	Homo sapiens ubiquitin-like modifier activating enzyme 7 (UBA7), mRNA [NM_003335]	UBA7
A_33_P3247205	-100423099999999	8609134175	0.0765323125421563	0.992814016647909	Homo sapiens MOCO sulphurase C-terminal domain containing 1 (MOSC1), nuclear gene encoding mitochondrial protein, mRNA [NM_022746]	MOSC1
A_23_P68610	0.609578420000004	552352077083333	0.0765375623304464	0.992814016647909	Homo sapiens TPX2, microtubule-associated, homolog (Xenopus laevis) (TPX2), mRNA [NM_012112]	TPX2
A_33_P3360204	-0.468170499999992	632554862916667	0.0765566806506924	0.992814016647909
A_33_P3250018	-0.502827919999995	56098306125	0.0766215147448022	0.992814016647909	Homo sapiens host cell factor C2 (HCFC2), mRNA [NM_013320]	HCFC2
A_33_P3297599	0.743673400000018	135496093958333	0.0766334069389005	0.992814016647909	Homo sapiens clone 3 unknown mRNA. [AF416714]
A_24_P183292	-0.520651799999991	846601651666667	0.0766786571241354	0.992814016647909	Homo sapiens casein kinase 1, alpha 1 (CSNK1A1), transcript variant 1, mRNA [NM_001025105]	CSNK1A1
A_23_P67771	-0.565655259999996	798719827083333	0.0767575161991892	0.992814016647909	Homo sapiens BRCA1 associated RING domain 1 (BARD1), mRNA [NM_000465]	BARD1
A_23_P166686	0.997657400000003	39969295125	0.0770081640603979	0.992814016647909	Homo sapiens angiomotin like 2 (AMOTL2), mRNA [NM_016201]	AMOTL2
A_23_P17287	-0.633030099999996	972948797916667	0.077084637511169	0.992814016647909	Homo sapiens isoamyl acetate-hydrolyzing esterase 1 homolog (S. cerevisiae) (IAH1), mRNA [NM_001039613]	IAH1
A_33_P3281741	0.710033120000006	509650481666667	0.0771075377592517	0.992814016647909	Homo sapiens regulatory factor X, 8 (RFX8), mRNA [NM_001145664]	RFX8
A_32_P19752	-0.808359799999993	831207105833333	0.0772468852215776	0.992814016647909	Homo sapiens family with sequence similarity 76, member B (FAM76B), mRNA [NM_144664]	FAM76B
A_33_P3295423	-0.694713139999993	709333810833333	0.0772601689709847	0.992814016647909	Homo sapiens ZXD family zinc finger C (ZXDC), transcript variant 2, mRNA [NM_001040653]	ZXDC
A_33_P3235370	-0.498485119999998	516219828333333	0.0772978317910813	0.992814016647909	Homo sapiens zinc finger protein 250 (ZNF250), transcript variant 1, mRNA [NM_021061]	ZNF250
A_33_P3253707	-0.557397999999996	7536696825	0.0773011250168715	0.992814016647909	Homo sapiens peptidylprolyl isomerase (cyclophilin)-like 5 (PPIL5), transcript variant 1, mRNA [NM_152329]	PPIL5
A_23_P144531	0.702269700000011	142222890625	0.0773303944221811	0.992814016647909	Homo sapiens cDNA: FLJ22670 fis, clone HSI08684. [AK026323]	ALPK1
A_23_P214360	0.548908840000005	698695981666667	0.0773313658273516	0.992814016647909	Homo sapiens interferon regulatory factor 4 (IRF4), mRNA [NM_002460]	IRF4
A_33_P3265945	-0.667000799999995	9293661	0.0773876666661012	0.992814016647909	Homo sapiens cDNA FLJ26160 fis, clone ADG02164. [AK129671]
A_33_P3282840	-0.769460899999991	867084139583333	0.077417980264826	0.992814016647909	Homo sapiens ribosomal protein S29 (RPS29), transcript variant 2, mRNA [NM_001030001]	RPS29
A_32_P7015	-112939702	516432584583333	0.0774586833594542	0.992814016647909	Homo sapiens tetraspanin 15 (TSPAN15), mRNA [NM_012339]	TSPAN15
A_33_P3293049	-23078387	115811233541667	0.0775159107544979	0.992814016647909	Homo sapiens major histocompatibility complex, class II, DQ alpha 1 (HLA-DQA1), mRNA [NM_002122]	HLA-DQA1
A_23_P379026	0.825349400000004	104817396666667	0.0775262038177148	0.992814016647909	Homo sapiens GTP binding protein 2 (GTPBP2), mRNA [NM_019096]	GTPBP2
A_23_P12526	0.522165460000005	772962823333333	0.0775537237945972	0.992814016647909	Homo sapiens tumor protein p53 binding protein, 2 (TP53BP2), transcript variant 2, mRNA [NM_005426]	TP53BP2
A_23_P389588	0.988007340000002	316029537916667	0.077600329071655	0.992814016647909	Homo sapiens transcription factor 7-like 2 (T-cell specific, HMG-box) (TCF7L2), transcript variant 2, mRNA [NM_030756]	TCF7L2
A_23_P156319	0.468875500000006	109310596875	0.0776266908781517	0.992814016647909	Homo sapiens La ribonucleoprotein domain family, member 1 (LARP1), transcript variant 1, mRNA [NM_015315]	LARP1
A_23_P42198	0.778367700000006	109337077916667	0.0776827921530945	0.992814016647909	Homo sapiens histone cluster 1, H3g (HIST1H3G), mRNA [NM_003534]	HIST1H3G
A_33_P3356031	-0.827618299999995	43545343625	0.0776906741732378	0.992814016647909	Smg-7 homolog, nonsense mediated mRNA decay factor (C. elegans) [Source:HGNC Symbol;Acc:16792] [ENST00000367538]
A_23_P140146	-0.723249799999989	108500771041667	0.0777197279843997	0.992814016647909	Homo sapiens interferon, alpha-inducible protein 27-like 2 (IFI27L2), mRNA [NM_032036]	IFI27L2
A_32_P66881	0.73539660000001	10629690125	0.0777416794147972	0.992814016647909	Homo sapiens toll-like receptor 4 (TLR4), transcript variant 1, mRNA [NM_138554]	TLR4
A_24_P221366	-140249469999999	123397460208333	0.0777629014249166	0.992814016647909	Homo sapiens ribosomal protein S15a (RPS15A), transcript variant 2, mRNA [NM_001019]	RPS15A
A_23_P166	0.410459800000009	960712316666667	0.0777942268805664	0.992814016647909	Homo sapiens MOB1, Mps One Binder kinase activator-like 2C (yeast) (MOBKL2C), transcript variant 1, mRNA [NM_145279]	MOBKL2C
A_23_P218111	0.713473700000016	134702244791667	0.0778329354984279	0.992814016647909	Homo sapiens serpin peptidase inhibitor, clade A (alpha-1 antiproteinase, antitrypsin), member 1 (SERPINA1), transcript variant 2, mRNA [NM_001002236]	SERPINA1
A_23_P121602	-0.707691999999991	881492954166667	0.0778388860764608	0.992814016647909	Homo sapiens Sin3A-associated protein, 30kDa (SAP30), mRNA [NM_003864]	SAP30
A_32_P140139	10407546	108382822708333	0.0779159703028459	0.992814016647909	Homo sapiens coagulation factor XIII, A1 polypeptide (F13A1), mRNA [NM_000129]	F13A1
A_23_P97906	0.498807000000012	90043643125	0.0779320673447796	0.992814016647909	Homo sapiens 5'-nucleotidase, cytosolic II (NT5C2), transcript variant 1, mRNA [NM_012229]	NT5C2
A_33_P3346048	0.631761320000004	581822394583333	0.0781101181392698	0.992814016647909	Homo sapiens POM121 membrane glycoprotein-like 1 (rat) pseudogene (POM121L1P), non-coding RNA [NR_024591]	POM121L1P
A_23_P36658	-0.762792199999994	826512699166667	0.0781218978846043	0.992814016647909	Homo sapiens microsomal glutathione S-transferase 1 (MGST1), transcript variant 1c, mRNA [NM_145791]	MGST1
A_24_P263543	-0.869756399999996	101543792708333	0.0781645517419928	0.992814016647909	PREDICTED: Homo sapiens similar to hCG2040270 (LOC119358), mRNA [XM_061427]	LOC119358
A_23_P203376	-0.697477599999994	850210929583333	0.0781939729793053	0.992814016647909	Homo sapiens membrane-spanning 4-domains, subfamily A, member 6A (MS4A6A), transcript variant 1, mRNA [NM_152852]	MS4A6A
A_33_P3323347	0.483001180000006	64309559	0.078349133375237	0.992814016647909	Homo sapiens zinc finger protein 417 (ZNF417), mRNA [NM_152475]	ZNF417
A_32_P115505	-0.693735919999996	6459019725	0.0785501079487826	0.992814016647909	Homo sapiens ring finger protein 160 (RNF160), mRNA [NM_015565]	RNF160
A_24_P361167	0.486597600000005	100010414166667	0.0786679267923983	0.992814016647909	Homo sapiens chromodomain helicase DNA binding protein 8 (CHD8), transcript variant 2, mRNA [NM_020920]	CHD8
A_23_P79931	0.686450300000007	803766194166667	0.0787494987478462	0.992814016647909	Homo sapiens attractin (ATRN), transcript variant 2, mRNA [NM_139322]	ATRN
A_23_P355776	-101524792	371170268333333	0.0787495636162816	0.992814016647909	Homo sapiens chromosome 20 open reading frame 69, mRNA (cDNA clone MGC:141808 IMAGE:40035996), complete cds. [BC122537]	C20orf69
A_33_P3392537	127123550000001	512574662916667	0.0788748692827246	0.992814016647909	Homo sapiens thymidine kinase 2, mitochondrial (TK2), nuclear gene encoding mitochondrial protein, transcript variant 1, mRNA [NM_004614]	TK2
A_23_P129246	0.616678800000006	125148305416667	0.0789009142185562	0.992814016647909	Homo sapiens pleckstrin homology domain containing, family O member 2 (PLEKHO2), mRNA [NM_025201]	PLEKHO2
A_33_P3368453	-0.579817599999997	110233058125	0.0789497798734269	0.992814016647909	Homo sapiens MHC class I polypeptide-related sequence A (MICA), mRNA [NM_000247]	MICA
A_23_P364517	-0.609313999999994	116053091041667	0.0789915537388667	0.992814016647909	Homo sapiens selenoprotein K (SELK), mRNA [NM_021237]	SELK
A_23_P8582	-0.558796759999995	469125795833333	0.0790026773414523	0.992814016647909	Homo sapiens family with sequence similarity 126, member A (FAM126A), mRNA [NM_032581]	FAM126A
A_33_P3362952	113131216000001	699963018333333	0.0790178762789002	0.992814016647909	Homo sapiens cDNA FLJ43993 fis, clone TESTI4020102. [AK125981]	LOC645435
A_24_P769359	0.563981200000011	100050274166667	0.0790608501694795	0.992814016647909	Homo sapiens WNK lysine deficient protein kinase 1 (WNK1), mRNA [NM_018979]	WNK1
A_24_P143686	-0.667364059999991	7878694875	0.0790669507378249	0.992814016647909	Homo sapiens KIAA0146 (KIAA0146), mRNA [NM_001080394]	KIAA0146
A_33_P3243264	-0.890095599999995	103737469583333	0.0792507116556846	0.992814016647909	Homo sapiens DNL-type zinc finger (DNLZ), mRNA [NM_001080849]	DNLZ
A_24_P3461	104022286000001	717035343333333	0.0792866551939201	0.992814016647909	Homo sapiens mortality factor 4 (MORF4), mRNA [NM_006792]	MORF4
A_23_P411814	-0.563677599999993	924473395833333	0.0793323551777353	0.992814016647909	Homo sapiens oligosaccharyltransferase complex subunit (OSTC), mRNA [NM_021227]	OSTC
A_33_P3329344	0.460677740000005	842247709583333	0.0794754455878835	0.992814016647909	Homo sapiens fatty acid synthase (FASN), mRNA [NM_004104]	FASN
A_24_P358164	-0.718267799999989	139760977916667	0.079487933964137	0.992814016647909	Homo sapiens ribosomal protein SA (RPSA), transcript variant 1, mRNA [NM_002295]	RPSA
A_33_P3294524	117305796000001	626667769583333	0.0794941681064554	0.992814016647909	Homo sapiens ankyrin repeat domain 12 (ANKRD12), transcript variant 1, mRNA [NM_015208]	ANKRD12
A_24_P213161	153934	690669294583333	0.0795111535702038	0.992814016647909	Homo sapiens NLR family, pyrin domain containing 2 (NLRP2), mRNA [NM_017852]	NLRP2
A_23_P412427	-0.953181619999994	58405883	0.0795847122918072	0.992814016647909	Homo sapiens NS3 binding protein (NS3BP) mRNA, complete cds. [AF435951]	NS3BP
A_33_P3384252	-0.728675079999997	383580057916667	0.0796303654458806	0.992814016647909	PREDICTED: Homo sapiens hypothetical LOC728846 (LOC728846), mRNA [XM_001715013]	LOC728846
A_24_P268015	-0.498415299999994	914201539583333	0.0796662887475513	0.992814016647909	Homo sapiens MYST/Esa1-associated factor 6 (MEAF6), mRNA [NM_022756]	MEAF6
A_23_P157007	349967554000001	74001503125	0.079753007466447	0.992814016647909	Homo sapiens transmembrane protein 176B (TMEM176B), transcript variant 1, mRNA [NM_014020]	TMEM176B
A_24_P343621	-0.809079619999995	68080490125	0.079898212201558	0.992814016647909	Homo sapiens enoyl Coenzyme A hydratase domain containing 3 (ECHDC3), nuclear gene encoding mitochondrial protein, mRNA [NM_024693]	ECHDC3
A_23_P212511	-0.622499199999993	852340675	0.0800153068829106	0.992814016647909	Homo sapiens tetratricopeptide repeat domain 14 (TTC14), transcript variant 2, mRNA [NM_001042601]	TTC14
A_23_P62907	0.418158800000009	104445547083333	0.0800204645908996	0.992814016647909	Homo sapiens activating transcription factor 6 (ATF6), mRNA [NM_007348]	ATF6
A_24_P136211	-0.835266399999997	136135005	0.0801165824866817	0.992814016647909	full-length cDNA clone CS0DK012YM11 of HeLa cells Cot 25-normalized of Homo sapiens (human). [CR619482]
A_33_P3302320	0.636155180000001	506103622083333	0.0801326952893927	0.992814016647909	BX115224 Soares_testis_NHT Homo sapiens cDNA clone IMAGp998G073560, mRNA sequence [BX115224]
A_23_P130642	-0.525122299999992	94038801875	0.0801416956706936	0.992814016647909	Homo sapiens guanylate binding protein family, member 6 (GBP6), mRNA [NM_198460]	GBP6
A_23_P378690	-0.617005939999996	524707710416667	0.0801517368782853	0.992814016647909	Homo sapiens transmembrane protein 64 (TMEM64), transcript variant 1, mRNA [NM_001008495]	TMEM64
A_23_P106389	-103794854	398335810833333	0.0801994765986106	0.992814016647909	Homo sapiens semaphorin 7A, GPI membrane anchor (John Milton Hagen blood group) (SEMA7A), transcript variant 1, mRNA [NM_003612]	SEMA7A
A_23_P106371	210165276	373001526666667	0.0803386969734692	0.992814016647909	Homo sapiens golgin A6 family, member A (GOLGA6A), mRNA [NM_001038640]	GOLGA6A
A_23_P118122	0.826424460000005	447346022083333	0.0803461556963038	0.992814016647909	Homo sapiens regulator of G-protein signaling 11 (RGS11), transcript variant 2, mRNA [NM_003834]	RGS11
A_33_P3414017	118182280000001	101990647916667	0.0804610460582246	0.992814016647909
A_33_P3242919	0.894581500000006	994065947916667	0.0805188714947686	0.992814016647909	Homo sapiens heterogeneous nuclear ribonucleoprotein M (HNRNPM), transcript variant 1, mRNA [NM_005968]	HNRNPM
A_24_P408603	-0.582146199999995	59401535625	0.0805955473979493	0.992814016647909	Homo sapiens RAB39B, member RAS oncogene family (RAB39B), mRNA [NM_171998]	RAB39B
A_33_P3268900	-0.752472399999991	117190789375	0.0806673257443609	0.992814016647909	Homo sapiens ovarian epithelial carcinoma-related protein mRNA, complete cds. [AF370457]	BNIP3L
A_24_P208737	-0.673447799999996	907741045833333	0.0806896362953235	0.992814016647909	Homo sapiens ghrelin opposite strand (non-protein coding) (GHRLOS), transcript variant 1, non-coding RNA [NR_004431]	GHRLOS
A_33_P3593774	-126383636	352660569166667	0.0806943542158103	0.992814016647909	Homo sapiens phosphoinositide-3-kinase, regulatory subunit 3 (gamma) (PIK3R3), transcript variant 1, mRNA [NM_003629]	PIK3R3
A_33_P3323368	-0.406734999999998	755520131666667	0.0806958111619904	0.992814016647909	PREDICTED: Homo sapiens hypothetical protein FLJ39639 (FLJ39639), mRNA [XM_370932]	FLJ39639
A_23_P7873	0.424327400000003	114878035	0.0807618296433691	0.992814016647909	Homo sapiens minichromosome maintenance complex component 3 (MCM3), mRNA [NM_002388]	MCM3
A_23_P1072	0.438586000000003	121143933541667	0.0808315818757861	0.992814016647909	Homo sapiens ATPase, Na+/K+ transporting, alpha 1 polypeptide (ATP1A1), transcript variant 1, mRNA [NM_000701]	ATP1A1
A_23_P91221	-0.742347579999996	752937930416667	0.0808540284026849	0.992814016647909	Homo sapiens protein kinase (cAMP-dependent, catalytic) inhibitor gamma (PKIG), transcript variant 1, mRNA [NM_181805]	PKIG
A_23_P47426	-0.461052279999996	71948059125	0.0808696200565889	0.992814016647909	Homo sapiens acyl-Coenzyme A dehydrogenase family, member 8 (ACAD8), nuclear gene encoding mitochondrial protein, mRNA [NM_014384]	ACAD8
A_33_P3697530	0.641968200000003	122373865	0.0809620043040535	0.992814016647909	Homo sapiens sema domain, immunoglobulin domain (Ig), transmembrane domain (TM) and short cytoplasmic domain, (semaphorin) 4D (SEMA4D), transcript variant 2, mRNA [NM_001142287]	SEMA4D
A_24_P20777	-0.539733699999999	134852605833333	0.0809768358223854	0.992814016647909	Homo sapiens ribosomal protein L37 (RPL37), mRNA [NM_000997]	RPL37
A_23_P429491	-0.660061179999997	558164563333333	0.0809783226873078	0.992814016647909	Homo sapiens chromosome 11 open reading frame 82 (C11orf82), mRNA [NM_145018]	C11orf82
A_23_P50108	0.682344620000006	69046455375	0.0810245610949613	0.992814016647909	Homo sapiens NDC80 homolog, kinetochore complex component (S. cerevisiae) (NDC80), mRNA [NM_006101]	NDC80
A_23_P394448	-136919698	3359132275	0.0811373594534272	0.992814016647909	Homo sapiens dpy-19-like 1 (C. elegans) (DPY19L1), mRNA [NM_015283]	DPY19L1
A_32_P115558	-0.573390739999996	604106844166667	0.0812458250371169	0.992814016647909	DB365246 NT2RP2 Homo sapiens cDNA clone NT2RP2002739 3', mRNA sequence [DB365246]
A_23_P3681	-0.528465739999998	59176292125	0.0813335590288439	0.992814016647909	Homo sapiens neuropilin (NRP) and tolloid (TLL)-like 2 (NETO2), mRNA [NM_018092]	NETO2
A_24_P53353	-0.487128439999997	483453302083333	0.0814059208608563	0.992814016647909	Homo sapiens RAB12, member RAS oncogene family (RAB12), mRNA [NM_001025300]	RAB12
A_24_P194934	-149492019999999	1114851425	0.0814163504892909	0.992814016647909
A_33_P3223208	-0.734846599999998	369442885416667	0.0815365413877846	0.992814016647909	Homo sapiens coiled-coil domain containing 41 (CCDC41), transcript variant 1, mRNA [NM_016122]	CCDC41
A_24_P396375	0.783854200000007	895097541666667	0.0815789541812707	0.992814016647909	Homo sapiens endothelin converting enzyme 1 (ECE1), transcript variant 3, mRNA [NM_001113347]	ECE1
A_33_P3419545	-0.406391499999999	6187242425	0.0816049622326238	0.992814016647909	Homo sapiens cytidine and dCMP deaminase domain containing 1 (CDADC1), mRNA [NM_030911]	CDADC1
A_23_P165989	-0.665842879999995	518114041666667	0.0816653819532279	0.992814016647909	Homo sapiens neuralized homolog 2 (Drosophila) (NEURL2), mRNA [NM_080749]	NEURL2
A_33_P3305840	-0.553602399999992	10854988375	0.0817313623561623	0.992814016647909	Homo sapiens splicing factor, arginine/serine-rich 7, 35kDa (SFRS7), mRNA [NM_001031684]	SFRS7
A_33_P3363120	-146506884	488628114583333	0.0817329071406675	0.992814016647909	Homo sapiens small Cajal body-specific RNA 10 (SCARNA10), guide RNA [NR_004387]	SCARNA10
A_23_P94174	-0.664986900000001	939011066666667	0.081736790449752	0.992814016647909	Homo sapiens mitochondrial ribosomal protein L15 (MRPL15), nuclear gene encoding mitochondrial protein, mRNA [NM_014175]	MRPL15
A_23_P151895	-0.568477799999994	518862899583333	0.0817821003666212	0.992814016647909	Homo sapiens cartilage intermediate layer protein, nucleotide pyrophosphohydrolase (CILP), mRNA [NM_003613]	CILP
A_23_P151280	-0.559955999999984	118743876666667	0.0820066836177359	0.992814016647909	Homo sapiens chromosome 12 open reading frame 62 (C12orf62), mRNA [NM_032901]	C12orf62
A_24_P349821	-103220544	397856335416667	0.0820374085665537	0.992814016647909	Homo sapiens mitochondrial translational release factor 1 (MTRF1), nuclear gene encoding mitochondrial protein, mRNA [NM_004294]	MTRF1
A_33_P3364741	-108140159999999	114196714791667	0.0820425779866668	0.992814016647909	Homo sapiens mannose receptor, C type 2 (MRC2), mRNA [NM_006039]	MRC2
A_23_P46455	-0.378614839999994	7624322275	0.0820541928569379	0.992814016647909	Homo sapiens DnaJ (Hsp40) homolog, subfamily C, member 8 (DNAJC8), mRNA [NM_014280]	DNAJC8
A_33_P3418125	-0.589751499999997	785580524583333	0.0823440914339771	0.992814016647909	Homo sapiens GLI pathogenesis-related 1 (GLIPR1), mRNA [NM_006851]	GLIPR1
A_32_P118258	-0.973291599999987	146327322083333	0.0823463399686928	0.992814016647909	Homo sapiens ribosomal protein L21 (RPL21), mRNA [NM_000982]	RPL21
A_33_P3217764	0.611539760000004	537823007083333	0.0823757197315125	0.992814016647909	Sequence 1470 from Patent EP1308459. [AX747945]
A_23_P208208	-0.894518039999997	413620485416667	0.082547349480596	0.992814016647909	Homo sapiens zinc finger protein 649 (ZNF649), mRNA [NM_023074]	ZNF649
A_23_P316741	-0.872737999999991	977502941666667	0.0825504267523242	0.992814016647909	Homo sapiens tetraspanin 4 (TSPAN4), transcript variant 1, mRNA [NM_001025237]	TSPAN4
A_24_P751492	-151046224	40335466	0.0825677996494926	0.992814016647909	Homo sapiens chromosome 9 open reading frame 128 (C9orf128), mRNA [NM_001012446]	C9orf128
A_23_P12140	-0.755926199999994	101119758333333	0.0827876355807323	0.992814016647909	Homo sapiens ribosomal protein L5 (RPL5), mRNA [NM_000969]	RPL5
A_23_P417200	0.50163590000001	730363363333333	0.0827951107509543	0.992814016647909	Homo sapiens telomeric repeat binding factor 2 (TERF2), mRNA [NM_005652]	TERF2
A_33_P3258712	-0.671644939999991	713095914583333	0.0829643117654039	0.992814016647909	Homo sapiens cDNA FLJ31443 fis, clone NT2NE2000808. [AK056005]
A_32_P98927	-0.826229799999997	422877209583333	0.0829823655549646	0.992814016647909	Homo sapiens stromal antigen 3-like 4 (STAG3L4), mRNA [NM_022906]	STAG3L4
A_24_P922357	-0.356241399999994	701528820416667	0.0831406356915957	0.992814016647909	Homo sapiens chromosome 22 open reading frame 39 (C22orf39), transcript variant 1, mRNA [NM_173793]	C22orf39
A_23_P386478	16684155	311783048166667	0.0832148284990517	0.992814016647909	Homo sapiens TNFAIP3 interacting protein 3 (TNIP3), transcript variant 1, mRNA [NM_024873]	TNIP3
A_24_P307626	0.550234640000007	803469285833333	0.0833235668930162	0.992814016647909	Homo sapiens ATPase, Na+/K+ transporting, alpha 4 polypeptide (ATP1A4), transcript variant 1, mRNA [NM_144699]	ATP1A4
A_23_P253375	0.772320300000009	978538454166667	0.0833405139072639	0.992814016647909	Homo sapiens cut-like homeobox 1 (CUX1), transcript variant 2, mRNA [NM_001913]	CUX1
A_23_P210643	0.466082900000007	981593091666667	0.0833428911106587	0.992814016647909	Homo sapiens TH1-like (Drosophila) (TH1L), transcript variant 1, mRNA [NM_198976]	TH1L
A_33_P3299892	-0.57843729999999	115521203958333	0.0833739632799081	0.992814016647909	Homo sapiens ubiquinol-cytochrome c reductase hinge protein (UQCRH), nuclear gene encoding mitochondrial protein, mRNA [NM_006004]	UQCRH
A_23_P399501	0.536960000000011	109417692916667	0.0834328460054569	0.992814016647909	Homo sapiens pyruvate kinase, muscle (PKM2), transcript variant 2, mRNA [NM_182470]	PKM2
A_32_P1445	-0.481780499999998	740456295833333	0.0834818323569058	0.992814016647909	Homo sapiens protein tyrosine phosphatase, non-receptor type 2 (PTPN2), transcript variant 3, mRNA [NM_080423]	PTPN2
A_33_P3289251	-0.555126399999992	922297145833333	0.083513314606165	0.992814016647909	Homo sapiens cDNA FLJ38652 fis, clone HHDPC2008843. [AK095971]	LOC644727
A_24_P110799	-0.473878999999997	922732939583333	0.0836218396494384	0.992814016647909	Homo sapiens lanosterol synthase (2,3-oxidosqualene-lanosterol cyclase) (LSS), transcript variant 1, mRNA [NM_002340]	LSS
A_32_P171313	0.489850600000011	986527545833333	0.0836476489825608	0.992814016647909	Homo sapiens guanine nucleotide binding protein (G protein), beta polypeptide 4 (GNB4), mRNA [NM_021629]	GNB4
A_33_P3809606	0.439983000000007	118848874583333	0.0836494228263451	0.992814016647909	Homo sapiens cDNA FLJ45671 fis, clone CTONG3008457, weakly similar to Homo sapiens cytokine receptor-like factor 2 (CRLF2). [AK127576]	FLJ45671
A_33_P3251227	0.609690000000003	59800046	0.0836824764600419	0.992814016647909	Homo sapiens mRNA for beta-1,3-galactosyltransferase b3Gal-T8. [AJ132443]	C1GALT1
A_23_P47304	0.651369200000005	117316568125	0.0837345171403535	0.992814016647909	Homo sapiens caspase 5, apoptosis-related cysteine peptidase (CASP5), transcript variant a, mRNA [NM_004347]	CASP5
A_24_P339416	-0.507849499999995	833250965833333	0.0838115607733098	0.992814016647909	Homo sapiens arylsulfatase G (ARSG), mRNA [NM_014960]	ARSG
A_33_P3289296	0.842281000000002	44600851125	0.083830232828005	0.992814016647909	Homo sapiens transmembrane protein 37 (TMEM37), mRNA [NM_183240]	TMEM37
A_33_P3370634	-0.905993739999996	45947921125	0.0838399781341977	0.992814016647909	CNIH_BOVIN (Q5BIN6) Cornichon homolog, partial (74%) [THC2503623]
A_33_P3229402	0.541653600000005	974935566666667	0.0838483924458316	0.992814016647909	Homo sapiens platelet/endothelial cell adhesion molecule (PECAM1), mRNA [NM_000442]	PECAM1
A_32_P100430	-0.608541899999993	88210159375	0.0838788970714861	0.992814016647909	PREDICTED: Homo sapiens hypothetical LOC100128737 (LOC100128737), mRNA [XM_001718329]	LOC100128737
A_23_P209337	-0.425452159999992	752034035833333	0.0839320597752619	0.992814016647909	Homo sapiens family with sequence similarity 119, member A (FAM119A), transcript variant 1, mRNA [NM_145280]	FAM119A
A_23_P371885	138301214	855173009583333	0.0840178416250155	0.992814016647909	Homo sapiens ADP-ribosylation factor-like 17A (ARL17A), transcript variant 2, mRNA [NM_016632]	ARL17A
A_23_P40588	-0.421122039999995	702411155416667	0.0840549206855845	0.992814016647909	Homo sapiens HscB iron-sulfur cluster co-chaperone homolog (E. coli) (HSCB), mRNA [NM_172002]	HSCB
A_24_P106794	-121479902	283165565833333	0.0840929448909021	0.992814016647909	Homo sapiens NudC domain containing 1 (NUDCD1), transcript variant 1, mRNA [NM_032869]	NUDCD1
A_32_P36313	0.502892080000001	8204901175	0.0841046114771954	0.992814016647909	Homo sapiens vesicle transport through interaction with t-SNAREs homolog 1A (yeast) (VTI1A), mRNA [NM_145206]	VTI1A
A_24_P414719	-0.4321104	766956954166667	0.0841686538706705	0.992814016647909	Homo sapiens nuclear transcription factor Y, alpha (NFYA), transcript variant 1, mRNA [NM_002505]	NFYA
A_23_P18196	-0.417388699999997	833410385416667	0.0841985658253587	0.992814016647909	Homo sapiens replication factor C (activator 1) 4, 37kDa (RFC4), transcript variant 1, mRNA [NM_002916]	RFC4
A_33_P3283971	-0.498697399999989	840276339166667	0.084249931977851	0.992814016647909	Homo sapiens nuclear factor of kappa light polypeptide gene enhancer in B-cells inhibitor-like 1 (NFKBIL1), transcript variant 1, mRNA [NM_005007]	NFKBIL1
A_33_P3252884	0.425724700000004	71334070875	0.0842694565563299	0.992814016647909	Homo sapiens PHD finger protein 12 (PHF12), transcript variant 1, mRNA [NM_001033561]	PHF12
A_33_P3374623	-0.567171399999987	114662298333333	0.0842812790456456	0.992814016647909	Homo sapiens ATP-binding cassette, sub-family A (ABC1), member 7 (ABCA7), mRNA [NM_019112]	ABCA7
A_33_P3210556	-0.700474319999997	442408087083333	0.0843396514750899	0.992814016647909	Homo sapiens hypothetical LOC388182 (FLJ42289), transcript variant 1, non-coding RNA [NR_028139]	FLJ42289
A_33_P3397655	0.718795500000002	853275757916667	0.0843560817449814	0.992814016647909	Homo sapiens synaptopodin (SYNPO), transcript variant 3, mRNA [NM_001166208]	SYNPO
A_33_P3395859	0.608175340000006	544789079166667	0.0843741582434958	0.992814016647909	Homo sapiens cDNA clone IMAGE:5168995. [BC043532]	LOC147646
A_23_P137697	118918444000001	681231990833333	0.0843765990642049	0.992814016647909	Homo sapiens selectin P (granule membrane protein 140kDa, antigen CD62) (SELP), mRNA [NM_003005]	SELP
A_33_P3227774	-0.74587779999999	80875589	0.0844016389408902	0.992814016647909	Homo sapiens hypothetical LOC80154 (LOC80154), non-coding RNA [NR_026811]	LOC80154
A_23_P28434	-0.589507599999992	136202206666667	0.0844134672023586	0.992814016647909	Homo sapiens vesicle-associated membrane protein 8 (endobrevin) (VAMP8), mRNA [NM_003761]	VAMP8
A_32_P58937	-0.51535909999999	756465417916667	0.0845629304330767	0.992814016647909	Homo sapiens mbt domain containing 1 (MBTD1), mRNA [NM_017643]	MBTD1
A_32_P57237	-0.969981499999991	136003349791667	0.0846790663760131	0.992814016647909	Homo sapiens ribosomal protein L21 (RPL21), mRNA [NM_000982]	RPL21
A_23_P55731	0.569016600000005	100628631458333	0.0846991698304812	0.992814016647909	Homo sapiens capicua homolog (Drosophila) (CIC), mRNA [NM_015125]	CIC
A_23_P352266	0.538136800000004	933657670833333	0.0847012769514281	0.992814016647909	Homo sapiens B-cell CLL/lymphoma 2 (BCL2), nuclear gene encoding mitochondrial protein, transcript variant alpha, mRNA [NM_000633]	BCL2
A_23_P132388	0.623145000000005	115649836458333	0.084830313086415	0.992814016647909	Homo sapiens SCO cytochrome oxidase deficient homolog 2 (yeast) (SCO2), nuclear gene encoding mitochondrial protein, transcript variant 1, mRNA [NM_005138]	SCO2
A_23_P344392	-0.490092759999996	730011216666667	0.0850429259174375	0.992814016647909	Homo sapiens 8-oxoguanine DNA glycosylase (OGG1), nuclear gene encoding mitochondrial protein, transcript variant 1a, mRNA [NM_002542]	OGG1
A_23_P62840	-0.451160399999994	926437214583333	0.085065673551498	0.992814016647909	Homo sapiens yrdC domain containing (E. coli) (YRDC), nuclear gene encoding mitochondrial protein, mRNA [NM_024640]	YRDC
A_33_P3287631	0.506528600000006	9687073375	0.085080762529976	0.992814016647909	Homo sapiens cathepsin B (CTSB), transcript variant 2, mRNA [NM_147780]	CTSB
A_33_P3679768	0.759301000000004	95024523125	0.0850849407746649	0.992814016647909	xv20h02.x1 Soares_NFL_T_GBC_S1 Homo sapiens cDNA clone IMAGE:2813715 3', mRNA sequence [AW303581]
A_24_P50818	-0.904553199999998	44307960125	0.085132352837144	0.992814016647909	Homo sapiens transcription factor IIIC102 short isoform mRNA, complete cds. [AF465407]	GTF3C3
A_23_P394166	-0.525920399999993	938067129166667	0.0851523131797237	0.992814016647909	Homo sapiens CCR4-NOT transcription complex, subunit 7 (CNOT7), transcript variant 1, mRNA [NM_013354]	CNOT7
A_23_P94819	0.692473720000004	710903068333333	0.0852473158987411	0.992814016647909	Homo sapiens rabphilin 3A-like (without C2 domains) (RPH3AL), mRNA [NM_006987]	RPH3AL
A_33_P3274622	-0.693111759999996	569842409583333	0.0854073124297517	0.992814016647909	Homo sapiens hypothetical LOC731275 (LOC731275), non-coding RNA [NR_029401]	LOC731275
A_33_P3254831	0.739291860000005	628549095	0.0855574616560661	0.992814016647909
A_33_P3352098	0.679812600000007	9225151125	0.0855597003464837	0.992814016647909	Homo sapiens membrane-spanning 4-domains, subfamily A, member 7 (MS4A7), transcript variant 1, mRNA [NM_021201]	MS4A7
A_33_P3235034	-0.552091239999998	550620300416667	0.0855865876949385	0.992814016647909	Homo sapiens PP13 mRNA, complete cds. [AF258550]	LOC100129503
A_23_P266	-0.441649159999997	689131708333333	0.0856719022178488	0.992814016647909	Homo sapiens peptidylprolyl cis/trans isomerase, NIMA-interacting 1-like (pseudogene) (PIN1L), non-coding RNA [NR_023916]	PIN1L
A_23_P315571	0.412072600000013	11068628375	0.0856732816741981	0.992814016647909	Homo sapiens raftlin, lipid raft linker 1 (RFTN1), mRNA [NM_015150]	RFTN1
A_33_P3330663	-116501082	760502104583333	0.0856883809551333	0.992814016647909	Putative uncharacterized protein ENSP00000382635 [Source:UniProtKB/TrEMBL;Acc:A8MXK2] [ENST00000399730]
A_23_P106024	109623638	252938292083333	0.0857057837017482	0.992814016647909	Homo sapiens jagged 2 (JAG2), transcript variant 1, mRNA [NM_002226]	JAG2
A_24_P117029	0.644473600000008	904151395833333	0.0857545778892913	0.992814016647909	Homo sapiens low density lipoprotein receptor (LDLR), mRNA [NM_000527]	LDLR
A_33_P3373707	-0.459261799999997	76519033125	0.0858353066442155	0.992814016647909	Homo sapiens syntaxin 7 (STX7), mRNA [NM_003569]	STX7
A_24_P32520	0.502394460000006	647247458333333	0.0858829992341482	0.992814016647909	Homo sapiens ring finger protein 214 (RNF214), transcript variant 2, mRNA [NM_001077239]	RNF214
A_33_P3408599	-0.614952799999997	319351530416667	0.0859118466104539	0.992814016647909	Homo sapiens cDNA FLJ44641 fis, clone BRACE2030039. [AK126604]
A_23_P25674	0.916962540000005	64652839	0.0859237887467003	0.992814016647909	Homo sapiens creatine kinase, brain (CKB), mRNA [NM_001823]	CKB
A_33_P3609431	0.771597200000011	1125985775	0.0859857186020521	0.992814016647909	Homo sapiens cDNA FLJ45949 fis, clone PLACE7007973. [AK127846]	FLJ45949
A_23_P87902	-0.508441599999996	807010170833333	0.0860343260526807	0.992814016647909	Homo sapiens dual-specificity tyrosine-(Y)-phosphorylation regulated kinase 4 (DYRK4), mRNA [NM_003845]	DYRK4
A_33_P3341586	0.488069480000009	778429399166667	0.0860627178862625	0.992814016647909	Homo sapiens SIL1 homolog, endoplasmic reticulum chaperone (S. cerevisiae) (SIL1), transcript variant 1, mRNA [NM_001037633]	SIL1
A_33_P3335461	0.854760300000005	750557677083333	0.0861041595163625	0.992814016647909	Homo sapiens putative CHST11/IgH oncoprotein (CHST11/IgH fusion) mRNA, complete cds. [AY533203]
A_33_P3310293	-0.840544339999995	568387895416667	0.0861075165042637	0.992814016647909	Homo sapiens protein kinase (cAMP-dependent, catalytic) inhibitor gamma (PKIG), transcript variant 1, mRNA [NM_181805]	PKIG
A_23_P213754	-0.523037399999987	117648728125	0.0861181841233089	0.992814016647909	Homo sapiens poly(A) binding protein interacting protein 2 (PAIP2), transcript variant 1, mRNA [NM_001033112]	PAIP2
A_33_P3358804	0.828631200000003	467202639583333	0.0861966524037102	0.992814016647909	PREDICTED: Homo sapiens similar to CMT1A duplicated region transcript 1 (LOC100133998), mRNA [XM_001717972]	LOC100133998
A_23_P142239	-0.706971719999998	3650870625	0.086367050854991	0.992814016647909	Homo sapiens Yip1 interacting factor homolog B (S. cerevisiae) (YIF1B), transcript variant 2, mRNA [NM_033557]	YIF1B
A_33_P3421338	-145624128	329386204166667	0.0864315697146737	0.992814016647909	Homo sapiens kinesin family member 18B (KIF18B), mRNA [NM_001080443]	KIF18B
A_24_P273245	0.854577900000006	856513714583333	0.0864713202937873	0.992814016647909	Q3UVJ2_MOUSE (Q3UVJ2) Adult male urinary bladder cDNA, RIKEN full-length enriched library, clone:9530052J16 product:CAP, adenylate cyclase-associated protein 1 (yeast), full insert sequence, partial (56%) [THC2593778]
A_33_P3408962	0.586696740000006	56443397375	0.0866130509855093	0.992814016647909	Sequence 436 from Patent EP1308459. [AX746911]
A_24_P24790	-0.968644099999986	133632923958333	0.0866255076738345	0.992814016647909
A_23_P252541	-0.784054179999997	41563625875	0.0866916833072221	0.992814016647909	Homo sapiens RAB7B, member RAS oncogene family (RAB7B), transcript variant 1, mRNA [NM_177403]	RAB7B
A_23_P334845	-0.673199199999996	448632812916667	0.0867236718443269	0.992814016647909	Homo sapiens Rho GTPase activating protein 19 (ARHGAP19), mRNA [NM_032900]	ARHGAP19
A_33_P3220390	-0.649922839999996	662829307916667	0.0868390809445062	0.992814016647909	Homo sapiens Wilms tumor 1 associated protein, mRNA (cDNA clone IMAGE:5399821), partial cds. [BC028180]	WTAP
A_33_P3241204	124968966	303302432916667	0.0868967415802846	0.992814016647909	Homo sapiens calcium homeostasis modulator 3 (CALHM3), mRNA [NM_001129742]	CALHM3
A_23_P377141	-0.482397199999997	76847559625	0.086940100670692	0.992814016647909	Homo sapiens vacuolar protein sorting 13 homolog A (S. cerevisiae) (VPS13A), transcript variant B, mRNA [NM_015186]	VPS13A
A_33_P3291329	-134397359999999	112377112291667	0.0869496019421558	0.992814016647909	Putative uncharacterized protein ENSP00000381889 [Source:UniProtKB/TrEMBL;Acc:A8MVW9] [ENST00000398917]
A_23_P129103	-0.686960799999996	935477504166667	0.0871538896900276	0.992814016647909	Homo sapiens hypothetical LOC80154 (LOC80154), non-coding RNA [NR_026811]	LOC80154
A_33_P3316800	-0.611479339999996	559629385416667	0.0871586990356932	0.992814016647909	Homo sapiens aryl hydrocarbon receptor (AHR), mRNA [NM_001621]	AHR
A_33_P3287959	-0.942537199999995	924098116666667	0.0872669742999542	0.992814016647909	Homo sapiens RAS p21 protein activator 4 (RASA4), transcript variant 1, mRNA [NM_006989]	RASA4
A_23_P19243	-0.624769839999993	694400184583333	0.0872904782304673	0.992814016647909	Homo sapiens non-protein coding RNA 120 (NCRNA00120), non-coding RNA [NR_002767]	NCRNA00120
A_23_P165891	-0.460839079999993	736965219583333	0.0873292644386771	0.992814016647909	Homo sapiens TATA box binding protein (TBP)-associated factor, RNA polymerase I, B, 63kDa (TAF1B), mRNA [NM_005680]	TAF1B
A_23_P129577	-0.782187139999995	488779729166667	0.0874088117613685	0.992814016647909	Homo sapiens tigger transposable element derived 7 (TIGD7), mRNA [NM_033208]	TIGD7
A_23_P74114	-0.508777599999995	85743816875	0.0874858146287562	0.992814016647909	Homo sapiens zinc finger protein 713 (ZNF713), mRNA [NM_182633]	ZNF713
A_33_P3265290	-0.747343099999984	125739327291667	0.087499617040641	0.992814016647909	Homo sapiens ribosomal protein L24 (RPL24), mRNA [NM_000986]	RPL24
A_23_P28090	-0.51112479999999	102531645416667	0.0876114145625959	0.992814016647909	Homo sapiens syntaxin 10 (STX10), mRNA [NM_003765]	STX10
A_23_P115011	0.977206520000006	442851585833333	0.0876717281502252	0.992814016647909	Homo sapiens ADAMTS-like 4 (ADAMTSL4), transcript variant 1, mRNA [NM_019032]	ADAMTSL4
A_33_P3251518	-0.819483859999997	341369383333333	0.0876898561023339	0.992814016647909	pyrroline-5-carboxylate reductase family, member 2 [Source:HGNC Symbol;Acc:30262] [ENST00000366823]
A_23_P169050	-0.848296539999996	800756341666667	0.0877724138992096	0.992814016647909	Homo sapiens mitochondrial ribosomal protein S28 (MRPS28), nuclear gene encoding mitochondrial protein, mRNA [NM_014018]	MRPS28
A_33_P3257523	-0.598907539999997	43390199	0.087774063700781	0.992814016647909	Homo sapiens cDNA FLJ53246 complete cds, moderately similar to Zinc finger protein 451. [AK302577]	ZNF451
A_23_P160466	-0.867579659999999	59341850875	0.087898974085686	0.992814016647909	Homo sapiens solute carrier family 19 (thiamine transporter), member 2 (SLC19A2), mRNA [NM_006996]	SLC19A2
A_23_P39024	-0.457787799999995	858861827083333	0.0879310478233747	0.992814016647909	Homo sapiens WD repeat domain 83 (WDR83), transcript variant 2, mRNA [NM_032332]	WDR83
A_23_P395374	-0.753958299999992	675311166666667	0.0880298495412458	0.992814016647909	Homo sapiens histone cluster 1, H4d (HIST1H4D), mRNA [NM_003539]	HIST1H4D
A_23_P63402	-0.934349659999997	518634060833333	0.0880670215644139	0.992814016647909	Homo sapiens G-protein signaling modulator 2 (AGS3-like, C. elegans) (GPSM2), mRNA [NM_013296]	GPSM2
A_24_P409494	-0.409846079999995	735126752916667	0.0880935046451011	0.992814016647909	Homo sapiens BCL2-like 13 (apoptosis facilitator) (BCL2L13), nuclear gene encoding mitochondrial protein, mRNA [NM_015367]	BCL2L13
A_23_P76961	-122587339999999	137535746875	0.0881352261219569	0.992814016647909	Homo sapiens ribosomal protein S29 (RPS29), transcript variant 1, mRNA [NM_001032]	RPS29
A_33_P3400424	-0.890323659999995	464270976666667	0.0881564748035498	0.992814016647909	Homo sapiens zinc finger protein 615 (ZNF615), mRNA [NM_198480]	ZNF615
A_24_P47988	-0.803408459999998	494213112083333	0.0881656217580888	0.992814016647909	Homo sapiens elongation factor RNA polymerase II-like 3 (ELL3), mRNA [NM_025165]	ELL3
A_33_P3216316	-0.525840219999995	624618065	0.0883325774458666	0.992814016647909	Homo sapiens tripartite motif-containing 41 (TRIM41), transcript variant 2, mRNA [NM_201627]	TRIM41
A_33_P3557274	0.712196480000005	686089273333333	0.0883783136580717	0.992814016647909	Homo sapiens cDNA FLJ26926 fis, clone RCT05265. [AK130436]	LOC644686
A_23_P416774	-0.584515719999995	728353564166667	0.088405841213721	0.992814016647909	Homo sapiens chloride intracellular channel 5 (CLIC5), nuclear gene encoding mitochondrial protein, transcript variant 2, mRNA [NM_016929]	CLIC5
A_33_P3409665	18809896	236275756166667	0.0884081006853474	0.992814016647909	Homo sapiens DEP domain containing 5 (DEPDC5), transcript variant 2, mRNA [NM_001007188]	DEPDC5
A_33_P3224803	0.647022300000007	101181025833333	0.0885878838075479	0.992814016647909	Homo sapiens neutrophil cytosolic factor 1 (NCF1), mRNA [NM_000265]	NCF1
A_33_P3402500	-0.597855999999998	111462652708333	0.0886463654231628	0.992814016647909	Homo sapiens transmembrane protein 14C (TMEM14C), transcript variant 1, mRNA [NM_001165258]	TMEM14C
A_23_P133814	0.594765600000011	132871433333333	0.0886583862484122	0.992814016647909	Homo sapiens histone cluster 1, H3c (HIST1H3C), mRNA [NM_003531]	HIST1H3C
A_23_P119943	102557692000001	793071975	0.0886982627394029	0.992814016647909	Homo sapiens insulin-like growth factor binding protein 2, 36kDa (IGFBP2), mRNA [NM_000597]	IGFBP2
A_33_P3589722	-0.548210139999995	712039395416667	0.0887757095631381	0.992814016647909	Homo sapiens ataxia telangiectasia mutated (ATM), transcript variant 1, mRNA [NM_000051]	ATM
A_33_P3229552	0.650863000000006	906819604166667	0.0888158904894328	0.992814016647909	Homo sapiens leucine rich repeat and fibronectin type III domain containing 1 (LRFN1), mRNA [NM_020862]	LRFN1
A_33_P3239347	229166176	57534541625	0.088818024724331	0.992814016647909	Homo sapiens NK3 homeobox 1 (NKX3-1), mRNA [NM_006167]	NKX3-1
A_32_P524014	0.460740200000009	998816489583333	0.08897520095399	0.992814016647909	Homo sapiens utrophin (UTRN), mRNA [NM_007124]	UTRN
A_23_P71241	-0.496773799999993	822707913333333	0.0890336272709629	0.992814016647909	Homo sapiens Sec61 gamma subunit (SEC61G), transcript variant 1, mRNA [NM_014302]	SEC61G
A_33_P3234103	0.381221400000006	109007376041667	0.0890448943879796	0.992814016647909	Homo sapiens SET domain containing 1A (SETD1A), mRNA [NM_014712]	SETD1A
A_33_P3379644	-0.753807859999998	628706829583333	0.0890796989930731	0.992814016647909	Homo sapiens aldehyde dehydrogenase 1 family, member A1 (ALDH1A1), mRNA [NM_000689]	ALDH1A1
A_33_P3420992	115182456000001	64677680875	0.089182281992533	0.992814016647909
A_23_P70480	-0.745066599999994	107974030416667	0.089201076443165	0.992814016647909	Homo sapiens histone cluster 1, H4l (HIST1H4L), mRNA [NM_003546]	HIST1H4L
A_23_P419786	-153967298	29209643625	0.0893290924456493	0.992814016647909	Homo sapiens zinc finger protein 781 (ZNF781), mRNA [NM_152605]	ZNF781
A_23_P152356	0.517381100000003	932084064583333	0.0893874661817034	0.992814016647909	Homo sapiens zinc finger protein 200 (ZNF200), transcript variant 1, mRNA [NM_003454]	ZNF200
A_32_P40596	1377878426	231553260708333	0.0894701640793934	0.992814016647909	Homo sapiens potassium voltage-gated channel, shaker-related subfamily, member 2, mRNA (cDNA clone MGC:50217 IMAGE:5212949), complete cds. [BC043564]	KCNA2
A_32_P110243	-0.64991599999999	148761508333333	0.0894785326907765	0.992814016647909	full-length cDNA clone CS0DC002YJ17 of Neuroblastoma Cot 25-normalized of Homo sapiens (human). [CR593048]
A_23_P122796	-0.554427439999997	586815729583333	0.0895567267204428	0.992814016647909	Homo sapiens HD domain containing 2 (HDDC2), mRNA [NM_016063]	HDDC2
A_33_P3390027	-0.50383639999999	105658173125	0.0895747467980867	0.992814016647909	Homo sapiens cDNA FLJ12335 fis, clone MAMMA1002219, highly similar to Rattus norvegicus rexo70 mRNA. [AK022397]	EXOC7
A_23_P109768	-0.565695599999989	105936134791667	0.089768678694208	0.992814016647909	Homo sapiens ring finger protein 7 (RNF7), transcript variant 1, mRNA [NM_014245]	RNF7
A_33_P3355821	-0.91290622	538540344583333	0.0898145196756174	0.992814016647909	Homo sapiens zinc finger protein 273 (ZNF273), transcript variant 1, mRNA [NM_021148]	ZNF273
A_33_P3350643	-0.723493679999996	573356665416667	0.0898284438256295	0.992814016647909	Homo sapiens LIM homeobox transcription factor 1, beta (LMX1B), mRNA [NM_002316]	LMX1B
A_33_P3306843	-0.78006698	439729020416667	0.089912951544366	0.992814016647909	Homo sapiens zinc finger protein 836 (ZNF836), mRNA [NM_001102657]	ZNF836
A_33_P3213169	0.762604560000006	578771296666667	0.0899767384486644	0.992814016647909	Homo sapiens cDNA, FLJ99683. [AK309642]	ITGAX
A_24_P306443	-10705854	459090148333333	0.0900274737776832	0.992814016647909	Homo sapiens hypothetical protein LOC100132288 (LOC100132288), mRNA [NM_001033515]	LOC100132288
A_23_P423926	-0.632120439999995	624607976666667	0.0900546463672109	0.992814016647909	Homo sapiens synovial sarcoma translocation gene on chromosome 18-like 1 (SS18L1), mRNA [NM_198935]	SS18L1
A_24_P544882	-0.493113819999993	762959312083333	0.0900889743817112	0.992814016647909	Homo sapiens signal sequence receptor, alpha (SSR1), mRNA [NM_003144]	SSR1
A_33_P3386532	-0.633893599999996	44595322875	0.0901678555334591	0.992814016647909	Homo sapiens cDNA FLJ13996 fis, clone Y79AA1002211, highly similar to Homo sapiens mitochondrial ribosomal protein L38 (MRPL38), nuclear gene encoding mitochondrial protein, mRNA. [AK024058]
A_33_P3321602	-0.385446759999998	700184963333333	0.0901757128768992	0.992814016647909	Homo sapiens phosphatase and actin regulator 4, mRNA (cDNA clone MGC:87269 IMAGE:4825777), complete cds. [BC068508]	PHACTR4
A_33_P3279798	-0.443896979999995	646035611666667	0.0902319287704974	0.992814016647909	Homo sapiens ATP synthase, H+ transporting, mitochondrial F0 complex, subunit s (factor B) (ATP5S), nuclear gene encoding mitochondrial protein, transcript variant 3, mRNA [NM_015684]	ATP5S
A_24_P77676	0.364183200000006	853549139583333	0.0902486503884692	0.992814016647909	Homo sapiens heat shock 70kDa protein 9 (mortalin) (HSPA9), nuclear gene encoding mitochondrial protein, mRNA [NM_004134]	HSPA9
A_33_P3384322	-0.553566399999992	865812416666667	0.0903761697226991	0.992814016647909	Homo sapiens mRNA; cDNA DKFZp686E20147 (from clone DKFZp686E20147). [BX537921]	LOC100132006
A_33_P3220475	0.629987220000003	491041844166667	0.0904180755354686	0.992814016647909	Homo sapiens hypothetical protein FLJ23867 (FLJ23867), non-coding RNA [NR_026900]	FLJ23867
A_33_P3210760	0.585794760000005	678965575833333	0.0905676457832742	0.992814016647909	UI-CF-EN1-aef-a-23-0-UI.s1 UI-CF-EN1 Homo sapiens cDNA clone UI-CF-EN1-aef-a-23-0-UI 3', mRNA sequence [BM977558]
A_33_P3376947	0.768432520000006	42418947875	0.0907189227093853	0.992814016647909	Homo sapiens cDNA FLJ14718 fis, clone NT2RP3001453, highly similar to Homo sapiens ATP-binding cassette, sub-family B (MDR/TAP), member 9 (ABCB9), transcript variant 2, mRNA. [AK027624]	ABCB9
A_33_P3404601	163351782000001	36291144875	0.0907326311302614	0.992814016647909	Homo sapiens complement component 2 (C2), transcript variant 1, mRNA [NM_000063]	C2
A_23_P134008	-103579294	43739722625	0.0908089125631617	0.992814016647909	full-length cDNA clone CS0DA005YB07 of Neuroblastoma of Homo sapiens (human). [CR614890]	USP45
A_24_P197537	120620976	493548802083333	0.0908258296625888	0.992814016647909	Homo sapiens phosphodiesterase 8B (PDE8B), transcript variant 1, mRNA [NM_003719]	PDE8B
A_33_P3282973	0.595953820000005	511697735416667	0.0908878899283701	0.992814016647909	brain and acute leukemia, cytoplasmic [Source:HGNC Symbol;Acc:14333] [ENST00000395861]
A_32_P184518	-0.882515299999985	139492366458333	0.0908920942688288	0.992814016647909	Homo sapiens ribosomal protein L21 (RPL21), mRNA [NM_000982]	RPL21
A_23_P363896	-0.903003999999992	124308978333333	0.0908997301147698	0.992814016647909	Homo sapiens non-protein coding RNA 188 (NCRNA00188), transcript variant 6, non-coding RNA [NR_027162]	NCRNA00188
A_24_P168416	-0.589776199999992	85045900625	0.0909360366445232	0.992814016647909	Homo sapiens peroxiredoxin 2 (PRDX2), nuclear gene encoding mitochondrial protein, transcript variant 3, mRNA [NM_181738]	PRDX2
A_24_P391586	-0.644518099999999	63450136875	0.0909729748218317	0.992814016647909	Homo sapiens OAF homolog (Drosophila) (OAF), mRNA [NM_178507]	OAF
A_23_P147431	0.692590800000014	13808084375	0.0911759746449245	0.992814016647909	Homo sapiens v-yes-1 Yamaguchi sarcoma viral related oncogene homolog (LYN), transcript variant 1, mRNA [NM_002350]	LYN
A_24_P53150	127466998000001	74483662625	0.0912305258282549	0.992814016647909	Homo sapiens TNF receptor-associated factor 7 (TRAF7), mRNA [NM_032271]	TRAF7
A_23_P206077	0.490161100000004	679738336666667	0.0912457012412016	0.992814016647909	Homo sapiens apoptosis enhancing nuclease (AEN), mRNA [NM_022767]	AEN
A_23_P39774	-0.508919499999991	78245410125	0.0912695697588641	0.992814016647909	Homo sapiens small nuclear ribonucleoprotein 27kDa (U4/U6.U5) (SNRNP27), mRNA [NM_006857]	SNRNP27
A_33_P3318796	-0.548788739999996	59635607875	0.0913400187579881	0.992814016647909	Homo sapiens follistatin-like 3 (secreted glycoprotein) (FSTL3), mRNA [NM_005860]	FSTL3
A_23_P358394	0.638044400000009	11556791875	0.0913962926816991	0.992814016647909	Homo sapiens family with sequence similarity 65, member B (FAM65B), transcript variant 2, mRNA [NM_015864]	FAM65B
A_23_P60101	-0.422795139999996	786436375	0.0914034304508981	0.992814016647909	Homo sapiens zinc finger protein 696 (ZNF696), mRNA [NM_030895]	ZNF696
A_33_P3271166	0.969709000000004	413960405	0.0914255949373635	0.992814016647909	Homo sapiens olfactory receptor, family 6, subfamily C, member 74 (OR6C74), mRNA [NM_001005490]	OR6C74
A_23_P64954	0.512939360000009	828789369583333	0.0914730342057082	0.992814016647909	Homo sapiens ubiquitin specific peptidase 5 (isopeptidase T) (USP5), transcript variant 2, mRNA [NM_003481]	USP5
A_33_P3264895	-0.499740599999992	902943077083333	0.0916448578302412	0.992814016647909	Homo sapiens Ras homolog enriched in brain like 1 (RHEBL1), mRNA [NM_144593]	RHEBL1
A_32_P14744	-139184499999999	119303207916667	0.0917088831379042	0.992814016647909	Homo sapiens ribosomal protein S15a (RPS15A), transcript variant 2, mRNA [NM_001019]	RPS15A
A_33_P3391120	-15137539	412733006666667	0.0918652854458657	0.992814016647909	PREDICTED: Homo sapiens hypothetical protein LOC646870 (LOC646870), miscRNA [XR_042128]	LOC646870
A_32_P77977	-0.502906199999996	506925039583333	0.0918929507707052	0.992814016647909	Homo sapiens UTP11-like, U3 small nucleolar ribonucleoprotein, (yeast) (UTP11L), mRNA [NM_016037]	UTP11L
A_24_P551842	0.565601000000001	141005199583333	0.0919232842310611	0.992814016647909	mitochondrially encoded cytochrome b [Source:HGNC Symbol;Acc:7427] [ENST00000361789]	CYTB
A_24_P5890	-190158762	481923216666667	0.0919825228756441	0.992814016647909	Homo sapiens killer cell immunoglobulin-like receptor, two domains, long cytoplasmic tail, 5A (KIR2DL5A), mRNA [NM_020535]	KIR2DL5A
A_33_P3231750	-0.697220579999996	541484427916667	0.0920355630726106	0.992814016647909	Homo sapiens zinc finger protein 738 (ZNF738), non-coding RNA [NR_027130]	ZNF738
A_23_P1280	-0.423862739999993	730764430416667	0.0920671697434595	0.992814016647909	Homo sapiens activating signal cointegrator 1 complex subunit 1 (ASCC1), mRNA [NM_015947]	ASCC1
A_24_P339126	138081386	562710771666667	0.0920942248091537	0.992814016647909	Homo sapiens protease, serine, 21 (testisin) (PRSS21), transcript variant 3, mRNA [NM_144957]	PRSS21
A_32_P38467	-0.72634759999999	100184345416667	0.0923861137348444	0.992814016647909	Homo sapiens small nucleolar RNA host gene 8 (non-protein coding) (SNHG8), non-coding RNA [NR_003584]	SNHG8
A_32_P153892	0.469418300000006	93787453125	0.0924023230938787	0.992814016647909	Homo sapiens TAF3 RNA polymerase II, TATA box binding protein (TBP)-associated factor, 140kDa (TAF3), mRNA [NM_031923]	TAF3
A_23_P44849	-0.631890799999995	4041802475	0.0924667397966289	0.992814016647909	Homo sapiens potassium channel tetramerisation domain containing 13 (KCTD13), mRNA [NM_178863]	KCTD13
A_23_P332374	-0.425088059999994	653131505416667	0.0925265307861719	0.992814016647909	Homo sapiens zinc finger protein 175 (ZNF175), mRNA [NM_007147]	ZNF175
A_24_P234732	-0.388203399999998	869519025	0.0926615769414905	0.992814016647909	Homo sapiens MAX dimerization protein 4 (MXD4), mRNA [NM_006454]	MXD4
A_33_P3289145	-0.555182119999996	798792147083333	0.0926757930045841	0.992814016647909	Homo sapiens COP9 constitutive photomorphogenic homolog subunit 8 (Arabidopsis) (COPS8), transcript variant 2, mRNA [NM_198189]	COPS8
A_23_P54900	0.674600800000007	113884859583333	0.0926974170150506	0.992814016647909	Homo sapiens ubinuclein 1 (UBN1), transcript variant 1, mRNA [NM_016936]	UBN1
A_32_P113114	-0.547101639999995	675856806666667	0.0927020844301216	0.992814016647909	Homo sapiens zinc finger protein 561 (ZNF561), mRNA [NM_152289]	ZNF561
A_33_P3319486	-100341756	457123696666667	0.0927177385337335	0.992814016647909
A_33_P3388870	-0.745292999999995	100652121458333	0.0927626861463505	0.992814016647909	Homo sapiens biogenesis of lysosomal organelles complex-1, subunit 1 (BLOC1S1), mRNA [NM_001487]	BLOC1S1
A_33_P3403132	-0.797676999999991	93845855	0.0927657928137943	0.992814016647909	Homo sapiens nuclear receptor subfamily 2, group F, member 6 (NR2F6), mRNA [NM_005234]	NR2F6
A_23_P82929	-0.88540609999999	897147470833333	0.0928133868790569	0.992814016647909	Homo sapiens nephroblastoma overexpressed gene (NOV), mRNA [NM_002514]	NOV
A_32_P194821	-106322249999999	110300651458333	0.092825387633088	0.992814016647909	Homo sapiens ribosomal protein L21 (RPL21), mRNA [NM_000982]	RPL21
A_23_P103905	-0.406221599999993	91153444375	0.0928345582376127	0.992814016647909	Homo sapiens ubiquitin-fold modifier conjugating enzyme 1 (UFC1), mRNA [NM_016406]	UFC1
A_23_P89902	0.659643060000007	707031222916667	0.0928354102832409	0.992814016647909	Homo sapiens reticulon 2 (RTN2), transcript variant 1, mRNA [NM_005619]	RTN2
A_23_P111865	-0.523294979999993	588527935416667	0.0929098703863849	0.992814016647909	Homo sapiens zinc finger and SCAN domain containing 21 (ZSCAN21), mRNA [NM_145914]	ZSCAN21
A_24_P408740	-0.647961599999993	9253633	0.0929430030946463	0.992814016647909	Homo sapiens COX assembly mitochondrial protein homolog (S. cerevisiae) (CMC1), nuclear gene encoding mitochondrial protein, mRNA [NM_182523]	CMC1
A_24_P201171	165320956	264170555708333	0.0929857492520396	0.992814016647909	Homo sapiens syntaxin binding protein 1 (STXBP1), transcript variant 1, mRNA [NM_003165]	STXBP1
A_24_P267686	123935740000001	903589420833333	0.092986191146932	0.992814016647909	PREDICTED: Homo sapiens similar to POM121-like protein 1 (LOC729314), miscRNA [XR_037423]	LOC729314
A_33_P3394404	-0.594929499999992	113043213541667	0.0932810212318027	0.992814016647909	Homo sapiens tetraspanin 32 (TSPAN32), mRNA [NM_139022]	TSPAN32
A_33_P3245120	126290106000001	631769671666667	0.0932847794868009	0.992814016647909	Homo sapiens, clone IMAGE:5745636, mRNA. [BC040629]	LOC200772
A_33_P3407049	0.664026400000006	962621310416667	0.0933964126289045	0.992814016647909
A_33_P3276369	-0.440552919999994	65529564125	0.0934172939555388	0.992814016647909	Homo sapiens hydroxysteroid (17-beta) dehydrogenase 7 (HSD17B7), mRNA [NM_016371]	HSD17B7
A_23_P200138	-0.654826999999994	844603424583333	0.0935064942580441	0.992814016647909	Homo sapiens SLAM family member 8 (SLAMF8), mRNA [NM_020125]	SLAMF8
A_33_P3237634	0.539913200000004	151565565625	0.0935318251368227	0.992814016647909	Homo sapiens TSC22 domain family, member 3 (TSC22D3), transcript variant 2, mRNA [NM_004089]	TSC22D3
A_24_P246173	0.471140200000008	11242055875	0.0936552691689586	0.992814016647909	Homo sapiens myosin IXB (MYO9B), transcript variant 1, mRNA [NM_004145]	MYO9B
A_24_P87746	-174102562	64932128625	0.0936553814885982	0.992814016647909	Homo sapiens killer cell immunoglobulin-like receptor, two domains, short cytoplasmic tail, 4 (KIR2DS4), mRNA [NM_012314]	KIR2DS4
A_23_P137016	0.431149400000006	135263824166667	0.0936603659843076	0.992814016647909	Homo sapiens spermidine/spermine N1-acetyltransferase 1 (SAT1), transcript variant 1, mRNA [NM_002970]	SAT1
A_23_P99226	-0.684421259999998	57848258875	0.0936706586441897	0.992814016647909	Homo sapiens sirtuin (silent mating type information regulation 2 homolog) 4 (S. cerevisiae) (SIRT4), mRNA [NM_012240]	SIRT4
A_24_P14634	0.912580880000001	451923917916667	0.0936852188949217	0.992814016647909	Homo sapiens EMI domain containing 1 (EMID1), mRNA [NM_133455]	EMID1
A_23_P377291	-105509018	41820192125	0.0937257649987232	0.992814016647909	Homo sapiens transforming growth factor, alpha (TGFA), transcript variant 1, mRNA [NM_003236]	TGFA
A_24_P103469	-0.609403799999985	135936203125	0.0937879352255608	0.992814016647909	Homo sapiens leukocyte specific transcript 1 (LST1), transcript variant 1, mRNA [NM_007161]	LST1
A_23_P252855	-0.574574599999993	84259564	0.0938217862926824	0.992814016647909	Homo sapiens BRX1, biogenesis of ribosomes, homolog (S. cerevisiae) (BRIX1), mRNA [NM_018321]	BRIX1
A_33_P3247644	-0.600932599999998	8299946375	0.0938876397194796	0.992814016647909	Homo sapiens chromosome 7 open reading frame 41 (C7orf41), mRNA [NM_152793]	C7orf41
A_23_P115743	-0.469210879999994	645556153333333	0.0939292452536044	0.992814016647909	Homo sapiens chromosome 10 open reading frame 84 (C10orf84), transcript variant 1, mRNA [NM_022063]	C10orf84
A_33_P3262431	0.887342200000002	47375536375	0.0939375426975165	0.992814016647909	Homo sapiens kringle containing transmembrane protein 1 (KREMEN1), transcript variant 2, mRNA [NM_032045]	KREMEN1
A_33_P3248072	-41302248	885149600416667	0.0940858484837744	0.992814016647909	Homo sapiens signal-regulatory protein beta 1 (SIRPB1), transcript variant 3, mRNA [NM_001135844]	SIRPB1
A_33_P3375668	-0.909185599999988	151537613958333	0.0940961294739685	0.992814016647909
A_23_P50276	-0.599427259999993	6081169975	0.0941798072326887	0.992814016647909	Homo sapiens angiopoietin-like 6 (ANGPTL6), mRNA [NM_031917]	ANGPTL6
A_23_P390722	-118750242	331097841666667	0.0942574852471274	0.992814016647909	Homo sapiens torsin A interacting protein 2 (TOR1AIP2), transcript variant 1, mRNA [NM_022347]	TOR1AIP2
A_23_P503233	0.60388070000001	106705414375	0.0942817204817678	0.992814016647909	Homo sapiens EDAR-associated death domain (EDARADD), transcript variant B, mRNA [NM_080738]	EDARADD
A_33_P3251876	-101782686	469371835	0.0944044174866261	0.992814016647909	Homo sapiens interleukin 18 receptor 1 (IL18R1), mRNA [NM_003855]	IL18R1
A_23_P397937	-0.649961979999996	751083947083333	0.0944442367823729	0.992814016647909	Homo sapiens sterile alpha motif domain containing 3 (SAMD3), transcript variant 2, mRNA [NM_152552]	SAMD3
A_33_P3330413	-0.485591399999995	85267955625	0.0944572163969562	0.992814016647909
A_23_P325625	-113321112	342461883333333	0.0945650240374434	0.992814016647909	Homo sapiens suppressor of cancer cell invasion (SCAI), transcript variant 1, mRNA [NM_173690]	SCAI
A_33_P3328903	129812624	321015861666667	0.094590974190423	0.992814016647909	PREDICTED: Homo sapiens hypothetical protein LOC100288921 (LOC100288921), mRNA [XM_002342042]	LOC100288921
A_24_P370471	-0.575746499999998	428005865416667	0.094611577310646	0.992814016647909	Homo sapiens ATG10 autophagy related 10 homolog (S. cerevisiae) (ATG10), transcript variant 2, mRNA [NM_031482]	ATG10
A_33_P3290909	0.677759300000004	944167595833333	0.0947627344911322	0.992814016647909	Homo sapiens structural maintenance of chromosomes 1A (SMC1A), mRNA [NM_006306]	SMC1A
A_33_P3378031	-0.626646579999993	757990779583333	0.0948114768663477	0.992814016647909	Homo sapiens transmembrane protein 18 (TMEM18), mRNA [NM_152834]	TMEM18
A_32_P225604	-0.66087769999999	144635949791667	0.0950357104895257	0.992814016647909	Homo sapiens ribosomal protein L5 (RPL5), mRNA [NM_000969]	RPL5
A_33_P3287028	-0.417349599999993	85795297375	0.0951047574066509	0.992814016647909	Homo sapiens septin 7 (SEPT7), transcript variant 1, mRNA [NM_001788]	2007-09-01
A_33_P3862354	-0.526892819999999	779775132083333	0.095139043836259	0.992814016647909	Homo sapiens TraB domain containing (TRABD), mRNA [NM_025204]	TRABD
A_33_P3330353	-0.649324099999998	49842922625	0.0952072855878267	0.992814016647909	Homo sapiens motile sperm domain containing 1 (MOSPD1), mRNA [NM_019556]	MOSPD1
A_33_P3220425	-0.539611799999999	46505254875	0.0952364879479324	0.992814016647909	Homo sapiens cDNA FLJ40382 fis, clone TESTI2035775. [AK097701]
A_23_P156218	-0.93802309999999	111583425625	0.0953168720934553	0.992814016647909	Homo sapiens granzyme K (granzyme 3; tryptase II) (GZMK), mRNA [NM_002104]	GZMK
A_24_P418189	122484030000001	105696654791667	0.0955963272241643	0.992814016647909
A_23_P122233	-0.73871911999999	836777574583333	0.0956805567415092	0.992814016647909	Homo sapiens mitochondrial ribosomal protein L22 (MRPL22), nuclear gene encoding mitochondrial protein, transcript variant 2, mRNA [NM_001014990]	MRPL22
A_33_P3357580	-0.698229259999994	597875532916667	0.0957442091154213	0.992814016647909	Homo sapiens mRNA turnover 4 homolog (S. cerevisiae) (MRTO4), mRNA [NM_016183]	MRTO4
A_33_P3352632	-0.623893299999994	53215565	0.0957797372357068	0.992814016647909	Homo sapiens cDNA FLJ38943 fis, clone NT2NE2017480. [AK096262]	LOC728147
A_23_P54770	0.67765940000001	120911703125	0.095789358302689	0.992814016647909	Homo sapiens apolipoprotein B48 receptor (APOB48R), mRNA [NM_018690]	APOB48R
A_24_P301063	0.532096640000001	600580045416667	0.0958636101990521	0.992814016647909	Homo sapiens pleckstrin homology domain containing, family G (with RhoGef domain) member 6 (PLEKHG6), transcript variant 1, mRNA [NM_018173]	PLEKHG6
A_33_P3310744	-0.857301259999999	336987698333333	0.0958779571393977	0.992814016647909	tetratricopeptide repeat domain 34 [Source:HGNC Symbol;Acc:34297] [ENST00000401095]	LOC100287898
A_23_P406702	-0.974827459999997	42042509125	0.0958809245231295	0.992814016647909	Homo sapiens calmodulin regulated spectrin-associated protein 1-like 1 (CAMSAP1L1), mRNA [NM_203459]	CAMSAP1L1
A_23_P117896	0.987448300000004	382664829583333	0.0959783344298725	0.992814016647909	Homo sapiens transglutaminase 7 (TGM7), mRNA [NM_052955]	TGM7
A_23_P41327	-0.415772499999994	979547239583333	0.0959818884881171	0.992814016647909	Homo sapiens Ly1 antibody reactive homolog (mouse) (LYAR), transcript variant 1, mRNA [NM_017816]	LYAR
A_24_P365515	0.970854020000003	347700131666667	0.0960405414210904	0.992814016647909	Homo sapiens forkhead box A2 (FOXA2), transcript variant 1, mRNA [NM_021784]	FOXA2
A_23_P170581	-0.471354139999993	650458052916667	0.0960459217701595	0.992814016647909	Homo sapiens cDNA FLJ12986 fis, clone NT2RP3000055. [AK023048]
A_33_P3273364	-0.524168599999989	944304758333333	0.0961584241988623	0.992814016647909	Homo sapiens Yip1 domain family, member 2 (YIPF2), mRNA [NM_024029]	YIPF2
A_33_P3213459	0.740108840000003	489093228333333	0.096194866567899	0.992814016647909	family with sequence similarity 70, member B [Source:HGNC Symbol;Acc:28297] [ENST00000375348]
A_33_P3264780	-0.528265179999998	467121532083333	0.09620442342547	0.992814016647909	Homo sapiens cyclin-dependent kinase 8 (CDK8), mRNA [NM_001260]	CDK8
A_33_P3332145	0.480802800000003	9588675875	0.096292350841996	0.992814016647909	Homo sapiens ribophorin II (RPN2), transcript variant 1, mRNA [NM_002951]	RPN2
A_33_P3330473	-0.613276259999998	459006925833333	0.09632264663113	0.992814016647909	RNA binding motif protein 41 [Source:HGNC Symbol;Acc:25617] [ENST00000203616]
A_33_P3323678	0.560296040000003	793699792916667	0.0963593081243856	0.992814016647909
A_23_P251660	0.400580800000002	10482778375	0.0964509767734896	0.992814016647909	Homo sapiens ATP-binding cassette, sub-family F (GCN20), member 1 (ABCF1), transcript variant 1, mRNA [NM_001025091]	ABCF1
A_33_P3347971	-0.674028919999995	724624017916667	0.0964746327486869	0.992814016647909	Homo sapiens tumor protein D52 (TPD52), transcript variant 1, mRNA [NM_001025252]	TPD52
A_23_P70445	111643590000002	116204772708333	0.0964754729858994	0.992814016647909	Homo sapiens histone cluster 1, H3e (HIST1H3E), mRNA [NM_003532]	HIST1H3E
A_24_P136470	0.484569280000006	68888665375	0.0965689691430864	0.992814016647909	Homo sapiens butyrophilin, subfamily 2, member A3 (BTN2A3), non-coding RNA [NR_027795]	BTN2A3
A_33_P3333642	0.660045900000007	795639834166667	0.0965797467932706	0.992814016647909	Putative uncharacterized protein ENSP00000381969 [Source:UniProtKB/TrEMBL;Acc:B7WNL5] [ENST00000399003]
A_24_P255384	-0.85429491999999	79922296625	0.0965955438012907	0.992814016647909	RL31_HUMAN (P62899) 60S ribosomal protein L31, partial (97%) [THC2598564]
A_23_P43071	-0.528616999999995	843237976666667	0.0966599608511249	0.992814016647909	Homo sapiens MTERF domain containing 1 (MTERFD1), mRNA [NM_015942]	MTERFD1
A_23_P112241	-0.743581539999996	757512731666667	0.0967393815451917	0.992814016647909	Homo sapiens DnaJ (Hsp40) homolog, subfamily B, member 5 (DNAJB5), transcript variant 3, mRNA [NM_012266]	DNAJB5
A_23_P137848	-0.450239199999997	972298079166667	0.0968034577763111	0.992814016647909	Homo sapiens mitochondrial ribosomal protein L24 (MRPL24), nuclear gene encoding mitochondrial protein, transcript variant 1, mRNA [NM_145729]	MRPL24
A_23_P387071	-0.486201859999992	818959194166667	0.0968547899223779	0.992814016647909	Homo sapiens zinc finger protein 830 (ZNF830), mRNA [NM_052857]	ZNF830
A_24_P303145	0.478522320000005	709555480833333	0.0968887788231013	0.992814016647909	Homo sapiens ankylosis, progressive homolog (mouse) (ANKH), mRNA [NM_054027]	ANKH
A_33_P3239587	-0.867790199999995	113628158333333	0.0969123920188696	0.992814016647909	Homo sapiens matrix-remodelling associated 7 (MXRA7), transcript variant 2, mRNA [NM_001008529]	MXRA7
A_33_P3418025	0.410676100000007	980821239583333	0.0969705329583125	0.992814016647909	Homo sapiens cathepsin O (CTSO), mRNA [NM_001334]	CTSO
A_23_P161152	-0.550826599999993	6738647925	0.0969835632828965	0.992814016647909	Homo sapiens prenyl (decaprenyl) diphosphate synthase, subunit 1 (PDSS1), mRNA [NM_014317]	PDSS1
A_23_P86002	-0.390771119999996	767001802916667	0.0970574789340326	0.992814016647909	Homo sapiens transmembrane emp24 protein transport domain containing 5 (TMED5), transcript variant 1, mRNA [NM_016040]	TMED5
A_23_P89056	0.493195200000009	918613870833333	0.0970953184157146	0.992814016647909	Homo sapiens nucleoporin 93kDa (NUP93), mRNA [NM_014669]	NUP93
A_23_P344451	-123373698	565168724583333	0.0971065111923405	0.992814016647909	Homo sapiens hepatoma-derived growth factor, related protein 3 (HDGFRP3), mRNA [NM_016073]	HDGFRP3
A_23_P253412	-0.778432999999996	712691650416667	0.0971634018079403	0.992814016647909	Homo sapiens mitochondrial ribosomal protein L50 (MRPL50), nuclear gene encoding mitochondrial protein, mRNA [NM_019051]	MRPL50
A_33_P3800664	0.467806000000007	872369695833333	0.0971854902501969	0.992814016647909	Homo sapiens cDNA FLJ33330 fis, clone BRACE2000441. [AK090649]
A_23_P142950	0.49389170000001	101861234375	0.09719921730236	0.992814016647909	Homo sapiens GRB10 interacting GYF protein 2 (GIGYF2), transcript variant 2, mRNA [NM_015575]	GIGYF2
A_24_P137897	-0.683018399999995	8825911625	0.0973266095010671	0.992814016647909	Homo sapiens interferon-related developmental regulator 1 (IFRD1), transcript variant 2, mRNA [NM_001007245]	IFRD1
A_33_P3409854	-10599205	40540176875	0.0974230134793375	0.992814016647909	Homo sapiens LIM homeobox 1 (LHX1), mRNA [NM_005568]	LHX1
A_33_P3382303	0.670907000000005	102674592083333	0.0974301643969589	0.992814016647909	Homo sapiens formin-like 1 (FMNL1), mRNA [NM_005892]	FMNL1
A_33_P3228305	0.53587520000001	103581223333333	0.0974665512444358	0.992814016647909	Homo sapiens Rho GTPase activating protein 26 (ARHGAP26), transcript variant 1, mRNA [NM_015071]	ARHGAP26
A_33_P3390335	-0.546608899999994	9453007	0.0974902515213703	0.992814016647909	Homo sapiens Ras suppressor protein 1 (RSU1), transcript variant 1, mRNA [NM_012425]	RSU1
A_23_P210131	-0.584544199999991	903150691666667	0.0975017633177906	0.992814016647909	Homo sapiens cDNA FLJ54441 complete cds, highly similar to Homo sapiens ankyrin repeat domain 36 (ANKRD36), mRNA. [AK302433]	LOC400986
A_33_P3335248	-0.447979139999996	811557437083333	0.0975724107448761	0.992814016647909	Homo sapiens serologically defined colon cancer antigen 3 (SDCCAG3), transcript variant 1, mRNA [NM_001039707]	SDCCAG3
A_24_P118591	-0.828205999999994	121856016041667	0.0976248748273293	0.992814016647909
A_24_P465772	-0.714386999999984	12510625875	0.0976461160248133	0.992814016647909	Homo sapiens ribosomal protein SA pseudogene 52 (RPSAP52), non-coding RNA [NR_026825]	RPSAP52
A_23_P2223	-0.515916999999992	7866002875	0.0976573610953215	0.992814016647909	Homo sapiens myosin, light chain 6B, alkali, smooth muscle and non-muscle (MYL6B), mRNA [NM_002475]	MYL6B
A_23_P156310	-0.440949279999995	569955010416667	0.0977308147263053	0.992814016647909	Homo sapiens S-phase kinase-associated protein 2 (p45) (SKP2), transcript variant 2, mRNA [NM_032637]	SKP2
A_33_P3240773	-0.664698259999999	45262575625	0.0977539483455987	0.992814016647909	full-length cDNA clone CS0DF006YN13 of Fetal brain of Homo sapiens (human). [CR607250]
A_23_P257198	-0.585145300000001	851056946666667	0.0978783998287289	0.992814016647909	Homo sapiens NADH dehydrogenase (ubiquinone) Fe-S protein 4, 18kDa (NADH-coenzyme Q reductase) (NDUFS4), nuclear gene encoding mitochondrial protein, mRNA [NM_002495]	NDUFS4
A_33_P3258801	0.794353740000001	6129939	0.0978930391669118	0.992814016647909	Homo sapiens secreted LY6/PLAUR domain containing 1 (SLURP1), mRNA [NM_020427]	SLURP1
A_24_P220618	0.469941000000007	947520141666667	0.0979155007519743	0.992814016647909	Homo sapiens zinc finger CCCH-type containing 4 (ZC3H4), mRNA [NM_015168]	ZC3H4
A_33_P3317553	-0.608982399999993	968004283333333	0.0979922632908475	0.992814016647909	Homo sapiens cDNA clone IMAGE:4804281. [BC117556]	LOC642397
A_33_P3357337	-139649498	3320964635	0.0979941073397879	0.992814016647909	Homo sapiens cyclin C, mRNA (cDNA clone IMAGE:4250420), partial cds. [BC026272]	CCNC
A_23_P128554	-0.712962799999989	102481343958333	0.0980177505924804	0.992814016647909	Homo sapiens emopamil binding protein-like (EBPL), mRNA [NM_032565]	EBPL
A_24_P381604	11731892	104568598958333	0.0980899708925962	0.992814016647909	Homo sapiens integral membrane protein 2B (ITM2B), mRNA [NM_021999]	ITM2B
A_33_P3353496	0.590157400000008	11508834375	0.0981170742941462	0.992814016647909	Homo sapiens gap junction protein, delta 4, 40.1kDa (GJD4), mRNA [NM_153368]	GJD4
A_33_P3287477	101170358	364639790833333	0.098119455778903	0.992814016647909	Homo sapiens chromosome 10 open reading frame 120 (C10orf120), mRNA [NM_001010912]	C10orf120
A_23_P37988	-0.424093199999987	9650785375	0.098136469012262	0.992814016647909	Homo sapiens copine II (CPNE2), mRNA [NM_152727]	CPNE2
A_23_P20777	-0.410033599999993	811841367916667	0.0981418169331876	0.992814016647909	Homo sapiens RNA binding motif protein 18 (RBM18), transcript variant 1, mRNA [NM_033117]	RBM18
A_23_P217151	-0.486219579999995	660505310833333	0.0981598509492496	0.992814016647909	Homo sapiens zinc finger family member 673 (ZNF673), transcript variant 2, mRNA [NM_017776]	ZNF673
A_32_P42925	-0.451977399999985	13364802	0.0982837445003604	0.992814016647909	Homo sapiens myosin, light chain 12B, regulatory (MYL12B), transcript variant 2, mRNA [NM_033546]	MYL12B
A_23_P11331	-0.574232499999994	887672922916667	0.0982977877393896	0.992814016647909	Homo sapiens transcription elongation factor A (SII)-like 8 (TCEAL8), transcript variant 1, mRNA [NM_153333]	TCEAL8
A_23_P44932	-0.575123099999994	828622512083333	0.0983236961260942	0.992814016647909	Homo sapiens eukaryotic translation initiation factor 2A, 65kDa (EIF2A), mRNA [NM_032025]	EIF2A
A_23_P122439	0.631562680000006	763119356666667	0.0983416346014635	0.992814016647909	Homo sapiens butyrophilin, subfamily 2, member A2 (BTN2A2), transcript variant 2, mRNA [NM_181531]	BTN2A2
A_33_P3270203	0.753801980000007	555275516666667	0.0983430434963357	0.992814016647909	Homo sapiens DIS3 mitotic control homolog (S. cerevisiae)-like 2 (DIS3L2), mRNA [NM_152383]	DIS3L2
A_24_P472455	0.402276400000005	86070791875	0.0984578445210843	0.992814016647909	Homo sapiens ADP-ribosylation factor 6 (ARF6), mRNA [NM_001663]	ARF6
A_23_P171366	0.443310600000011	11022040125	0.0984597527086951	0.992814016647909	Homo sapiens ubiquitin specific peptidase 11 (USP11), mRNA [NM_004651]	USP11
A_24_P37264	0.830707700000003	51185440625	0.0985082483128658	0.992814016647909	Homo sapiens ring finger protein 144A (RNF144A), mRNA [NM_014746]	RNF144A
A_23_P132936	-0.64717989999999	948906366666667	0.0985373781504125	0.992814016647909	Homo sapiens signal peptidase complex subunit 3 homolog (S. cerevisiae) (SPCS3), mRNA [NM_021928]	SPCS3
A_24_P316102	-0.484275379999991	788650197916667	0.0986154424113219	0.992814016647909	Homo sapiens myeloid/lymphoid or mixed-lineage leukemia (trithorax homolog, Drosophila); translocated to, 10 (MLLT10), transcript variant 2, mRNA [NM_001009569]	MLLT10
A_32_P203099	0.907842380000005	561233530833333	0.0986179890578709	0.992814016647909	Homo sapiens t-complex-associated-testis-expressed 1 (TCTE1), mRNA [NM_182539]	TCTE1
A_24_P294719	0.379065400000007	8475704375	0.0986433855166319	0.992814016647909	Homo sapiens Fas associated factor family member 2 (FAF2), mRNA [NM_014613]	FAF2
A_23_P16032	-108371555999999	616543980833333	0.0986793400924456	0.992814016647909	Homo sapiens trafficking protein particle complex 2 pseudogene 1 (TRAPPC2P1), non-coding RNA [NR_002166]	TRAPPC2P1
A_23_P115346	-0.468056999999991	876571360416667	0.098783342777966	0.992814016647909	Homo sapiens ligatin (LGTN), mRNA [NM_006893]	LGTN
A_23_P429535	-0.406543799999993	860916529166667	0.0988720170660645	0.992814016647909	Homo sapiens general transcription factor IIIC, polypeptide 3, 102kDa (GTF3C3), mRNA [NM_012086]	GTF3C3
A_33_P3273258	-0.441077719999995	762804472916667	0.0989796390027132	0.992814016647909	Homo sapiens zinc finger protein 701 (ZNF701), transcript variant 1, mRNA [NM_001172655]	ZNF701
A_32_P3534	0.773912900000002	383165209166667	0.0989980318971204	0.992814016647909	Homo sapiens pyroglutamyl-peptidase I-like (PGPEP1L), transcript variant 2, mRNA [NM_001167902]	PGPEP1L
A_23_P92967	-0.625466499999995	595906872083333	0.0990539088260939	0.992814016647909	Homo sapiens molybdenum cofactor synthesis 2 (MOCS2), transcript variant 3, mRNA [NM_004531]	MOCS2
A_33_P3247933	-0.644206319999999	83331773125	0.0990781120237752	0.992814016647909	Homo sapiens GRIP and coiled-coil domain containing 2 (GCC2), transcript variant 1, mRNA [NM_181453]	GCC2
A_33_P3232562	-0.416934099999992	780175299583333	0.0991240627529981	0.992814016647909	Homo sapiens retinoblastoma binding protein 4 (RBBP4), transcript variant 1, mRNA [NM_005610]	RBBP4
A_23_P151046	-151662883999999	824952947083333	0.0991568070442066	0.992814016647909	Homo sapiens killer cell lectin-like receptor subfamily C, member 1 (KLRC1), transcript variant 1, mRNA [NM_002259]	KLRC1
A_33_P3659808	0.348531000000014	117556502708333	0.0992126230791802	0.992814016647909	Homo sapiens proline, glutamate and leucine rich protein 1 (PELP1), mRNA [NM_014389]	PELP1
A_32_P175539	-0.602476399999992	895165227083333	0.0992248502831875	0.992814016647909	Homo sapiens reticulocalbin 2, EF-hand calcium binding domain (RCN2), mRNA [NM_002902]	RCN2
A_33_P3811287	0.498862940000006	876269205416667	0.0992509812859337	0.992814016647909	Homo sapiens HECT, UBA and WWE domain containing 1 (HUWE1), mRNA [NM_031407]	HUWE1
A_33_P3360326	0.621135440000004	68075740125	0.0992555412049068	0.992814016647909	AGENCOURT_8882055 Lupski_sciatic_nerve Homo sapiens cDNA clone IMAGE:6197768 5', mRNA sequence [BQ932264]	LOC100131326
A_23_P380614	106894116000001	81001878875	0.0993266417108876	0.992814016647909	Homo sapiens ATPase, class II, type 9A (ATP9A), mRNA [NM_006045]	ATP9A
A_33_P3320272	-0.585890819999994	645570725833333	0.0993643044725039	0.992814016647909	Homo sapiens transmembrane protein 79 (TMEM79), transcript variant 1, mRNA [NM_032323]	TMEM79
A_24_P16340	-0.603759399999994	135896745	0.0994123160426746	0.992814016647909	full-length cDNA clone CS0DC010YA19 of Neuroblastoma Cot 25-normalized of Homo sapiens (human). [CR621923]	RPLP0P5
A_33_P3317988	-0.668819299999996	670675662916667	0.0994499293093984	0.992814016647909	Homo sapiens cytidine monophosphate (UMP-CMP) kinase 1, cytosolic (CMPK1), transcript variant 1, mRNA [NM_016308]	CMPK1
A_23_P373799	-0.592249019999995	6414485375	0.0994614646653029	0.992814016647909	Homo sapiens CWC22 spliceosome-associated protein homolog (S. cerevisiae) (CWC22), mRNA [NM_020943]	CWC22
A_33_P3246318	-0.720126399999987	109632329583333	0.0995437972996062	0.992814016647909	Homo sapiens ring-box 1 (RBX1), mRNA [NM_014248]	RBX1
A_23_P46936	0.92476308	415608875	0.0995924991482012	0.992814016647909	Homo sapiens early growth response 2 (EGR2), transcript variant 1, mRNA [NM_000399]	EGR2
A_23_P150147	-0.599486559999996	575153450416667	0.0997388745784294	0.992814016647909	Homo sapiens slingshot homolog 3 (Drosophila) (SSH3), mRNA [NM_017857]	SSH3
A_33_P3379916	-0.392829199999992	888072254166667	0.0997678321110665	0.992814016647909	Homo sapiens glutaminase (GLS), nuclear gene encoding mitochondrial protein, mRNA [NM_014905]	GLS
A_24_P135921	-0.488269479999997	677049588333333	0.0998519464119296	0.992814016647909
A_23_P112162	-0.453974799999992	99792598125	0.0998834106288563	0.992814016647909	Homo sapiens diacylglycerol O-acyltransferase homolog 1 (mouse) (DGAT1), mRNA [NM_012079]	DGAT1
A_23_P159833	-0.466567499999993	10258769	0.0999400350536044	0.992814016647909	Homo sapiens NADH dehydrogenase (ubiquinone) 1 alpha subcomplex, 1, 7.5kDa (NDUFA1), nuclear gene encoding mitochondrial protein, mRNA [NM_004541]	NDUFA1
A_23_P96976	-0.418503999999999	98612189375	0.0999749296142224	0.992814016647909	Homo sapiens zinc finger, CCHC domain containing 17 (ZCCHC17), mRNA [NM_016505]	ZCCHC17
A_24_P827491	120262324000001	554426085	0.100064925627503	0.992814016647909	Homo sapiens proliferation-associated 2G4, 38kDa (PA2G4), mRNA [NM_006191]	PA2G4
A_23_P138725	-0.672100999999993	113539934791667	0.10014492647537	0.992814016647909	Homo sapiens MARVEL domain containing 1 (MARVELD1), mRNA [NM_031484]	MARVELD1
A_24_P309317	0.778907600000011	125886589583333	0.100181670065572	0.992814016647909	Homo sapiens prosaposin (PSAP), transcript variant 2, mRNA [NM_001042465]	PSAP
A_24_P419028	110560686000001	71465223625	0.100248239496007	0.992814016647909	Homo sapiens mRNA for MOP-1, complete cds. [AB014771]	MOP-1
A_33_P3405189	-0.528656479999998	448624201666667	0.100307411246054	0.992814016647909	PREDICTED: Homo sapiens hypothetical LOC100132578 (LOC100132578), mRNA [XM_001718654]	LOC100132578
A_23_P110076	-0.373073939999994	752044555	0.10031178691122	0.992814016647909	Homo sapiens WD repeat domain 53 (WDR53), mRNA [NM_182627]	WDR53
A_24_P917026	0.510791900000005	56650514625	0.100415661642261	0.992814016647909	Homo sapiens neurofibromin 1 (NF1), transcript variant 1, mRNA [NM_001042492]	NF1
A_24_P22746	-0.617299999999995	880321464583333	0.100446422896926	0.992814016647909	Homo sapiens zinc binding alcohol dehydrogenase domain containing 2 (ZADH2), mRNA [NM_175907]	ZADH2
A_33_P3212650	-0.541665999999994	92159989375	0.100447602316015	0.992814016647909	Homo sapiens HD domain containing 2, mRNA (cDNA clone IMAGE:2820689), complete cds. [BC001671]	HDDC2
A_33_P3276068	0.699602000000009	101936213125	0.100564237646877	0.992814016647909	Homo sapiens cDNA FLJ11180 fis, clone PLACE1007452. [AK002042]	BET3L
A_23_P137856	0.531857280000003	47772424875	0.100714202263118	0.992814016647909	Homo sapiens mucin 1, cell surface associated (MUC1), transcript variant 1, mRNA [NM_002456]	MUC1
A_32_P203786	-0.779155679999996	475222309166667	0.100721820620417	0.992814016647909	Homo sapiens family with sequence similarity 7, member A1 (FAM7A1), non-coding RNA [NR_026858]	FAM7A1
A_23_P429998	0.990758380000002	534850085833333	0.100905568619128	0.992814016647909	Homo sapiens FBJ murine osteosarcoma viral oncogene homolog B (FOSB), transcript variant 1, mRNA [NM_006732]	FOSB
A_23_P353614	-0.978472339999996	402674555	0.100912360236589	0.992814016647909	Homo sapiens chromosome 8 open reading frame 46 (C8orf46), mRNA [NM_152765]	C8orf46
A_33_P3678883	0.584825100000018	149718803541667	0.100974189179186	0.992814016647909	Homo sapiens mRNA for KIAA1654 protein, partial cds. [AB051441]	KIAA1654
A_23_P90143	-0.630566999999987	157063885208333	0.100993071184136	0.992814016647909	Homo sapiens ribosomal protein L13a (RPL13A), mRNA [NM_012423]	RPL13A
A_23_P168556	0.732912680000005	82628555625	0.100995240045699	0.992814016647909	Homo sapiens syntaxin 1A (brain) (STX1A), transcript variant 1, mRNA [NM_004603]	STX1A
A_23_P419239	-0.508297539999996	608335570833333	0.101003372237564	0.992814016647909	Homo sapiens ethanolamine kinase 1 (ETNK1), transcript variant 1, mRNA [NM_018638]	ETNK1
A_33_P3317392	0.766359660000005	530759785	0.101024054442526	0.992814016647909	Homo sapiens ADAM metallopeptidase with thrombospondin type 1 motif, 19 (ADAMTS19), mRNA [NM_133638]	ADAMTS19
A_23_P17855	-0.488420999999995	109280617916667	0.101035105349669	0.992814016647909	Homo sapiens TRIO and F-actin binding protein (TRIOBP), transcript variant 6, mRNA [NM_001039141]	TRIOBP
A_33_P3307960	0.994794240000004	448649199583333	0.1010569106106	0.992814016647909	Homo sapiens arylacetamide deacetylase-like 3 (AADACL3), transcript variant 1, mRNA [NM_001103170]	AADACL3
A_23_P340318	-0.589653399999987	12918182625	0.101060059987555	0.992814016647909	Homo sapiens chromosome 11 open reading frame 31 (C11orf31), mRNA [NM_170746]	C11orf31
A_24_P370970	-0.500932539999994	660725365416667	0.101107366785594	0.992814016647909	Homo sapiens NSL1, MIND kinetochore complex component, homolog (S. cerevisiae) (NSL1), transcript variant 1, mRNA [NM_015471]	NSL1
A_32_P180210	-0.853931799999996	435696108333333	0.101110988733639	0.992814016647909	Homo sapiens family with sequence similarity 35, member A (FAM35A), mRNA [NM_019054]	FAM35A
A_23_P258944	-0.558808399999997	914840320833333	0.101272874066445	0.992814016647909	Homo sapiens DnaJ (Hsp40) homolog, subfamily B, member 9 (DNAJB9), mRNA [NM_012328]	DNAJB9
A_23_P201181	-0.567496939999995	652382080416667	0.10129291919765	0.992814016647909	Homo sapiens protein tyrosine phosphatase, non-receptor type 22 (lymphoid) (PTPN22), transcript variant 2, mRNA [NM_012411]	PTPN22
A_33_P3215739	0.571938360000005	489358105416667	0.101402475747258	0.992814016647909	Homo sapiens leukemia NUP98 fusion partner 1 (LNP1), mRNA [NM_001085451]	LNP1
A_32_P181077	0.687215000000016	117253892708333	0.101452289317424	0.992814016647909	Homo sapiens dedicator of cytokinesis 8 (DOCK8), mRNA [NM_203447]	DOCK8
A_23_P200728	0.514684400000018	164596345	0.101477001203762	0.992814016647909	Homo sapiens Fc fragment of IgG, low affinity IIIa, receptor (CD16a) (FCGR3A), transcript variant 1, mRNA [NM_000569]	FCGR3A
A_33_P3263902	-0.648074279999997	76870043	0.101527078092023	0.992814016647909	Homo sapiens MAX interactor 1 (MXI1), transcript variant 1, mRNA [NM_005962]	MXI1
A_23_P163238	-16055182	362661925833333	0.101551763424536	0.992814016647909	Homo sapiens stereocilin (STRC), mRNA [NM_153700]	STRC
A_23_P80040	-0.581247359999995	61790543375	0.101675017918446	0.992814016647909	Homo sapiens protein C receptor, endothelial (EPCR) (PROCR), mRNA [NM_006404]	PROCR
A_23_P53530	-0.451529059999999	652352427083333	0.101679711225722	0.992814016647909	Homo sapiens MTERF domain containing 3 (MTERFD3), transcript variant 1, mRNA [NM_001033050]	MTERFD3
A_33_P3376781	0.446082600000006	82513114875	0.101684144922756	0.992814016647909
A_24_P184305	0.610366080000006	4726138025	0.101723695882616	0.992814016647909	Homo sapiens Bardet-Biedl syndrome 1 (BBS1), mRNA [NM_024649]	BBS1
A_33_P3270599	-0.930272399999991	979917229166667	0.101771494474355	0.992814016647909	Homo sapiens tropomyosin 2 (beta) (TPM2), transcript variant 2, mRNA [NM_213674]	TPM2
A_23_P100074	-0.357539679999988	8164006075	0.101797837365454	0.992814016647909	Homo sapiens apoptosis, caspase activation inhibitor (AVEN), mRNA [NM_020371]	AVEN
A_23_P101615	-0.461956619999997	643038664583333	0.101831030794519	0.992814016647909	Homo sapiens zinc finger protein 565 (ZNF565), transcript variant 1, mRNA [NM_001042474]	ZNF565
A_33_P3318509	-0.680429679999999	679276819166667	0.101914296613116	0.992814016647909	Homo sapiens C-type lectin domain family 4, member E (CLEC4E), mRNA [NM_014358]	CLEC4E
A_23_P203305	-0.782203479999995	507975699583333	0.101937602062677	0.992814016647909	Homo sapiens IMP1 inner mitochondrial membrane peptidase-like (S. cerevisiae) (IMMP1L), nuclear gene encoding mitochondrial protein, mRNA [NM_144981]	IMMP1L
A_24_P117954	-0.441202199999994	8210723425	0.101959273627289	0.992814016647909	Homo sapiens INO80 complex subunit C (INO80C), transcript variant 2, mRNA [NM_194281]	INO80C
A_23_P140154	-0.370078579999995	740649095416667	0.101985674752231	0.992814016647909	Homo sapiens chromosome 14 open reading frame 109 (C14orf109), transcript variant 1, mRNA [NM_001098621]	C14orf109
A_23_P343411	0.857604440000008	68953232375	0.102015838263314	0.992814016647909	Homo sapiens agrin (AGRN), mRNA [NM_198576]	AGRN
A_33_P3319502	0.789630400000004	147324932291667	0.102016314048851	0.992814016647909
A_23_P345591	-0.723446699999995	98427369375	0.102057153838635	0.992814016647909	Homo sapiens proteasome (prosome, macropain) subunit, alpha type, 2 (PSMA2), mRNA [NM_002787]	PSMA2
A_24_P283324	-0.696886979999997	374100293333333	0.102214496839916	0.992814016647909	Homo sapiens aldehyde dehydrogenase 8 family, member A1 (ALDH8A1), transcript variant 1, mRNA [NM_022568]	ALDH8A1
A_23_P1170	-0.566421279999995	485007037083333	0.10221564159759	0.992814016647909	Homo sapiens AN1, ubiquitin-like, homolog (Xenopus laevis) (ANUBL1), transcript variant 1, mRNA [NM_174890]	ANUBL1
A_23_P502590	-158926835999999	580127747083333	0.102245355682755	0.992814016647909	Homo sapiens killer cell immunoglobulin-like receptor, two domains, short cytoplasmic tail, 4 (KIR2DS4), mRNA [NM_012314]	KIR2DS4
A_33_P3290667	-0.568809599999993	8634144	0.102293682572752	0.992814016647909	Homo sapiens selenoprotein T (SELT), mRNA [NM_016275]	SELT
A_24_P388703	0.764545160000005	676304442916667	0.102319152416908	0.992814016647909	Homo sapiens cDNA clone IMAGE:4799398. [BC030111]	MGC42157
A_33_P3323847	-0.467818599999998	80793931375	0.102334857687004	0.992814016647909	Homo sapiens RecQ protein-like 4 (RECQL4), mRNA [NM_004260]	RECQL4
A_33_P3219572	-0.477317339999994	643405574583333	0.102404134222546	0.992814016647909	LON peptidase N-terminal domain and ring finger 3 [Source:HGNC Symbol;Acc:21152] [ENST00000365713]	LONRF3
A_33_P3251289	-0.385044999999996	843167008333333	0.102422231105316	0.992814016647909	Homo sapiens selenoprotein S (SELS), transcript variant 2, mRNA [NM_018445]	SELS
A_23_P24960	-0.559922799999996	735903716666667	0.102466571182431	0.992814016647909	Homo sapiens asparaginyl-tRNA synthetase 2, mitochondrial (putative) (NARS2), nuclear gene encoding mitochondrial protein, transcript variant 1, mRNA [NM_024678]	NARS2
A_24_P82466	0.778093660000004	642555964583333	0.102514920260506	0.992814016647909	Homo sapiens growth arrest-specific 7 (GAS7), transcript variant c, mRNA [NM_201433]	GAS7
A_24_P139208	0.608981240000005	573817987083333	0.102528365811033	0.992814016647909	Homo sapiens ubiquitin specific peptidase 25 (USP25), mRNA [NM_013396]	USP25
A_33_P3343010	-0.732783599999998	345015904166667	0.102534221012911	0.992814016647909	microRNA 1282 [Source:HGNC Symbol;Acc:35360] [ENST00000409646]
A_24_P350683	-0.804980199999997	461834880416667	0.10260151253872	0.992814016647909	Homo sapiens solute carrier family 9 (sodium/hydrogen exchanger), member 1, mRNA (cDNA clone MGC:20164 IMAGE:4652523), complete cds. [BC012121]	SLC9A1
A_32_P227317	0.908316460000009	621436021666667	0.102617839066698	0.992814016647909	Homo sapiens hypothetical LOC84771 (MGC13005), transcript variant 2, non-coding RNA [NR_024005]	MGC13005
A_33_P3289845	-0.652245659999998	359875837916667	0.102633438751207	0.992814016647909	Homo sapiens IGF-like family member 1 (IGFL1), mRNA [NM_198541]	IGFL1
A_23_P7827	-120598939999999	101861759375	0.102738119051872	0.992814016647909	Homo sapiens family with sequence similarity 26, member F (FAM26F), mRNA [NM_001010919]	FAM26F
A_24_P406245	0.539461160000008	711882210416667	0.10275279453484	0.992814016647909	Homo sapiens cDNA clone IMAGE:3456494, partial cds. [BC010535]	PMS2L2
A_24_P196851	0.788723080000004	8553544275	0.102851485145119	0.992814016647909	Homo sapiens talin 1 (TLN1), mRNA [NM_006289]	TLN1
A_24_P291973	-0.415698199999996	922156091666667	0.102927262342957	0.992814016647909	Homo sapiens septin 7 (SEPT7), transcript variant 2, mRNA [NM_001011553]	2007-09-01
A_23_P345928	-0.436090259999997	712670700833333	0.102934667734245	0.992814016647909	Homo sapiens chromosome 12 open reading frame 26 (C12orf26), mRNA [NM_032230]	C12orf26
A_24_P327181	105561714	392010724166667	0.10305214480134	0.992814016647909	Homo sapiens WNK lysine deficient protein kinase 4 (WNK4), mRNA [NM_032387]	WNK4
A_33_P3395647	0.588473040000003	5564479275	0.103176153372097	0.992814016647909	Homo sapiens cDNA FLJ43993 fis, clone TESTI4020102. [AK125981]	LOC645435
A_33_P3225507	0.551930320000002	3760493875	0.103188495182002	0.992814016647909	Homo sapiens olfactory receptor, family 10, subfamily G, member 2 (OR10G2), mRNA [NM_001005466]	OR10G2
A_33_P3268564	-0.529087199999992	118238774791667	0.103256358680304	0.992814016647909	Homo sapiens NCK adaptor protein 2 (NCK2), transcript variant 3, mRNA [NM_001004722]	NCK2
A_33_P3888485	0.487302880000003	589236447916667	0.103279635222265	0.992814016647909	Homo sapiens beta-carotene oxygenase 2 (BCO2), transcript variant 1, mRNA [NM_031938]	BCO2
A_33_P3269110	116094672	42796239625	0.103284359756704	0.992814016647909	Homo sapiens guanylate cyclase 1, soluble, alpha 3 (GUCY1A3), transcript variant 6, mRNA [NM_001130686]	GUCY1A3
A_33_P3213561	0.941313740000006	643513299583333	0.103363939716034	0.992814016647909
A_32_P191262	0.849739600000005	540068647083333	0.103394775845854	0.992814016647909	Homo sapiens acrosin (ACR), mRNA [NM_001097]	ACR
A_23_P252082	282211036000001	756131109583333	0.10349725607962	0.992814016647909	Homo sapiens transmembrane protein 176A (TMEM176A), mRNA [NM_018487]	TMEM176A
A_33_P3289745	-0.480765919999998	5542321	0.103672058845292	0.992814016647909	Homo sapiens hypothetical gene supported by AK093779, mRNA (cDNA clone IMAGE:40146918). [BC132896]	LOC399900
A_24_P29975	-0.402792999999988	101207781875	0.103729081254308	0.992814016647909	Homo sapiens actin related protein 2/3 complex, subunit 5-like (ARPC5L), mRNA [NM_030978]	ARPC5L
A_23_P118353	0.427478820000003	84934750375	0.103744462517242	0.992814016647909	Homo sapiens signal recognition particle 68kDa (SRP68), mRNA [NM_014230]	SRP68
A_23_P33196	105103048	34008328125	0.103883870725327	0.992814016647909	Homo sapiens collagen, type V, alpha 2 (COL5A2), mRNA [NM_000393]	COL5A2
A_24_P71938	0.584355160000006	512708317916667	0.103890295802196	0.992814016647909	Homo sapiens SMAD family member 1 (SMAD1), transcript variant 1, mRNA [NM_005900]	SMAD1
A_24_P330691	-0.518312199999993	115308599375	0.104121010215195	0.992814016647909	Homo sapiens SMT3 suppressor of mif two 3 homolog 2 (S. cerevisiae) (SUMO2), transcript variant 1, mRNA [NM_006937]	SUMO2
A_23_P65830	-0.459835099999994	98641385625	0.104175426042197	0.992814016647909	Homo sapiens HD domain containing 3 (HDDC3), mRNA [NM_198527]	HDDC3
A_33_P3375859	0.965489320000003	894598427083333	0.1041796487302	0.992814016647909	Homo sapiens chemokine (C-X-C motif) receptor 2 pseudogene (CXCR2P), non-coding RNA [NR_002712]	CXCR2P
A_23_P92520	0.976848820000004	4258003825	0.104227958009863	0.992814016647909	Homo sapiens acidic (leucine-rich) nuclear phosphoprotein 32 family, member C (ANP32C), mRNA [NM_012403]	ANP32C
A_33_P3334908	-0.575249719999997	502636773333333	0.10424128640674	0.992814016647909	Homo sapiens dehydrogenase/reductase (SDR family) X-linked (DHRSX), mRNA [NM_145177]	DHRSX
A_23_P67391	0.506397040000008	720001005833333	0.104319416968103	0.992814016647909	Homo sapiens kaptin (actin binding protein) (KPTN), mRNA [NM_007059]	KPTN
A_33_P3231140	-0.973823839999997	33023172375	0.104328660764014	0.992814016647909	Homo sapiens ankyrin repeat domain 50 (ANKRD50), transcript variant 2, mRNA [NM_001167882]	ANKRD50
A_23_P69497	-0.709267599999995	958952727083333	0.104343627332934	0.992814016647909	Homo sapiens C-type lectin domain family 3, member B (CLEC3B), mRNA [NM_003278]	CLEC3B
A_33_P3287862	0.846602060000006	51409441	0.104467223957203	0.992814016647909	Homo sapiens cDNA FLJ59054 complete cds, highly similar to D(1B) dopamine receptor. [AK301306]
A_24_P201531	0.481642400000005	934317470833333	0.104504628692621	0.992814016647909	Homo sapiens archain 1 (ARCN1), transcript variant 1, mRNA [NM_001655]	ARCN1
A_24_P233850	-0.499036299999993	87360539375	0.104512598401753	0.992814016647909	Homo sapiens succinate dehydrogenase complex, subunit C, integral membrane protein, 15kDa (SDHC), nuclear gene encoding mitochondrial protein, transcript variant 1, mRNA [NM_003001]	SDHC
A_33_P3849600	-0.675816799999993	100321929166667	0.104536903943735	0.992814016647909	Human heat shock protein 86 mRNA, 5'end. [M30627]	HSP90AA2
[truncated: 18,282 more rows]
