# Supplementary material for: Disease-modifying factors in hereditary angioedema: an RNA expression-based screening
Source: Orphanet J Rare Dis. 2013 May 20;8:77. doi: 10.1186/1750-1172-8-77 (PMC3671971; doi:10.1186/1750-1172-8-77)
Supplement: Additional file 3: Table S3 — Q family. Genes upregulated in Asymptomatic versus Control individuals. [file 1750-1172-8-77-S3.xls]

## Sheet: Hoja1
Probe	logFC	adjpvalue	Description	Symbol
A_33_P3416221	167000000	0.0059931616826061	NDUFA10	Homo sapiens mRNA for NADH dehydrogenase (ubiquinone) 1 alpha subcomplex, 10, 42kDa precursor variant protein. [AB209440]
A_33_P3347772	176000000	0.0084971466904292		septin 2 [Source:HGNC Symbol;Acc:7729] [ENST00000407017]
A_33_P3419419	1990000000	0.0084971466904292		phosphoinositide-3-kinase, class 2, beta polypeptide [Source:HGNC Symbol;Acc:8972] [ENST00000367184]
A_33_P3404508	1140000000	0.0084971466904292	NDOR1	Homo sapiens NADPH dependent diflavin oxidoreductase 1 (NDOR1), transcript variant 4, mRNA [NM_001144027]
A_33_P3379391	-255000000	0.0084971466904292	H2AFJ	Homo sapiens H2A histone family, member J (H2AFJ), transcript variant 1, mRNA [NM_177925]
A_23_P74668	2490000000	0.0084971466904292	C1orf158	Homo sapiens chromosome 1 open reading frame 158 (C1orf158), mRNA [NM_152290]
A_33_P3325634	2360000	0.0084971466904292	C19orf69	Homo sapiens chromosome 19 open reading frame 69 (C19orf69), mRNA [NM_001130514]
A_24_P178175	178000000	0.0084971466904292	GGT1	Homo sapiens gamma-glutamyltransferase 1 (GGT1), transcript variant 1, mRNA [NM_005265]
A_23_P24311	138000000	0.0084971466904292	ALDH3B2	Homo sapiens aldehyde dehydrogenase 3 family, member B2 (ALDH3B2), transcript variant 1, mRNA [NM_000695]
A_33_P3414017	30900000	0.0084971466904292
A_33_P3299665	21400000	0.0084971466904292		Putative uncharacterized protein FLJ45825 [Source:UniProtKB/Swiss-Prot;Acc:Q6ZS52] [ENST00000373404]
A_33_P3394599	154000000	0.0084971466904292	HMG20B	Homo sapiens high-mobility group 20B (HMG20B), mRNA [NM_006339]
A_23_P400147	2140000	0.0084971466904292	CCDC61	Homo sapiens coiled-coil domain containing 61 (CCDC61), mRNA [NM_001080402]
A_23_P208900	2130000000	0.0084971466904292	SEMA6B	Homo sapiens sema domain, transmembrane domain (TM), and cytoplasmic domain, (semaphorin) 6B (SEMA6B), mRNA [NM_032108]
A_24_P419028	3020000000	0.0084971466904292	MOP-1	Homo sapiens mRNA for MOP-1, complete cds. [AB014771]
A_33_P3589819	2230000000	0.0084971466904292	LOC388889	Homo sapiens cDNA: FLJ22849 fis, clone KAIA987. [AK026502]
A_33_P3236316	1890000	0.0084971466904292	LOC729218	Homo sapiens cDNA FLJ14186 fis, clone NT2RP2005726. [AK024248]
A_23_P343411	2330000000	0.0084971466904292	AGRN	Homo sapiens agrin (AGRN), mRNA [NM_198576]
A_33_P3403082	259000000	0.0084971466904292	NCRNA00176	Homo sapiens non-protein coding RNA 176 (NCRNA00176), transcript variant 1, non-coding RNA [NR_027686]
A_33_P3298567	1450000000	0.0084971466904292	ZNF692	Homo sapiens mRNA; cDNA DKFZp434G1221 (from clone DKFZp434G1221). [AL133100]
A_23_P2317	3190000000	0.0084971466904292	DDN	Homo sapiens dendrin (DDN), mRNA [NM_015086]
A_24_P1054	280000000	0.0084971466904292	NFKBIL2	Homo sapiens nuclear factor of kappa light polypeptide gene enhancer in B-cells inhibitor-like 2 (NFKBIL2), mRNA [NM_013432]
A_23_P142389	193000000	0.0084971466904292	LSR	Homo sapiens lipolysis stimulated lipoprotein receptor (LSR), transcript variant 2, mRNA [NM_205834]
A_33_P3250148	20500000	0.0084971466904292	SP8	Homo sapiens Sp8 transcription factor (SP8), transcript variant 2, mRNA [NM_198956]
A_23_P115202	179000000	0.0084971466904292	CRNN	Homo sapiens cornulin (CRNN), mRNA [NM_016190]
A_23_P103690	1600000	0.0084971466904292	FAM189B	Homo sapiens family with sequence similarity 189, member B (FAM189B), transcript variant 1, mRNA [NM_006589]
A_32_P98227	2170000000	0.0084971466904292	LDB3	Homo sapiens LIM domain binding 3 (LDB3), transcript variant 5, mRNA [NM_001171610]
A_33_P3242099	1750000000	0.0084971466904292	CAMSAP1L1	Homo sapiens calmodulin regulated spectrin-associated protein 1-like 1 (CAMSAP1L1), mRNA [NM_203459]
A_33_P3378785	17800000	0.0084971466904292	FAM99A	Homo sapiens cDNA FLJ42833 fis, clone BRCAN2018935. [AK124823]
A_33_P3212027	140000000	0.0084971466904292	ELF2	Homo sapiens E74-like factor 2 (ets domain transcription factor) (ELF2), transcript variant 1, mRNA [NM_201999]
A_23_P1819	1550000000	0.00861493548992025	OR8B8	Homo sapiens olfactory receptor, family 8, subfamily B, member 8 (OR8B8), mRNA [NM_012378]
A_33_P3627001	24700000	0.00861493548992025	PEBP4	Homo sapiens phosphatidylethanolamine-binding protein 4 (PEBP4), mRNA [NM_144962]
A_33_P3395743	207000000	0.00889793092828681	VWA1	Homo sapiens von Willebrand factor A domain containing 1 (VWA1), transcript variant 1, mRNA [NM_022834]
A_23_P102694	1320000000	0.00889793092828681	DEFB129	Homo sapiens defensin, beta 129 (DEFB129), mRNA [NM_080831]
A_33_P3351052	26300000	0.00911458829951425	POU3F1	Homo sapiens POU class 3 homeobox 1 (POU3F1), mRNA [NM_002699]
A_23_P98532	12800000	0.00911458829951425	ZDHHC5	Homo sapiens zinc finger, DHHC-type containing 5 (ZDHHC5), mRNA [NM_015457]
A_24_P386639	1240000000	0.00946444589564317	BET1L	Homo sapiens blocked early in transport 1 homolog (S. cerevisiae)-like (BET1L), transcript variant 2, mRNA [NM_016526]
A_33_P3263284	2450000	0.00946444589564317	LOC100130238	Homo sapiens hypothetical LOC100130238 (LOC100130238), non-coding RNA [NR_024563]
A_33_P3299739	25400000	0.00946444589564317	CLDN19	Homo sapiens claudin 19 (CLDN19), transcript variant 2, mRNA [NM_001123395]
A_23_P338168	345000000	0.00953001813923517	FBXL19	Homo sapiens F-box and leucine-rich repeat protein 19 (FBXL19), mRNA [NM_001099784]
A_33_P3789056	12300000	0.0102301896032956	C1orf200	Homo sapiens chromosome 1 open reading frame 200 (C1orf200), non-coding RNA [NR_027045]
A_33_P3495962	3040000000	0.0102869211578143	SNORA71A	AGENCOURT_6611325 NIH_MGC_106 Homo sapiens cDNA clone IMAGE:5485440 5', mRNA sequence [BM918074]
A_23_P14072	173000000	0.0102869211578143	KRT8	Homo sapiens keratin 8 (KRT8), mRNA [NM_002273]
A_32_P420009	1560000000	0.0102869211578143	ALS2CL	Homo sapiens ALS2 C-terminal like (ALS2CL), transcript variant 1, mRNA [NM_147129]
A_33_P3411805	2820000000	0.0102869211578143
A_23_P78734	274000	0.0102869211578143	MYH14	Homo sapiens myosin, heavy chain 14, non-muscle (MYH14), transcript variant 1, mRNA [NM_001077186]
A_24_P149902	137000000	0.0102869211578143	SUFU	Homo sapiens suppressor of fused homolog (Drosophila) (SUFU), mRNA [NM_016169]
A_23_P142187	24600000	0.0102869211578143	HIF3A	Homo sapiens hypoxia inducible factor 3, alpha subunit (HIF3A), transcript variant 2, mRNA [NM_022462]
A_33_P3302210	19700000	0.0102869211578143	LOC100129129	Homo sapiens, clone IMAGE:5225645, mRNA. [BC038546]
A_24_P203072	152000000	0.0102869211578143	PHF16	Homo sapiens PHD finger protein 16 (PHF16), transcript variant 1, mRNA [NM_014735]
A_23_P208482	13500000	0.0102869211578143	CLEC4M	Homo sapiens C-type lectin domain family 4, member M (CLEC4M), transcript variant 2, mRNA [NM_001144904]
A_23_P116797	151000000	0.0102869211578143	C12orf10	Homo sapiens chromosome 12 open reading frame 10 (C12orf10), mRNA [NM_021640]
A_23_P315122	247000000	0.0102869211578143	EMX1	Homo sapiens empty spiracles homeobox 1 (EMX1), mRNA [NM_004097]
A_24_P288448	135000000	0.0102869211578143	RASSF2	Homo sapiens Ras association (RalGDS/AF-6) domain family member 2, mRNA (cDNA clone IMAGE:5167496), complete cds. [BC110385]
A_33_P3338152	248000000	0.0102869211578143	HIF3A	Homo sapiens HIF-3A4 mRNA for hypoxia-inducible factor-3 alpha 4, complete cds. [AB118749]
A_33_P3377529	2280000000	0.0102869211578143	HOXA4	Homo sapiens homeobox A4 (HOXA4), mRNA [NM_002141]
A_24_P15391	2310000000	0.0102869211578143	FOXI3	Homo sapiens forkhead box I3 (FOXI3), mRNA [NM_001135649]
A_32_P230868	2030000000	0.0102869211578143	FAM65A	Homo sapiens family with sequence similarity 65, member A (FAM65A), mRNA [NM_024519]
A_33_P3211965	291000000	0.0115854143354718		Putative uncharacterized protein ENSP00000339052 [Source:UniProtKB/TrEMBL;Acc:A6NC64] [ENST00000331219]
A_24_P456490	-252000000	0.0115854143354718	C1orf204	Homo sapiens chromosome 1 open reading frame 204 (C1orf204), mRNA [NM_001134233]
A_24_P625382	122000000	0.0115854143354718	CSDA	Homo sapiens cold shock domain protein A (CSDA), transcript variant 1, mRNA [NM_003651]
A_23_P3819	13900000	0.0115854143354718	ZNF747	Homo sapiens zinc finger protein 747 (ZNF747), mRNA [NM_023931]
A_33_P3365963	26400000	0.0115854143354718
A_33_P3279620	1590000000	0.0115854143354718		Homo sapiens cDNA FLJ37513 fis, clone BRCAN2000620. [AK094832]
A_24_P313822	17500000	0.0115854143354718	PAK4	Homo sapiens p21 protein (Cdc42/Rac)-activated kinase 4 (PAK4), transcript variant 1, mRNA [NM_005884]
A_23_P110941	-1090000000	0.0115854143354718	GSTA4	Homo sapiens glutathione S-transferase alpha 4 (GSTA4), mRNA [NM_001512]
A_33_P3345354	1660000	0.0115854143354718	C1orf66	Homo sapiens chromosome 1 open reading frame 66 (C1orf66), transcript variant 1, mRNA [NM_015997]
A_33_P3421178	2240000000	0.0115854143354718	LOC100131830	PREDICTED: Homo sapiens hypothetical LOC100131830 (LOC100131830), mRNA [XM_001718976]
A_23_P17430	155000000000000	0.0115854143354718	RBM38	Homo sapiens RNA binding motif protein 38 (RBM38), transcript variant 1, mRNA [NM_017495]
A_23_P15357	1560000000	0.0115854143354718	LGALS3BP	Homo sapiens lectin, galactoside-binding, soluble, 3 binding protein (LGALS3BP), mRNA [NM_005567]
A_23_P26468	2450000000	0.0115854143354718	RHBDL1	Homo sapiens rhomboid, veinlet-like 1 (Drosophila) (RHBDL1), mRNA [NM_003961]
A_33_P3419970	2450000000	0.0115854143354718	NPB	Homo sapiens neuropeptide B (NPB), mRNA [NM_148896]
A_33_P3260307	11600000	0.0115854143354718	CARHSP1	Homo sapiens calcium regulated heat stable protein 1, 24kDa (CARHSP1), transcript variant 2, mRNA [NM_001042476]
A_33_P3332382	213000000	0.0115854143354718		Sequence 1258 from Patent EP1308459. [AX747733]
A_33_P3220160	2330000000	0.0115854143354718		ras-related C3 botulinum toxin substrate 2 (rho family, small GTP binding protein Rac2) [Source:HGNC Symbol;Acc:9802] [ENST00000401529]
A_33_P3215412	2280000000	0.0115854143354718	C2CD4C	Homo sapiens C2 calcium-dependent domain containing 4C (C2CD4C), mRNA [NM_001136263]
A_33_P3256088	1670000	0.0115854143354718	LOC729218	Homo sapiens cDNA FLJ14186 fis, clone NT2RP2005726. [AK024248]
A_33_P3230290	2380000	0.0115854143354718	ACAP3	Homo sapiens ArfGAP with coiled-coil, ankyrin repeat and PH domains 3 (ACAP3), mRNA [NM_030649]
A_32_P86180	18700000	0.0115854143354718		PREDICTED: Homo sapiens hypothetical protein LOC100129852 (LOC100129852), mRNA [XM_001716786]
A_32_P224850	210000000	0.0115854143354718	LOC645955	PREDICTED: Homo sapiens hypothetical LOC645955 (LOC645955), mRNA [XM_933296]
A_32_P86150	3150000	0.0115854143354718	CTRB2	Homo sapiens chymotrypsinogen B2 (CTRB2), mRNA [NM_001025200]
A_33_P3398236	228000	0.0115854143354718	COL28A1	Homo sapiens partial mRNA for collagen, type XXVIII (COL28 gene), isoform 2. [AJ890452]
A_23_P258381	2440000000	0.0115854143354718	SPSB4	Homo sapiens splA/ryanodine receptor domain and SOCS box containing 4 (SPSB4), mRNA [NM_080862]
A_33_P3259821	1310000000	0.0115854143354718	DOCK9	Homo sapiens dedicator of cytokinesis 9 (DOCK9), transcript variant 4, mRNA [NM_001130050]
A_33_P3398000	15900000	0.0115854143354718		Homo sapiens cDNA clone IMAGE:5268363. [BC070113]
A_33_P3223592	252000000	0.0115854143354718	APOE	Homo sapiens apolipoprotein E (APOE), mRNA [NM_000041]
A_24_P831309	2550000000	0.0115854143354718	C1orf229	Homo sapiens chromosome 1 open reading frame 229 (C1orf229), mRNA [NM_207401]
A_32_P142700	1920000000	0.0115854143354718	C22orf15	Homo sapiens chromosome 22 open reading frame 15 (C22orf15), mRNA [NM_182520]
A_33_P3344574	231000000	0.0115854143354718	SFTPA2	Homo sapiens surfactant protein A2 (SFTPA2), mRNA [NM_001098668]
A_23_P75083	-1160000000	0.0115854143354718	ZMYND11	Homo sapiens zinc finger, MYND domain containing 11 (ZMYND11), transcript variant 2, mRNA [NM_212479]
A_33_P3376154	2290000000	0.0115854143354718	LOC100130825	PREDICTED: Homo sapiens hypothetical LOC100130825 (LOC100130825), mRNA [XM_001720026]
A_33_P3318377	10000000	0.0115854143354718		Putative uncharacterized protein ENSP00000381127 Fragment [Source:UniProtKB/TrEMBL;Acc:A8MUE3] [ENST00000398049]
A_33_P3284197	1730000	0.0115854143354718	POMGNT1	Homo sapiens protein O-linked mannose beta1,2-N-acetylglucosaminyltransferase (POMGNT1), transcript variant 1, mRNA [NM_017739]
A_33_P3320888	1420000	0.0115854143354718	CREB3L2	Homo sapiens cAMP responsive element binding protein 3-like 2 (CREB3L2), mRNA [NM_194071]
A_33_P3257607	3520000000	0.0115854143354718
A_33_P3377786	375000000	0.0115854143354718		Homo sapiens ELK2, member of ETS oncogene family, pseudogene 1, mRNA (cDNA clone IMAGE:5272595). [BC031259]
A_33_P3322945	23700000	0.0115854143354718	SPDYC	Homo sapiens speedy homolog C (Xenopus laevis) (SPDYC), mRNA [NM_001008778]
A_33_P3397150	136000000	0.0115854143354718	FLJ22184	Homo sapiens cDNA FLJ39324 fis, clone OCBBF2015115. [AK096643]
A_33_P3407601	31300000	0.0115854143354718		Q39AC8_BURS3 (Q39AC8) Cytochrome B561, partial (9%) [THC2753069]
A_24_P917833	-0.971614250000002	0.0115854143354718	TMED10	Homo sapiens transmembrane emp24-like trafficking protein 10 (yeast) (TMED10), mRNA [NM_006827]
A_23_P304304	25200000	0.0115854143354718	ARSF	Homo sapiens arylsulfatase F (ARSF), mRNA [NM_004042]
A_24_P14731	2160000000	0.0115854143354718	PCSK1N	Homo sapiens proprotein convertase subtilisin/kexin type 1 inhibitor (PCSK1N), mRNA [NM_013271]
A_33_P3308446	169000000	0.0115854143354718	RHOB	Homo sapiens ras homolog gene family, member B (RHOB), mRNA [NM_004040]
A_33_P3267081	122000000	0.0115854143354718	ZNF771	Homo sapiens zinc finger protein 771 (ZNF771), transcript variant 1, mRNA [NM_016643]
A_23_P168306	1360000000	0.0115854143354718	WASF1	Homo sapiens WAS protein family, member 1 (WASF1), transcript variant 1, mRNA [NM_003931]
A_33_P3269844	347000000	0.0115854143354718	LRRC26	Homo sapiens leucine rich repeat containing 26 (LRRC26), mRNA [NM_001013653]
A_33_P3278896	1490000000	0.0115854143354718		full-length cDNA clone CS0DF031YG22 of Fetal brain of Homo sapiens (human). [CR600327]
A_33_P3331326	1640000000	0.0117614878833977
A_33_P3334843	28100000	0.0118687213188568		Putative uncharacterized protein pp13439 [Source:UniProtKB/TrEMBL;Acc:Q8WYW5] [ENST00000331659]
A_33_P3262156	1550000000	0.0118687213188568	SLC8A1	Homo sapiens solute carrier family 8 (sodium/calcium exchanger), member 1 (SLC8A1), transcript variant A, mRNA [NM_021097]
A_33_P3238310	3560000000	0.0119459615720918	C21orf7	Homo sapiens chromosome 21 open reading frame 7 (C21orf7), mRNA [NM_020152]
A_33_P3412295	233000000	0.0121683840404461	LOC645645	Homo sapiens cDNA FLJ44102 fis, clone TESTI4044035. [AK126090]
A_33_P3252279	2220000000	0.0121683840404461
A_33_P3387561	31000000	0.0121683840404461	OSCAR	Homo sapiens osteoclast associated, immunoglobulin-like receptor (OSCAR), transcript variant 1, mRNA [NM_206818]
A_23_P414211	1560000000	0.0121683840404461	PAX4	Homo sapiens paired box 4 (PAX4), mRNA [NM_006193]
A_33_P3374947	2730000000	0.0122124004850789	KLF14	Homo sapiens Kruppel-like factor 14 (KLF14), mRNA [NM_138693]
A_23_P204791	15200000	0.0124962889255561	NOS1	Homo sapiens nitric oxide synthase 1 (neuronal) (NOS1), mRNA [NM_000620]
A_33_P3346046	0.812429524999998	0.0124962889255561	LOC727804	PREDICTED: Homo sapiens hypothetical LOC727804 (LOC727804), mRNA [XM_001125843]
A_33_P3284359	12500000	0.0129043387261778		nuclear receptor subfamily 0, group B, member 1 [Source:HGNC Symbol;Acc:7960] [ENST00000378963]
A_33_P3282291	13300000	0.0129043387261778	FLJ40039	Homo sapiens cDNA FLJ40039 fis, clone SYNOV2000397. [AK097358]
A_33_P3238521	15000000	0.0129043387261778		Homo sapiens cDNA FLJ40382 fis, clone TESTI2035775. [AK097701]
A_33_P3334948	1550000000	0.0129043387261778		HSU75968 CHL1 protein {Homo sapiens} (exp=-1; wgp=0; cg=0), partial (22%) [THC2544756]
A_33_P3305320	236000000	0.0129043387261778	LOC100288667	PREDICTED: Homo sapiens hypothetical protein LOC100288667 (LOC100288667), mRNA [XM_002344252]
A_33_P3266614	2090000000	0.0129043387261778
A_33_P3342096	192000000	0.0129043387261778	ZHX3	Homo sapiens zinc fingers and homeoboxes 3 (ZHX3), mRNA [NM_015035]
A_33_P3237574	162000000	0.0129167612255494	HLA-A	Homo sapiens major histocompatibility complex, class I, A (HLA-A), mRNA [NM_002116]
A_23_P501713	20600000	0.0129761946914568	IL1F10	Homo sapiens interleukin 1 family, member 10 (theta) (IL1F10), transcript variant 1, mRNA [NM_032556]
A_33_P3419481	17400000	0.0129761946914568
A_33_P3701139	19100000	0.0129761946914568	LOC440525	602939790F1 NIH_MGC_12 Homo sapiens cDNA clone IMAGE:5102926 5', mRNA sequence [BI224516]
A_33_P3232038	252000000	0.0129761946914568	LOC389458	Homo sapiens hypothetical LOC389458 (LOC389458), non-coding RNA [NR_015343]
A_33_P3398667	1590000000	0.0129761946914568	ZNF397OS	Homo sapiens zinc finger protein 397 opposite strand (ZNF397OS), mRNA [NM_001166012]
A_33_P3229863	198000000	0.0132180039641498	LOC100128714	cDNA FLJ42943 fis, clone BRSTN2003835 [Source:UniProtKB/TrEMBL;Acc:Q6ZV66] [ENST00000383019]
A_33_P3405189	1190000000	0.0133109092204618	LOC100132578	PREDICTED: Homo sapiens hypothetical LOC100132578 (LOC100132578), mRNA [XM_001718654]
A_24_P247273	2000000000	0.0135536723042451		Uncharacterized protein LOC728008 [Source:UniProtKB/Swiss-Prot;Acc:A8MZF0] [ENST00000329385]
A_33_P3378895	1550000000	0.0135536723042451	LOC340357	Homo sapiens hypothetical LOC340357 (LOC340357), non-coding RNA [NR_015383]
A_33_P3322553	1470000000	0.0135676977510435	MED25	Homo sapiens mediator complex subunit 25 (MED25), mRNA [NM_030973]
A_23_P208937	1800000000	0.0136966520829458	TLE6	Homo sapiens transducin-like enhancer of split 6 (E(sp1) homolog, Drosophila) (TLE6), transcript variant 2, mRNA [NM_024760]
A_33_P3229577	1330000000	0.0136966520829458	LOC100129035	PREDICTED: Homo sapiens hypothetical LOC100129035 (LOC100129035), mRNA [XM_001715726]
A_23_P134433	2740000000	0.0136966520829458	EN2	Homo sapiens engrailed homeobox 2 (EN2), mRNA [NM_001427]
A_33_P3393694	-134000000000000	0.0136966520829458	GLTSCR2	Homo sapiens glioma tumor suppressor candidate region gene 2 (GLTSCR2), mRNA [NM_015710]
A_33_P3211078	216000	0.013785824446524	HMGA2	Homo sapiens high mobility group AT-hook 2 (HMGA2), transcript variant 2, mRNA [NM_003484]
A_33_P3352677	1790000000	0.013785824446524		Novel protein [Source:UniProtKB/TrEMBL;Acc:B1AHE6] [ENST00000406912]
A_23_P78526	200000	0.013785824446524	CEACAM19	Homo sapiens carcinoembryonic antigen-related cell adhesion molecule 19 (CEACAM19), transcript variant 2, mRNA [NM_020219]
A_33_P3350823	-1210000000	0.013785824446524	ZNF639	Homo sapiens zinc finger protein 639 (ZNF639), mRNA [NM_016331]
A_33_P3401084	33000000	0.013785824446524
A_32_P160883	2590000000	0.013785824446524	NEDD4	Homo sapiens neural precursor cell expressed, developmentally down-regulated 4 (NEDD4), transcript variant 2, mRNA [NM_198400]
A_24_P102895	133000000	0.013785824446524	WDTC1	Homo sapiens WD and tetratricopeptide repeats 1 (WDTC1), mRNA [NM_015023]
A_23_P150583	326000000	0.013785824446524	SCGB1A1	Homo sapiens secretoglobin, family 1A, member 1 (uteroglobin) (SCGB1A1), mRNA [NM_003357]
A_33_P3244753	1330000000	0.0137953181040231	DRP2	Homo sapiens dystrophin related protein 2 (DRP2), transcript variant 1, mRNA [NM_001939]
A_33_P3428642	27300000	0.0138132752110154	DMWD	Homo sapiens dystrophia myotonica, WD repeat containing (DMWD), mRNA [NM_004943]
A_33_P3251901	2190000	0.0138132752110154	APBB2	Homo sapiens amyloid beta (A4) precursor protein-binding, family B, member 2 (APBB2), transcript variant 1, mRNA [NM_004307]
A_33_P3274134	16100000	0.0138132752110154	TMEM151B	Homo sapiens transmembrane protein 151B (TMEM151B), mRNA [NM_001137560]
A_33_P3316903	22800000	0.0138388974886867	LOC100128750	PREDICTED: Homo sapiens hypothetical protein LOC100128750 (LOC100128750), miscRNA [XR_078388]
A_33_P3230037	215000000	0.0138388974886867		Putative uncharacterized protein ENSP00000381711 Fragment [Source:UniProtKB/TrEMBL;Acc:A8MYH6] [ENST00000398726]
A_33_P3268664	37500000000	0.0139592912955158		immunoglobulin kappa variable 1D-42 (non-functional) [Source:HGNC Symbol;Acc:5757] [ENST00000390278]
A_23_P3038	221000000	0.0140137374067881	GPX2	Homo sapiens glutathione peroxidase 2 (gastrointestinal) (GPX2), mRNA [NM_002083]
A_33_P3384710	142000000	0.0140137374067881	C17orf63	Homo sapiens chromosome 17 open reading frame 63 (C17orf63), transcript variant 2, mRNA [NM_018182]
A_23_P51646	106000	0.0140375436595241	PLK3	Homo sapiens polo-like kinase 3 (Drosophila) (PLK3), mRNA [NM_004073]
A_33_P3222069	200000000	0.0140375436595241	SPHK1	Homo sapiens sphingosine kinase 1 (SPHK1), transcript variant 2, mRNA [NM_182965]
A_33_P3309999	2850000000	0.0140375436595241	DCAF12L2	Homo sapiens DDB1 and CUL4 associated factor 12-like 2 (DCAF12L2), mRNA [NM_001013628]
A_33_P3420704	27500000	0.0140375436595241	LOC100130131	PREDICTED: Homo sapiens hypothetical LOC100130131 (LOC100130131), mRNA [XM_001721580]
A_33_P3209581	296000000	0.0140375436595241	IQSEC3	Homo sapiens IQ motif and Sec7 domain 3 (IQSEC3), transcript variant 1, mRNA [NM_001170738]
A_33_P3220445	2430000000	0.0140375436595241	SMAD5	Homo sapiens SMAD family member 5 (SMAD5), transcript variant 2, mRNA [NM_001001419]
A_33_P3342430	-1070000	0.0140375436595241
A_33_P3309501	22000000	0.0140375436595241	MEG3	Homo sapiens cDNA FLJ42589 fis, clone BRACE3009701. [AK124580]
A_24_P161144	2800000000	0.0140375436595241	ZNF843	Homo sapiens zinc finger protein 843 (ZNF843), mRNA [NM_001136509]
A_33_P3334895	3430000000	0.0140375436595241	GRIN2A	Homo sapiens glutamate receptor, ionotropic, N-methyl D-aspartate 2A (GRIN2A), transcript variant 3, mRNA [NM_001134408]
A_33_P3339990	2640000000	0.0140375436595241	LOC100128429	Homo sapiens cDNA FLJ41329 fis, clone BRAMY2047676. [AK123323]
A_33_P3362301	219000000	0.0140375436595241	HSP90AA5P	Homo sapiens heat shock protein 90Ae (HSP90Ae) mRNA, complete cds. [AY956761]
A_32_P41553	206000000	0.0140375436595241	C1orf182	Homo sapiens chromosome 1 open reading frame 182 (C1orf182), mRNA [NM_144627]
A_23_P141715	1590000	0.0140375436595241	C18orf10	Homo sapiens chromosome 18 open reading frame 10 (C18orf10), mRNA [NM_015476]
A_33_P3318327	14000000	0.0140375436595241	FLJ31713	Homo sapiens cDNA FLJ31713 fis, clone NT2RI2006487. [AK056275]
A_23_P133284	-117000000	0.0140375436595241	RIOK2	Homo sapiens RIO kinase 2 (yeast) (RIOK2), transcript variant 1, mRNA [NM_018343]
A_33_P3260969	206000000	0.0140375436595241	PRAP1	Homo sapiens proline-rich acidic protein 1 (PRAP1), transcript variant 1, mRNA [NM_145202]
A_33_P3289466	193000000	0.0140375436595241
A_23_P104509	1210000000	0.0140375436595241	FAM53B	Homo sapiens family with sequence similarity 53, member B (FAM53B), mRNA [NM_014661]
A_33_P3424467	118000000	0.0140375436595241	CNST	Homo sapiens consortin, connexin sorting protein (CNST), transcript variant 1, mRNA [NM_152609]
A_23_P111092	168000000	0.0140375436595241	OR2H1	Homo sapiens olfactory receptor, family 2, subfamily H, member 1 (OR2H1), mRNA [NM_030883]
A_33_P3410372	283000000	0.0140375436595241	NUDT10	Homo sapiens nudix (nucleoside diphosphate linked moiety X)-type motif 10 (NUDT10), mRNA [NM_153183]
A_33_P3305725	344000000	0.0140375436595241	LOC730102	Homo sapiens mRNA; cDNA DKFZp686F09156 (from clone DKFZp686F09156). [BX538051]
A_33_P3230990	2010000000	0.0140713213057092	SCUBE1	Homo sapiens signal peptide, CUB domain, EGF-like 1 (SCUBE1), mRNA [NM_173050]
A_23_P107322	1330000000	0.0140984404550553	CORO6	Homo sapiens coronin 6 (CORO6), mRNA [NM_032854]
A_33_P3396129	1280000000	0.0141749048389285		katanin p80 (WD repeat containing) subunit B 1 [Source:HGNC Symbol;Acc:6217] [ENST00000394326]
A_23_P416212	1380000000	0.0141749048389285	HSPB9	Homo sapiens heat shock protein, alpha-crystallin-related, B9 (HSPB9), mRNA [NM_033194]
A_33_P3334180	20600000	0.0141749048389285	PLCH2	Homo sapiens mRNA for FLJ00414 protein. [AK122589]
A_32_P479743	0.999876475	0.0141749048389285	C15orf50	Homo sapiens chromosome 15 open reading frame 50 (C15orf50), non-coding RNA [NR_026764]
A_23_P434518	22900000	0.0141749048389285	LFNG	Homo sapiens LFNG O-fucosylpeptide 3-beta-N-acetylglucosaminyltransferase (LFNG), transcript variant 2, mRNA [NM_001040168]
A_33_P3219870	2770000000	0.0142447862443664	PNPLA2	Homo sapiens patatin-like phospholipase domain containing 2 (PNPLA2), mRNA [NM_020376]
A_33_P3273399	1750000	0.0142447862443664
A_24_P227450	1770000000	0.0142447862443664	ACAD10	Homo sapiens acyl-Coenzyme A dehydrogenase family, member 10 (ACAD10), transcript variant 2, mRNA [NM_025247]
A_33_P3255131	1720000000	0.0142447862443664	KCTD19	Homo sapiens potassium channel tetramerisation domain containing 19 (KCTD19), mRNA [NM_001100915]
A_23_P73208	-0.900837975	0.0142447862443664	GABPB2	Homo sapiens GA binding protein transcription factor, beta subunit 2 (GABPB2), mRNA [NM_144618]
A_33_P3404889	3300000000	0.0142447862443664	LPHN2	Homo sapiens mRNA for KIAA0786 protein, partial cds. [AB018329]
A_33_P3312682	17700000	0.0142447862443664	REXO1	Homo sapiens REX1, RNA exonuclease 1 homolog (S. cerevisiae) (REXO1), mRNA [NM_020695]
A_33_P3237704	286000	0.0142447862443664
A_23_P397120	2150000000	0.0142447862443664	C19orf77	Homo sapiens chromosome 19 open reading frame 77 (C19orf77), mRNA [NM_001136503]
A_23_P82351	-0.846526375000001	0.0142447862443664	BBS9	Homo sapiens Bardet-Biedl syndrome 9 (BBS9), transcript variant 2, mRNA [NM_198428]
A_33_P3229722	1640000	0.0142447862443664	PSMF1	Homo sapiens proteasome (prosome, macropain) inhibitor subunit 1 (PI31) (PSMF1), transcript variant 1, mRNA [NM_006814]
A_23_P40805	1850000000	0.0142447862443664	KLF15	Homo sapiens Kruppel-like factor 15 (KLF15), mRNA [NM_014079]
A_33_P3254121	1800000	0.0142447862443664	RNASET2	Homo sapiens cDNA FLJ10907 fis, clone OVARC1000060. [AK001769]
A_33_P3283669	263000000	0.0142447862443664	ATP1A3	Homo sapiens ATPase, Na+/K+ transporting, alpha 3 polypeptide (ATP1A3), mRNA [NM_152296]
A_33_P3629678	27100000	0.0142447862443664	COL5A1	Homo sapiens collagen, type V, alpha 1 (COL5A1), mRNA [NM_000093]
A_33_P3265301	0.894445249999999	0.0142645676215667	GJD3	Homo sapiens gap junction protein, delta 3, 31.9kDa (GJD3), mRNA [NM_152219]
A_33_P3325275	1740000	0.0142645676215667	NRSN2	Homo sapiens neurensin 2 (NRSN2), mRNA [NM_024958]
A_33_P3613688	12100000	0.0142645676215667	C8orf78	601564882F1 NIH_MGC_20 Homo sapiens cDNA clone IMAGE:3925989 5', mRNA sequence [BE729513]
A_33_P3242355	1750000	0.0142645676215667		Homo sapiens cDNA clone IMAGE:5200632, partial cds. [BC047942]
A_33_P3308626	249000	0.0142645676215667	MON1B	Homo sapiens MON1 homolog B (yeast) (MON1B), mRNA [NM_014940]
A_23_P96827	1900000000	0.0142645676215667	APCS	Homo sapiens amyloid P component, serum (APCS), mRNA [NM_001639]
A_24_P57898	24000000	0.0142645676215667	BHLHE23	Homo sapiens basic helix-loop-helix family, member e23 (BHLHE23), mRNA [NM_080606]
A_23_P164927	2920000000	0.0142645676215667	SYNGR4	Homo sapiens synaptogyrin 4 (SYNGR4), mRNA [NM_012451]
A_23_P330419	13600000	0.0142645676215667	ACPT	Homo sapiens acid phosphatase, testicular (ACPT), mRNA [NM_033068]
A_32_P100641	214000000	0.0142645676215667	LOC100128139	PREDICTED: Homo sapiens hypothetical LOC100128139 (LOC100128139), mRNA [XM_001719779]
A_33_P3320782	3370000000	0.0144197502974417	ATXN7	Homo sapiens ataxin 7 (ATXN7), transcript variant SCA7b, mRNA [NM_001128149]
A_23_P202034	3800000000	0.0144353602326746	GUCY2GP	Homo sapiens guanylate cyclase 2G homolog (mouse), pseudogene (GUCY2GP), non-coding RNA [NR_028134]
A_32_P172864	253000000	0.014633127533245	FAM102B	Homo sapiens family with sequence similarity 102, member B (FAM102B), mRNA [NM_001010883]
A_33_P3263359	2000000000	0.0146542160784113	WIBG	Homo sapiens within bgcn homolog (Drosophila), mRNA (cDNA clone IMAGE:3357815), with apparent retained intron. [BC008292]
A_23_P160631	-122000000	0.0146929571763259	CCT3	Homo sapiens chaperonin containing TCP1, subunit 3 (gamma) (CCT3), transcript variant 1, mRNA [NM_005998]
A_33_P3353906	1390000000	0.0147927101057389	LOC100132848	PREDICTED: Homo sapiens hypothetical LOC100132848 (LOC100132848), mRNA [XM_001715611]
A_33_P3239659	1430000000	0.0147927101057389
A_33_P3306207	1520000000	0.0147927101057389	KLRG2	Homo sapiens killer cell lectin-like receptor subfamily G, member 2 (KLRG2), mRNA [NM_198508]
A_33_P3247082	1130000000	0.0147927101057389	SLC6A10P	Homo sapiens solute carrier family 6 (neurotransmitter transporter, creatine), member 10 (pseudogene) (SLC6A10P) on chromosome 16 [NR_003083]
A_33_P3244843	265000000	0.0149239709085538	PRKAG3	Homo sapiens protein kinase, AMP-activated, gamma 3 non-catalytic subunit (PRKAG3), mRNA [NM_017431]
A_32_P192474	2090000000	0.0149414441202848	PRRT1	Homo sapiens proline-rich transmembrane protein 1 (PRRT1), mRNA [NM_030651]
A_33_P3773261	18400000	0.0152087623125986	LOC285771	Homo sapiens cDNA FLJ39868 fis, clone SPLEN2015415. [AK097187]
A_24_P703462	19500000	0.0153983585603659	LOC100133660	AGENCOURT_14371363 NIH_MGC_181 Homo sapiens cDNA clone IMAGE:30407773 5', mRNA sequence [CD518305]
A_23_P15402	-10100000	0.0153983585603659	SAT2	Homo sapiens spermidine/spermine N1-acetyltransferase family member 2 (SAT2), mRNA [NM_133491]
A_23_P425073	2370000000	0.0153983585603659	RBMS2	Homo sapiens RNA binding motif, single stranded interacting protein 2 (RBMS2), mRNA [NM_002898]
A_33_P3247534	1920000000	0.0153983585603659	LOC389834	Homo sapiens ankyrin repeat domain 57 pseudogene (LOC389834), non-coding RNA [NR_027420]
A_23_P11843	258000000	0.0154667909674066	LRRN2	Homo sapiens leucine rich repeat neuronal 2 (LRRN2), transcript variant 2, mRNA [NM_201630]
A_33_P3366780	19700000	0.015623728471296	MGAT4B	mannosyl (alpha-1,3-)-glycoprotein beta-1,4-N-acetylglucosaminyltransferase, isozyme B [Source:HGNC Symbol;Acc:7048] [ENST00000292591]
A_24_P295999	1350000	0.0156976414864991	CD4	Homo sapiens CD4 molecule (CD4), mRNA [NM_000616]
A_24_P134266	116000000	0.0156976414864991	BSG	Homo sapiens basigin (Ok blood group) (BSG), transcript variant 1, mRNA [NM_001728]
A_33_P3250015	19500000	0.0156976414864991		AGENCOURT_6484174 NIH_MGC_72 Homo sapiens cDNA clone IMAGE:5538196 5', mRNA sequence [BM473780]
A_23_P40192	196000000	0.0156976414864991	CDH22	Homo sapiens cadherin 22, type 2 (CDH22), mRNA [NM_021248]
A_33_P3252134	1220000	0.0156976414864991
A_33_P3372501	4750000000	0.0156976414864991	PPP1R13B	Homo sapiens protein phosphatase 1, regulatory (inhibitor) subunit 13B (PPP1R13B), mRNA [NM_015316]
A_33_P3316480	15900000	0.0158541850956046	BBS1	Homo sapiens cDNA FLJ52492 complete cds, highly similar to Bardet-Biedl syndrome 1 protein. [AK294962]
A_33_P3211443	123000000	0.0158541850956046	LRRC8B	Homo sapiens leucine rich repeat containing 8 family, member B (LRRC8B), transcript variant 1, mRNA [NM_015350]
A_33_P3292241	165000000	0.0158541850956046
A_33_P3294217	231000000	0.0158541850956046	UTF1	Homo sapiens undifferentiated embryonic cell transcription factor 1 (UTF1), mRNA [NM_003577]
A_33_P3499692	1570000	0.0158606388263534	LOC645261	Homo sapiens PP565 mRNA, complete cds. [AF258587]
A_23_P431346	1410000000	0.0159240812130156	PRR15	Homo sapiens proline rich 15 (PRR15), mRNA [NM_175887]
A_24_P122050	1470000	0.0159240812130156	PSMF1	Homo sapiens proteasome (prosome, macropain) inhibitor subunit 1 (PI31) (PSMF1), transcript variant 1, mRNA [NM_006814]
A_33_P3361457	161000000	0.0159706447412915	IFNAR2	Homo sapiens interferon (alpha, beta and omega) receptor 2 (IFNAR2), transcript variant 2, mRNA [NM_000874]
A_33_P3415300	1580000000	0.0159894633173641	CPLX2	Homo sapiens complexin 2 (CPLX2), transcript variant 1, mRNA [NM_006650]
A_33_P3312030	1130000000	0.0159894633173641
A_33_P3327663	2800000000	0.0159894633173641		sushi domain containing 4 [Source:HGNC Symbol;Acc:25470] [ENST00000366877]
A_32_P46238	2750000000	0.0159894633173641	LOC339240	Homo sapiens keratin pseudogene (LOC339240), non-coding RNA [NR_001443]
A_23_P201432	-0.744706875	0.0159894633173641	ADSS	Homo sapiens adenylosuccinate synthase (ADSS), mRNA [NM_001126]
A_23_P116890	1680000000	0.0159894633173641	PRB3	Homo sapiens proline-rich protein BstNI subfamily 3 (PRB3), mRNA [NM_006249]
A_33_P3324675	201000000	0.0159894633173641
A_33_P3219010	265000	0.0161012463821836		Homo sapiens cDNA FLJ61160 complete cds. [AK299501]
A_23_P390443	258000000	0.0163589278755595	SHISA7	Homo sapiens shisa homolog 7 (Xenopus laevis) (SHISA7), mRNA [NM_001145176]
A_23_P50349	0.983767124999997	0.0165042095137117	TRIP10	Homo sapiens thyroid hormone receptor interactor 10 (TRIP10), mRNA [NM_004240]
A_33_P3564399	1060000	0.0166290284352117	SH3GL1P2	H.sapiens SH3GLP2 pseudogene, 3' end. [X99661]
A_33_P3629131	3090000000	0.0166290284352117	CDRT3	DKFZp686P15240_r1 686 (synonym: hlcc3) Homo sapiens cDNA clone DKFZp686P15240 5', mRNA sequence [BX484257]
A_23_P78750	2630000	0.0166535701156225	SLC17A7	Homo sapiens solute carrier family 17 (sodium-dependent inorganic phosphate cotransporter), member 7 (SLC17A7), mRNA [NM_020309]
A_23_P92035	162000000	0.0166535701156225	SETD5	Homo sapiens SET domain containing 5 (SETD5), mRNA [NM_001080517]
A_33_P3210848	25000000	0.0168778859028341	ELFN1	Homo sapiens extracellular leucine-rich repeat and fibronectin type III domain containing 1 (ELFN1), mRNA [NM_001128636]
A_33_P3422499	2950000000	0.0170174380827238
A_24_P150466	2590000000	0.0170466718111159	SMOC1	Homo sapiens SPARC related modular calcium binding 1 (SMOC1), transcript variant 1, mRNA [NM_001034852]
A_23_P96350	0.995933499999994	0.0170466718111159	PRAF2	Homo sapiens PRA1 domain family, member 2 (PRAF2), mRNA [NM_007213]
A_24_P142495	183000000000000	0.0170879509963628	KRTAP1-3	Homo sapiens keratin associated protein 1-3 (KRTAP1-3), mRNA [NM_030966]
A_33_P3418321	18700000	0.0170879509963628
A_24_P60845	3420000000	0.0171386382012339	ACHE	Homo sapiens acetylcholinesterase (Yt blood group) (ACHE), transcript variant E4-E6, mRNA [NM_000665]
A_23_P131139	19800000	0.0173170973815345	DIRC1	Homo sapiens disrupted in renal carcinoma 1 (DIRC1), mRNA [NM_052952]
A_33_P3373775	2630000	0.0173170973815345	BCL2L15	Homo sapiens BCL2-like 15 (BCL2L15), mRNA [NM_001010922]
A_32_P32739	1960000000	0.0173170973815345	NAGS	Homo sapiens N-acetylglutamate synthase (NAGS), mRNA [NM_153006]
A_23_P211196	1130000000	0.0173170973815345	C21orf67	Homo sapiens chromosome 21 open reading frame 67 (C21orf67), transcript variant 2, non-coding RNA [NR_027129]
A_33_P3259253	0.896252349999999	0.0173170973815345	CD28	Homo sapiens CD28 molecule (CD28), mRNA [NM_006139]
A_33_P3375398	3070000000	0.0173170973815345	TBL3	Homo sapiens transducin (beta)-like 3 (TBL3), mRNA [NM_006453]
A_24_P37887	2340000000	0.0173170973815345	GPR150	Homo sapiens G protein-coupled receptor 150 (GPR150), mRNA [NM_199243]
A_33_P3325843	1940000000	0.0179067039898377	FLJ40039	Homo sapiens cDNA FLJ40039 fis, clone SYNOV2000397. [AK097358]
A_33_P3385656	23900000	0.0179067039898377	C5orf40	Homo sapiens chromosome 5 open reading frame 40 (C5orf40), mRNA [NM_001001343]
A_33_P3236591	14500000	0.0179067039898377	RLTPR	Homo sapiens RGD motif, leucine rich repeats, tropomodulin domain and proline-rich containing (RLTPR), mRNA [NM_001013838]
A_24_P258235	27100000	0.0179067039898377	OR5L2	Homo sapiens olfactory receptor, family 5, subfamily L, member 2 (OR5L2), mRNA [NM_001004739]
A_23_P167856	1810000000	0.0179067039898377	TMEM63B	Homo sapiens transmembrane protein 63B (TMEM63B), mRNA [NM_018426]
A_33_P3273068	200000000	0.0179107443535273	ALX4	ALX homeobox 4 [Source:HGNC Symbol;Acc:450] [ENST00000329255]
A_33_P3350748	3130000000	0.0179539520258042	KRT7	Homo sapiens keratin 7 (KRT7), mRNA [NM_005556]
A_33_P3322388	240000	0.0179659516837969	SPRR2D	Homo sapiens small proline-rich protein 2D (SPRR2D), mRNA [NM_006945]
A_33_P3371144	1910000000	0.018100518280979
A_33_P3259203	1000000000	0.0181517100368035		Q5FW56_MOUSE (Q5FW56) Gm687 protein (Fragment), partial (19%) [THC2712321]
A_23_P48807	-0.871843000000002	0.0181580276626736	GALK2	Homo sapiens galactokinase 2 (GALK2), transcript variant 2, mRNA [NM_001001556]
A_23_P68942	-114000000	0.0181890548154204	RPL3	Homo sapiens ribosomal protein L3 (RPL3), transcript variant 1, mRNA [NM_000967]
A_33_P3367293	184000000	0.0182819136205412	MT1IP	Homo sapiens metallothionein 1I (pseudogene) (MT1IP), non-coding RNA [NR_003669]
A_24_P127719	1870000000	0.0182819136205412	MAFA	Homo sapiens v-maf musculoaponeurotic fibrosarcoma oncogene homolog A (avian) (MAFA), mRNA [NM_201589]
A_24_P315862	1630000000	0.0182819136205412		immunoglobulin heavy variable 4-59 [Source:HGNC Symbol;Acc:5654] [ENST00000390629]
A_24_P100190	1950000000	0.018293306413557	C21orf93	Homo sapiens C21orf93 protein (C21orf93) mRNA, complete cds. [AF427488]
A_33_P3263423	1410000000	0.018293306413557	TLR5	Homo sapiens toll-like receptor 5 (TLR5), mRNA [NM_003268]
A_24_P263937	155000000	0.018293306413557	CCDC23	Homo sapiens coiled-coil domain containing 23 (CCDC23), mRNA [NM_199342]
A_32_P50924	-122000000	0.018293306413557	HNRNPA1L2	Homo sapiens heterogeneous nuclear ribonucleoprotein A1-like 2 (HNRNPA1L2), transcript variant 1, mRNA [NM_001011724]
A_23_P353574	18500000	0.018293306413557	NEK7	Homo sapiens NIMA (never in mitosis gene a)-related kinase 7 (NEK7), mRNA [NM_133494]
A_33_P3570228	3050000000	0.0184444481285659	LOC644962	Homo sapiens cDNA FLJ46065 fis, clone TBAES2007862. [AK127954]
A_23_P303891	227000000	0.0184444481285659	LCE1C	Homo sapiens late cornified envelope 1C (LCE1C), mRNA [NM_178351]
A_33_P3280666	275000000	0.0186233144084173	PHF21B	Homo sapiens PHD finger protein 21B (PHF21B), transcript variant 1, mRNA [NM_138415]
A_23_P154507	-111000000	0.0186233144084173	ITGB1BP1	Homo sapiens integrin beta 1 binding protein 1 (ITGB1BP1), transcript variant 2, mRNA [NM_022334]
A_33_P3424861	2290000000	0.0186233144084173	FAM118A	Homo sapiens family with sequence similarity 118, member A (FAM118A), transcript variant 1, mRNA [NM_001104595]
A_33_P3236340	11800000	0.0186233144084173	LOC100133131	Homo sapiens clone pp7683 unknown mRNA. [AF289593]
A_33_P3330877	169000000	0.0186233144084173
A_33_P3231156	1580000000	0.0186233144084173		metallothionein 1C (pseudogene) [Source:HGNC Symbol;Acc:7395] [ENST00000379816]
A_33_P3295523	1830000	0.0186233144084173	RAC3	Homo sapiens ras-related C3 botulinum toxin substrate 3 (rho family, small GTP binding protein Rac3) (RAC3), mRNA [NM_005052]
A_33_P3331237	463000000	0.0186233144084173	G3BP1	GTPase activating protein (SH3 domain) binding protein 1 [Source:HGNC Symbol;Acc:30292] [ENST00000394123]
A_33_P3226008	25400000	0.0186233144084173	GCET2	Homo sapiens germinal center expressed transcript 2 (GCET2), transcript variant 2, mRNA [NM_001008756]
A_23_P314760	-100000000	0.0186233144084173	PRKAG2	Homo sapiens protein kinase, AMP-activated, gamma 2 non-catalytic subunit (PRKAG2), transcript variant a, mRNA [NM_016203]
A_23_P116235	3150000000	0.0186233144084173	MDK	Homo sapiens midkine (neurite growth-promoting factor 2) (MDK), transcript variant 1, mRNA [NM_001012334]
A_33_P3277447	-10300000	0.0186233144084173	SLC26A2	Homo sapiens solute carrier family 26 (sulfate transporter), member 2 (SLC26A2), mRNA [NM_000112]
A_24_P167377	2250000000	0.0186850194578048	OR10P1	Homo sapiens olfactory receptor, family 10, subfamily P, member 1 (OR10P1), mRNA [NM_206899]
A_33_P3275835	3330000	0.0186933221959076	TOR2A	Homo sapiens torsin family 2, member A (TOR2A), transcript variant 3, mRNA [NM_001134430]
A_33_P3333455	1600000	0.0186991129438733	EMILIN1	Homo sapiens elastin microfibril interfacer 1 (EMILIN1), mRNA [NM_007046]
A_24_P743672	13500000	0.0188116647318144	LOC652147	PREDICTED: Homo sapiens similar to U5 snRNP-specific 200kD protein (LOC652147), partial mRNA [XM_941485]
A_33_P3243812	168000000	0.0188116647318144	WASF1	Homo sapiens WAS protein family, member 1 (WASF1), transcript variant 1, mRNA [NM_003931]
A_23_P139050	3340000000	0.0188577309994636	OR8D2	Homo sapiens olfactory receptor, family 8, subfamily D, member 2 (OR8D2), mRNA [NM_001002918]
A_33_P3339865	260000000	0.0188577309994636	CALML5	Homo sapiens calmodulin-like 5 (CALML5), mRNA [NM_017422]
A_33_P3284584	-2790000000	0.0188577309994636
A_23_P90143	-1270000000	0.0188577309994636	RPL13A	Homo sapiens ribosomal protein L13a (RPL13A), mRNA [NM_012423]
A_33_P3396200	171000000	0.0188577309994636	LRCH4	Homo sapiens leucine-rich repeats and calponin homology (CH) domain containing 4 (LRCH4), mRNA [NM_002319]
A_33_P3308101	34200000	0.0189271495934922	LOC100132217	Homo sapiens cDNA FLJ46348 fis, clone TESTI4047569. [AK128836]
A_24_P348594	0.988167324999999	0.0189271495934922	UPK3A	Homo sapiens uroplakin 3A (UPK3A), transcript variant 1, mRNA [NM_006953]
A_23_P422044	2710000000	0.0190767293338279	PCDHGA2	Homo sapiens protocadherin gamma subfamily A, 2 (PCDHGA2), transcript variant 2, mRNA [NM_032009]
A_33_P3358957	1740000	0.0190767293338279	PAPL	Homo sapiens iron/zinc purple acid phosphatase-like protein (PAPL), mRNA [NM_001004318]
A_33_P3211263	-133000000	0.0190767293338279	GPATCH4	Homo sapiens G patch domain containing 4 (GPATCH4), transcript variant 2, mRNA [NM_182679]
A_33_P3376762	169000000	0.0190767293338279	LOC388152	Homo sapiens hypothetical LOC388152 (LOC388152), non-coding RNA [NR_027001]
A_24_P135628	1630000	0.0190767293338279		Homo sapiens cDNA clone IMAGE:5175354. [BC029890]
A_33_P3228385	-117000000	0.0190767293338279	ATPIF1	Homo sapiens ATPase inhibitory factor 1 (ATPIF1), nuclear gene encoding mitochondrial protein, transcript variant 1, mRNA [NM_016311]
A_32_P216602	168000000	0.0190767293338279		DB229023 TRACH3 Homo sapiens cDNA clone TRACH3022015 5', mRNA sequence [DB229023]
A_23_P82941	-0.938917000000002	0.0191088199591344	ARFGEF1	Homo sapiens ADP-ribosylation factor guanine nucleotide-exchange factor 1(brefeldin A-inhibited) (ARFGEF1), mRNA [NM_006421]
A_33_P3308553	34800000	0.0191548901722845	LOC645314	PREDICTED: Homo sapiens similar to hCG1642995 (LOC645314), mRNA [XM_001723699]
A_23_P139929	-113000000	0.0191548901722845	ERP29	Homo sapiens endoplasmic reticulum protein 29 (ERP29), transcript variant 1, mRNA [NM_006817]
A_33_P3258593	152000000	0.0191548901722845	PRB1	Homo sapiens proline-rich protein BstNI subfamily 1 (PRB1), transcript variant 1, mRNA [NM_005039]
A_33_P3406873	209000000	0.0191548901722845	NFASC	Homo sapiens neurofascin homolog (chicken) (NFASC), transcript variant 5, mRNA [NM_001005389]
A_33_P3257513	10900000	0.0191548901722845	FAT3	Homo sapiens FAT tumor suppressor homolog 3 (Drosophila) (FAT3), mRNA [NM_001008781]
A_23_P28707	16300000	0.0191548901722845	OGFR	Homo sapiens opioid growth factor receptor (OGFR), mRNA [NM_007346]
A_33_P3217559	0.888483124999999	0.0191548901722845	DLK1	Homo sapiens delta-like 1 homolog (Drosophila) (DLK1), mRNA [NM_003836]
A_23_P212458	-0.790177250000003	0.0191548901722845	SEC61A1	Homo sapiens Sec61 alpha 1 subunit (S. cerevisiae) (SEC61A1), mRNA [NM_013336]
A_33_P3401138	3720000000	0.0191548901722845		Putative uncharacterized protein ENSP00000382040 Fragment [Source:UniProtKB/TrEMBL;Acc:A8MVK4] [ENST00000399090]
A_33_P3410925	24300000	0.0191548901722845	KLF1	Homo sapiens Kruppel-like factor 1 (erythroid) (KLF1), mRNA [NM_006563]
A_33_P3355717	22300000	0.0191548901722845	C14orf181	Homo sapiens chromosome 14 open reading frame 181 (C14orf181), mRNA [NM_207442]
A_33_P3360867	132000000	0.0191548901722845		Q52M62_HUMAN (Q52M62) LOC285908 protein, partial (24%) [THC2764236]
A_33_P3381464	20300000	0.0193116743671094	LOC100128842	Homo sapiens hypothetical protein LOC100128842 (LOC100128842), non-coding RNA [NR_027361]
A_33_P3387931	13000000	0.0193572150083187	CENPP	Homo sapiens centromere protein P (CENPP), mRNA [NM_001012267]
A_33_P3236558	0.836982624999999	0.0194622136475128	C1orf91	Homo sapiens chromosome 1 open reading frame 91 (C1orf91), mRNA [NM_019118]
A_33_P3519683	14500000	0.0194622136475128	ZBTB8OS	Homo sapiens zinc finger and BTB domain containing 8 opposite strand (ZBTB8OS), mRNA [NM_178547]
A_24_P913716	352000000	0.0194622136475128	B3GNT7	Homo sapiens UDP-GlcNAc:betaGal beta-1,3-N-acetylglucosaminyltransferase 7 (B3GNT7), mRNA [NM_145236]
A_33_P3298552	14700000	0.0194622136475128	LOC100292717	PREDICTED: Homo sapiens similar to arg tyrosine kinase (LOC100292717), mRNA [XM_002345084]
A_33_P3229472	231000000	0.0194622136475128	KRTAP5-10	Homo sapiens keratin associated protein 5-10 (KRTAP5-10), mRNA [NM_001012710]
A_23_P209652	1090000000	0.0194833589721387	INO80D	Homo sapiens INO80 complex subunit D (INO80D), mRNA [NM_017759]
A_33_P3422740	0.680439999999999	0.0195812641322601	LOC388692	Homo sapiens hypothetical LOC388692 (LOC388692), non-coding RNA [NR_027002]
A_23_P16415	3270000	0.0195812641322601	LRP3	Homo sapiens low density lipoprotein receptor-related protein 3 (LRP3), mRNA [NM_002333]
A_24_P223874	1850000000	0.0195812641322601	SFTPA1	Homo sapiens surfactant protein A1 (SFTPA1), transcript variant 1, mRNA [NM_005411]
A_33_P3227252	185000000	0.0195812641322601	LOC100133060	PREDICTED: Homo sapiens hypothetical LOC100133060 (LOC100133060), miscRNA [XR_039297]
A_23_P304543	0.892933124999997	0.0195812641322601	NFX1	Homo sapiens nuclear transcription factor, X-box binding 1 (NFX1), transcript variant 2, mRNA [NM_147133]
A_33_P3277970	2210000000	0.0195812641322601
A_23_P153022	178000000	0.0196733153049945	KRTAP2-4	Homo sapiens keratin associated protein 2-4 (KRTAP2-4), mRNA [NM_033184]
A_33_P3240996	3270000000	0.0197004214148995	LOC339742	Homo sapiens hypothetical protein LOC339742, mRNA (cDNA clone IMAGE:4820816), partial cds. [BC045732]
A_24_P382579	2810000	0.0197249218182748	OXT	Homo sapiens oxytocin, prepropeptide (OXT), mRNA [NM_000915]
A_33_P3283064	1540000000	0.0197249218182748
A_33_P3343820	232000000	0.0197249218182748	RP1-177G6.2	Homo sapiens hypothetical protein LOC286411 (RP1-177G6.2), transcript variant 1, non-coding RNA [NR_028344]
A_33_P3398437	1470000000	0.0197709379132467		Homo sapiens MSTP132 (MST132) mRNA, complete cds. [AF176922]
A_23_P117928	-0.729353250000001	0.0198596677931063	BAHD1	Homo sapiens bromo adjacent homology domain containing 1 (BAHD1), mRNA [NM_014952]
A_23_P252758	18900000	0.0199273450896075	KEL	Homo sapiens Kell blood group, metallo-endopeptidase (KEL), mRNA [NM_000420]
A_33_P3232980	-10700000	0.0201554240968454	MARK4	Homo sapiens MAP/microtubule affinity-regulating kinase 4 (MARK4), mRNA [NM_031417]
A_33_P3264444	34300000	0.0201554240968454		Prefoldin subunit 6 (Protein Ke2) [Source:UniProtKB/Swiss-Prot;Acc:O15212] [ENST00000482292]
A_33_P3233125	35000000	0.020222477189357	PSD	Homo sapiens pleckstrin and Sec7 domain containing (PSD), mRNA [NM_002779]
A_23_P105592	-0.882996250000005	0.020222477189357	MVK	Homo sapiens mevalonate kinase (MVK), transcript variant 1, mRNA [NM_000431]
A_23_P45389	-107000000	0.020222477189357	RAB9A	Homo sapiens RAB9A, member RAS oncogene family (RAB9A), mRNA [NM_004251]
A_33_P3324004	10700000	0.0202441710337487	CCL15	Homo sapiens chemokine (C-C motif) ligand 15 (CCL15), mRNA [NM_032965]
A_33_P3311458	-0.926369450000002	0.0202887081491838	LOC283398	PREDICTED: Homo sapiens similar to sucb, transcript variant 1 (LOC283398), mRNA [XM_208658]
A_23_P136413	218000000	0.0203440721168371	MMP17	Homo sapiens matrix metallopeptidase 17 (membrane-inserted) (MMP17), mRNA [NM_016155]
A_24_P363896	2660000	0.0204370195019447	COL27A1	Homo sapiens collagen, type XXVII, alpha 1 (COL27A1), mRNA [NM_032888]
A_23_P358542	11900000	0.020555310332095	KIFC2	Homo sapiens kinesin family member C2 (KIFC2), mRNA [NM_145754]
A_33_P3383606	212000000	0.020555310332095	KCP	Homo sapiens kielin/chordin-like protein (KCP), transcript variant 1, mRNA [NM_001135914]
A_33_P3413910	153000000	0.0205597885645815	ADM2	Homo sapiens adrenomedullin 2 (ADM2), mRNA [NM_024866]
A_23_P391857	2670000000	0.020634335929876	ESRRB	Homo sapiens estrogen-related receptor beta (ESRRB), mRNA [NM_004452]
A_23_P377882	2690000000	0.0207292958464607	KCNH2	Homo sapiens potassium voltage-gated channel, subfamily H (eag-related), member 2 (KCNH2), transcript variant 2, mRNA [NM_172056]
A_33_P3285769	10100000	0.020746806256286
A_33_P3604591	14300000	0.0208770390134445	SNORA78	op77a06.s1 Soares_NFL_T_GBC_S1 Homo sapiens cDNA clone IMAGE:1582834 3', mRNA sequence [AA972187]
A_33_P3374253	1930000000	0.0209490198264625	LOC100127987	PREDICTED: Homo sapiens similar to hCG1645807 (LOC100127987), mRNA [XM_001717762]
A_33_P3363460	0.799171625	0.0210255615371538	LOC100129186	Homo sapiens cDNA FLJ46336 fis, clone TESTI4046090. [AK128204]
A_32_P58407	34400000	0.0210255615371538	KCND3	potassium voltage-gated channel, Shal-related subfamily, member 3 [Source:HGNC Symbol;Acc:6239] [ENST00000369697]
A_33_P3793307	15100000	0.0210255615371538	LOC339803	Homo sapiens cDNA FLJ13794 fis, clone THYRO1000092. [AK023856]
A_23_P152284	-0.959739000000002	0.0210255615371538	SNRNP25	Homo sapiens small nuclear ribonucleoprotein 25kDa (U11/U12) (SNRNP25), mRNA [NM_024571]
A_33_P3342235	132000000	0.0210255615371538	CDC42EP5	Homo sapiens CDC42 effector protein (Rho GTPase binding) 5 (CDC42EP5), mRNA [NM_145057]
A_24_P39211	-0.755509250000001	0.0210255615371538	ING1	Homo sapiens inhibitor of growth family, member 1 (ING1), transcript variant 1, mRNA [NM_198219]
A_23_P34888	2520000000	0.021048993270176	CHIA	Homo sapiens chitinase, acidic (CHIA), transcript variant 2, mRNA [NM_021797]
A_33_P3243429	112000	0.0210589176908327	GPR152	Homo sapiens G protein-coupled receptor 152 (GPR152), mRNA [NM_206997]
A_23_P131534	2120000000	0.0210589176908327	GPR45	Homo sapiens G protein-coupled receptor 45 (GPR45), mRNA [NM_007227]
A_33_P3256888	0.850967349999999	0.0210589176908327
A_23_P217079	1630000	0.0210770734697684	DPM2	Homo sapiens dolichyl-phosphate mannosyltransferase polypeptide 2, regulatory subunit (DPM2), mRNA [NM_003863]
A_33_P3413104	336000000	0.0210770734697684
A_33_P3441583	1480000000	0.0210770734697684
A_33_P3415923	1970000000	0.0210770734697684	FMNL3	Homo sapiens formin-like 3 (FMNL3), transcript variant 1, mRNA [NM_175736]
A_33_P3395230	25900000	0.0210770734697684		Homo sapiens, Similar to nitric oxide synthase 2A (inducible, hepatocytes), clone IMAGE:5168672, mRNA. [BC044655]
A_23_P103442	-0.788697750000003	0.0210770734697684	MEAF6	Homo sapiens MYST/Esa1-associated factor 6 (MEAF6), mRNA [NM_022756]
A_23_P57474	2560000000	0.0211886704740548	OSBP2	Homo sapiens oxysterol binding protein 2 (OSBP2), transcript variant 1, mRNA [NM_030758]
A_33_P3322428	106000000	0.0212238817827546	MARK4	Homo sapiens MAP/microtubule affinity-regulating kinase 4 (MARK4), mRNA [NM_031417]
A_23_P79942	-1020000000	0.0213183512011027	PANK2	Homo sapiens pantothenate kinase 2 (PANK2), nuclear gene encoding mitochondrial protein, transcript variant 1, mRNA [NM_153638]
A_24_P342511	2190000	0.0213385707664252	STMN1	Homo sapiens stathmin 1 (STMN1), transcript variant 4, mRNA [NM_001145454]
A_33_P3293396	1470000000	0.0213385707664252	LINGO4	Homo sapiens leucine rich repeat and Ig domain containing 4 (LINGO4), mRNA [NM_001004432]
A_33_P3327772	1570000000	0.0215861521966135	ATP7A	Homo sapiens ATPase, Cu++ transporting, alpha polypeptide (ATP7A), mRNA [NM_000052]
A_33_P3303015	-125000000	0.0215861521966135	RPS9	Homo sapiens ribosomal protein S9 (RPS9), mRNA [NM_001013]
A_33_P3347522	16600000	0.0215861521966135
A_33_P3389653	-10900000	0.0215861521966135	PDE4D	Homo sapiens phosphodiesterase 4D, cAMP-specific (phosphodiesterase E3 dunce homolog, Drosophila) (PDE4D), transcript variant 3, mRNA [NM_001165899]
A_24_P816384	1850000000	0.0215861521966135	UBE2Q2P1	Homo sapiens ubiquitin-conjugating enzyme E2Q family member 2 pseudogene 1 (UBE2Q2P1), non-coding RNA [NR_003661]
A_23_P389987	10000000	0.0216141294786464	TLX2	Homo sapiens T-cell leukemia homeobox 2 (TLX2), mRNA [NM_016170]
A_33_P3226985	1500000000	0.0216141294786464	CDK5R1	Homo sapiens cyclin-dependent kinase 5, regulatory subunit 1 (p35) (CDK5R1), mRNA [NM_003885]
A_24_P350228	1570000000	0.0216141294786464	SLC22A23	Homo sapiens solute carrier family 22, member 23 (SLC22A23), transcript variant 2, mRNA [NM_021945]
A_33_P3302070	1590000000	0.021672389454325		GB
A_24_P461497	143000000	0.021672389454325	LOC646048	PREDICTED: Homo sapiens similar to cytoskeletal beta actin (LOC646048), mRNA [XM_002343637]
A_33_P3291459	3500000	0.021681908381434		Homo sapiens mRNA; cDNA DKFZp586F1123 (from clone DKFZp586F1123). [AL050203]
A_33_P3219811	1980000000	0.0218048643683774	PTGDS	full-length cDNA clone CS0DI079YL11 of Placenta Cot 25-normalized of Homo sapiens (human). [CR610092]
A_33_P3210860	1050000000	0.0218798894950884	ZNF808	Homo sapiens zinc finger protein 808 (ZNF808), mRNA [NM_001039886]
A_33_P3309849	35400000	0.0218798894950884
A_23_P304991	-0.7317577	0.0218871832589069	HLCS	Homo sapiens holocarboxylase synthetase (biotin-(proprionyl-Coenzyme A-carboxylase (ATP-hydrolysing)) ligase) (HLCS), mRNA [NM_000411]
A_33_P3275435	3080000	0.0219159383639834	LOC100216545	Homo sapiens hypothetical LOC100216545 (LOC100216545), non-coding RNA [NR_024586]
A_33_P3762913	13900000	0.0219159383639834	LOC100216546	Homo sapiens cDNA FLJ44142 fis, clone THYMU2016523. [AK126130]
A_23_P163361	194000000	0.0219159383639834	RLBP1	Homo sapiens retinaldehyde binding protein 1 (RLBP1), mRNA [NM_000326]
A_23_P375524	188000000	0.0219159383639834	LCE1D	Homo sapiens late cornified envelope 1D (LCE1D), mRNA [NM_178352]
A_23_P102731	1830000	0.0219159383639834	SMOX	Homo sapiens spermine oxidase (SMOX), transcript variant 1, mRNA [NM_175839]
A_24_P177353	-0.793842000000001	0.0219159383639834	THOC2	Homo sapiens THO complex 2 (THOC2), mRNA [NM_001081550]
A_23_P213832	27900000	0.0219159383639834	SPINK7	Homo sapiens serine peptidase inhibitor, Kazal type 7 (putative) (SPINK7), mRNA [NM_032566]
A_32_P148726	1320000000	0.0219159383639834	MGC21881	Homo sapiens cDNA FLJ45890 fis, clone OCBBF3022576. [AK127789]
A_33_P3867391	1660000000	0.0219159383639834	OR7E19P	AGENCOURT_6564958 NIH_MGC_119 Homo sapiens cDNA clone IMAGE:5743918 5', mRNA sequence [BM563292]
A_23_P11390	11600000	0.0219159383639834	VCY	Homo sapiens variable charge, Y-linked (VCY), mRNA [NM_004679]
A_23_P167509	-0.81676075	0.0219159383639834	CYFIP2	Homo sapiens cytoplasmic FMR1 interacting protein 2 (CYFIP2), transcript variant 2, mRNA [NM_001037332]
A_33_P3314902	-0.741775100000003	0.0219159383639834	BIRC6	Homo sapiens baculoviral IAP repeat-containing 6 (BIRC6), mRNA [NM_016252]
A_23_P207842	41100000	0.0219159383639834	RARA	Homo sapiens retinoic acid receptor, alpha (RARA), transcript variant 2, mRNA [NM_001024809]
A_33_P3388588	253000000000000	0.0219159383639834	LOC400558	cDNA FLJ27068 fis, clone SPL01475 [Source:UniProtKB/TrEMBL;Acc:Q6ZNV2] [ENST00000378340]
A_33_P3387756	19200000	0.0219159383639834	C20orf201	Homo sapiens chromosome 20 open reading frame 201 (C20orf201), mRNA [NM_001007125]
A_33_P3410206	179000000	0.0219159383639834	C16orf7	Homo sapiens chromosome 16 open reading frame 7 (C16orf7), mRNA [NM_004913]
A_23_P54576	15400000	0.0219159383639834	KIFC3	Homo sapiens kinesin family member C3 (KIFC3), transcript variant 1, mRNA [NM_005550]
A_33_P3359250	1480000000	0.0219159383639834		MAD2 mitotic arrest deficient-like 2 (yeast) [Source:HGNC Symbol;Acc:6764] [ENST00000376664]
A_33_P3251932	26700000	0.0220783841439286	BCL2L11	Homo sapiens BCL2-like 11 (apoptosis facilitator) (BCL2L11), transcript variant 9, mRNA [NM_207002]
A_23_P257726	-0.688035500000003	0.0220952844926649	C9orf156	Homo sapiens chromosome 9 open reading frame 156 (C9orf156), mRNA [NM_016481]
A_33_P3220475	117000000	0.0220967466452613	FLJ23867	Homo sapiens hypothetical protein FLJ23867 (FLJ23867), non-coding RNA [NR_026900]
A_23_P329112	0.973354599999999	0.022159283319162	JAK3	Homo sapiens Janus kinase 3 (JAK3), mRNA [NM_000215]
A_33_P3267431	1530000000	0.022308713834267	LOC642648	Homo sapiens cDNA FLJ41389 fis, clone BRCAN2024563. [AK123383]
A_33_P3233981	26000000	0.0223433148082712	NASP	Homo sapiens nuclear autoantigenic sperm protein (histone-binding) (NASP), transcript variant 1, mRNA [NM_172164]
A_23_P108662	228000000	0.0223433148082712	MOGS	Homo sapiens mannosyl-oligosaccharide glucosidase (MOGS), transcript variant 1, mRNA [NM_006302]
A_33_P3293336	18600000	0.0223433148082712	GFRA1	Homo sapiens GDNF family receptor alpha 1 (GFRA1), transcript variant 1, mRNA [NM_005264]
A_23_P413788	187000000	0.0223433148082712	FUT11	Homo sapiens fucosyltransferase 11 (alpha (1,3) fucosyltransferase) (FUT11), mRNA [NM_173540]
A_33_P3240078	1360000000	0.022370066542417
A_23_P82000	1170000	0.022370066542417	TEAD3	Homo sapiens TEA domain family member 3 (TEAD3), mRNA [NM_003214]
A_23_P11005	13200000	0.0226478293178382	ADAMTS7	Homo sapiens ADAM metallopeptidase with thrombospondin type 1 motif, 7 (ADAMTS7), mRNA [NM_014272]
A_33_P3341154	1080000000	0.0226478293178382	INTS1	Homo sapiens integrator complex subunit 1 (INTS1), mRNA [NM_001080453]
A_33_P3816042	155000000	0.0226478293178382	FKSG73	Homo sapiens ARP3 actin-related protein 3 homolog B pseudogene (FKSG73), non-coding RNA [NR_027714]
A_33_P3266078	1080000000	0.0226478293178382	OR2AG1	Homo sapiens olfactory receptor, family 2, subfamily AG, member 1 (OR2AG1), mRNA [NM_001004489]
A_33_P3388883	3340000000	0.0226478293178382
A_33_P3340264	3020000000	0.0226478293178382	OTOG	otogelin [Source:HGNC Symbol;Acc:8516] [ENST00000399397]
A_33_P3399051	2220000000	0.0226478293178382	BAIAP2L2	Homo sapiens BAI1-associated protein 2-like 2 (BAIAP2L2), mRNA [NM_025045]
A_23_P362893	2390000000	0.0226478293178382	TEAD1	Homo sapiens TEA domain family member 1 (SV40 transcriptional enhancer factor) (TEAD1), mRNA [NM_021961]
A_33_P3301620	168000000	0.0226478293178382	RNF32	Homo sapiens ring finger protein 32 (RNF32), mRNA [NM_030936]
A_23_P210886	199000000	0.0226478293178382	BCL2L1	Homo sapiens BCL2-like 1 (BCL2L1), nuclear gene encoding mitochondrial protein, transcript variant 1, mRNA [NM_138578]
A_23_P112187	2100000000	0.0226478293178382	FIBCD1	Homo sapiens fibrinogen C domain containing 1 (FIBCD1), transcript variant 1, mRNA [NM_032843]
A_23_P593	-0.861259000000002	0.0226478293178382	GPBP1L1	Homo sapiens GC-rich promoter binding protein 1-like 1 (GPBP1L1), mRNA [NM_021639]
A_24_P410516	-0.83976775	0.0226478293178382	GOLGA6L9	Homo sapiens golgin A6 family-like 9 (GOLGA6L9), mRNA [NM_198181]
A_33_P3285868	16300000	0.0226478293178382	CYGB	Homo sapiens cytoglobin (CYGB), mRNA [NM_134268]
A_33_P3248749	224000	0.0226478293178382	RSPH9	Homo sapiens cDNA FLJ30845 fis, clone FEBRA2002727. [AK055407]
A_33_P3343305	226000000	0.0226478293178382
A_33_P3272479	14000000	0.0226478293178382	NPM2	Homo sapiens nucleophosmin/nucleoplasmin 2 (NPM2), mRNA [NM_182795]
A_33_P3286608	-0.845883000000003	0.0226478293178382	PGBD2	Homo sapiens piggyBac transposable element derived 2 (PGBD2), transcript variant 1, mRNA [NM_170725]
A_33_P3213006	131000000	0.0226900426913961	KRTAP1-3	Homo sapiens keratin associated protein 1-3 (KRTAP1-3), mRNA [NM_030966]
A_23_P214144	0.852978675	0.0227975933890976	COL10A1	Homo sapiens collagen, type X, alpha 1 (COL10A1), mRNA [NM_000493]
A_23_P140154	-0.703929500000001	0.0227975933890976	C14orf109	Homo sapiens chromosome 14 open reading frame 109 (C14orf109), transcript variant 1, mRNA [NM_001098621]
A_33_P3238455	-1120000000	0.0227975933890976	SFRS6	Human splicing factor SRp55-2 (SRp55) mRNA, complete cds. [U30828]
A_23_P101374	118000000	0.0227975933890976	CYP2S1	Homo sapiens cytochrome P450, family 2, subfamily S, polypeptide 1 (CYP2S1), mRNA [NM_030622]
A_24_P917886	161000000	0.0227975933890976	MUC5AC	H.sapiens (MAR11) MUC5AC mRNA for mucin (partial). [Z34282]
A_33_P3298267	121000000	0.0227975933890976
A_33_P3253672	256000000	0.0227975933890976	KCNH3	Homo sapiens potassium voltage-gated channel, subfamily H (eag-related), member 3 (KCNH3), mRNA [NM_012284]
A_33_P3215557	104000000	0.0228361653291963	ADAMTS7	Homo sapiens ADAM metallopeptidase with thrombospondin type 1 motif, 7 (ADAMTS7), mRNA [NM_014272]
A_24_P186274	2400000	0.0228369237579292	IGFBPL1	Homo sapiens insulin-like growth factor binding protein-like 1 (IGFBPL1), mRNA [NM_001007563]
A_33_P3353552	1120000	0.0229457770058255	SLC48A1	Homo sapiens solute carrier family 48 (heme transporter), member 1 (SLC48A1), mRNA [NM_017842]
A_23_P256663	2300000000	0.0230526389607511	GALR3	Homo sapiens galanin receptor 3 (GALR3), mRNA [NM_003614]
A_23_P321892	1680000000	0.0231101273725261	HRG	Homo sapiens histidine-rich glycoprotein (HRG), mRNA [NM_000412]
A_33_P3251322	237000000	0.0231101273725261	MTMR14	Homo sapiens cDNA FLJ46453 fis, clone THYMU3019916. [AK128312]
A_33_P3410296	3040000	0.0231101273725261	DPYSL4	Homo sapiens dihydropyrimidinase-like 4 (DPYSL4), mRNA [NM_006426]
A_32_P148122	244000000	0.0231101273725261		Homo sapiens clone SC4037 anti-rabies virus immunoglobulin light chain variable region mRNA, complete cds. [AY942018]
A_23_P133332	-0.747875250000002	0.0232105131391817	MRPS27	Homo sapiens mitochondrial ribosomal protein S27 (MRPS27), nuclear gene encoding mitochondrial protein, mRNA [NM_015084]
A_33_P3324454	217000000	0.0232105131391817	TPP1	Homo sapiens tripeptidyl peptidase I (TPP1), mRNA [NM_000391]
A_33_P3324805	295000000	0.0232105131391817	LOC100130345	PREDICTED: Homo sapiens similar to FAT tumor suppressor homolog 1 (LOC100130345), mRNA [XM_001718216]
A_33_P3272663	221000000	0.0232734603157038		Homo sapiens cDNA FLJ27430 fis, clone WMD07913. [AK130940]
A_33_P3360997	21500000	0.0233902144846174	TH	Homo sapiens tyrosine hydroxylase (TH), transcript variant 1, mRNA [NM_199292]
A_33_P3292896	32300000	0.0233968555517003	SFXN5	Homo sapiens sideroflexin 5 (SFXN5), mRNA [NM_144579]
A_33_P3295738	320000000	0.0236425441172043	CNGB1	Homo sapiens cyclic nucleotide gated channel beta 1 (CNGB1), transcript variant 2, mRNA [NM_001135639]
A_33_P3350202	24400000	0.0236425441172043	MOCS3	Homo sapiens molybdenum cofactor synthesis 3 (MOCS3), mRNA [NM_014484]
A_23_P56736	28900000	0.0236425441172043	TUBA3D	Homo sapiens tubulin, alpha 3d (TUBA3D), mRNA [NM_080386]
A_33_P3330125	151000000	0.0236425441172043	DIABLO	Homo sapiens diablo homolog (Drosophila) (DIABLO), nuclear gene encoding mitochondrial protein, transcript variant 3, mRNA [NM_138929]
A_33_P3354851	153000000	0.0236962676663194		Homo sapiens rearranged T-cell receptor alpha-chain mRNA, variable region. [L06883]
A_24_P750305	1180000000	0.0237428421445532	LOC643837	Homo sapiens hypothetical LOC643837 (LOC643837), non-coding RNA [NR_015368]
A_33_P3376026	147000000	0.0237428421445532		Putative uncharacterized protein FLJ46214 [Source:UniProtKB/Swiss-Prot;Acc:Q6ZRN7] [ENST00000382225]
A_33_P3321682	230000000	0.0237428421445532
A_32_P466514	212000000	0.0238654047848581	C14orf4	Homo sapiens chromosome 14 open reading frame 4 (C14orf4), mRNA [NM_024496]
A_33_P3310226	2100000000	0.0238805259178727		Homo sapiens cDNA FLJ37894 fis, clone BRTHA2004639. [AK095213]
A_24_P161581	193000000	0.0238805259178727	SHISA7	Homo sapiens shisa homolog 7 (Xenopus laevis) (SHISA7), mRNA [NM_001145176]
A_33_P3411632	-167000000	0.0238805259178727	TMEM121	Homo sapiens transmembrane protein 121 (TMEM121), mRNA [NM_025268]
A_33_P3389188	-0.950831125000001	0.0238805259178727	TFAM	Homo sapiens transcription factor A, mitochondrial (TFAM), nuclear gene encoding mitochondrial protein, mRNA [NM_003201]
A_23_P205007	-0.793066800000003	0.0238805259178727	IPO5	Homo sapiens importin 5 (IPO5), mRNA [NM_002271]
A_33_P3292844	2460000	0.0238805259178727	NEUROG3	Homo sapiens neurogenin 3 (NEUROG3), mRNA [NM_020999]
A_24_P9833	14500000	0.0238805259178727	PRDM11	Homo sapiens PR domain containing 11 (PRDM11), mRNA [NM_020229]
A_33_P3270636	0.827268249999999	0.0238805259178727	SHISA5	Homo sapiens shisa homolog 5 (Xenopus laevis) (SHISA5), mRNA [NM_016479]
A_23_P118888	-0.830952249999999	0.0238805259178727	PAFAH1B1	Homo sapiens platelet-activating factor acetylhydrolase 1b, regulatory subunit 1 (45kDa) (PAFAH1B1), mRNA [NM_000430]
A_33_P3246108	114000000	0.0238805259178727	APOLD1	Homo sapiens apolipoprotein L domain containing 1 (APOLD1), transcript variant 1, mRNA [NM_001130415]
A_33_P3283906	202000000000000	0.0238805259178727	NIP7	Homo sapiens nuclear import 7 homolog (S. cerevisiae) (NIP7), mRNA [NM_016101]
A_23_P35000	2500000000	0.0238805259178727	GPR3	Homo sapiens G protein-coupled receptor 3 (GPR3), mRNA [NM_005281]
A_23_P389250	184000000	0.0238805259178727	C12orf70	Homo sapiens chromosome 12 open reading frame 70 (C12orf70), mRNA [NM_001145010]
A_24_P763243	-120000000	0.0238805259178727	EEF1A1	Homo sapiens eukaryotic translation elongation factor 1 alpha 1 (EEF1A1), mRNA [NM_001402]
A_23_P411922	-1260000000	0.0238805259178727	PRPF40B	Homo sapiens PRP40 pre-mRNA processing factor 40 homolog B (S. cerevisiae) (PRPF40B), transcript variant 1, mRNA [NM_001031698]
A_33_P3233055	1840000000	0.0238805259178727		UI-H-BW1-anr-f-12-0-UI.s1 NCI_CGAP_Sub7 Homo sapiens cDNA clone IMAGE:3083302 3', mRNA sequence [BF515046]
A_33_P3334436	1210000000	0.0238805259178727
A_33_P3218564	13900000	0.0238852066271196
A_24_P289273	1340000000	0.0239124089433921		retinal G protein coupled receptor [Source:HGNC Symbol;Acc:9990] [ENST00000372092]
A_33_P3295148	162000000	0.0239482615159284		Homo sapiens cDNA FLJ46292 fis, clone TESTI4033177, highly similar to Dual specificity protein phosphatase 8 (EC 3.1.3.48). [AK128169]
A_33_P3220857	1700000000	0.0239482615159284		UPF0553 protein C9orf64 [Source:UniProtKB/Swiss-Prot;Acc:Q5T6V5] [ENST00000376340]
A_33_P3261803	15200000	0.0239482615159284	FAAH	Homo sapiens fatty acid amide hydrolase (FAAH), mRNA [NM_001441]
A_33_P3310976	3140000000	0.0239482615159284
A_33_P3226542	-1570000000	0.0239482615159284	SNORD3B-1	Homo sapiens small nucleolar RNA, C/D box 3B-1 (SNORD3B-1), small nucleolar RNA [NR_003271]
A_33_P3415859	2510000000	0.0239482615159284		NLR family, CARD domain containing 3 [Source:HGNC Symbol;Acc:29889] [ENST00000324659]
A_33_P3396275	31400000	0.0239482615159284	C15orf62	Homo sapiens chromosome 15 open reading frame 62 (C15orf62), mRNA [NM_001130448]
A_33_P3788618	2100000000	0.0239482615159284	ACER2	Homo sapiens alkaline ceramidase 2 (ACER2), mRNA [NM_001010887]
A_33_P3274009	252000000	0.0239482615159284	LOC100132966	Homo sapiens cDNA FLJ42565 fis, clone BRACE3007472. [AK124556]
A_33_P3272539	15700000	0.0239896303448126	PLEKHG5	Homo sapiens pleckstrin homology domain containing, family G (with RhoGef domain) member 5 (PLEKHG5), transcript variant 2, mRNA [NM_198681]
A_33_P3377763	3770000000	0.0239896303448126	FLJ36000	Homo sapiens hypothetical FLJ36000 (FLJ36000), non-coding RNA [NR_027084]
A_33_P3418194	2920000	0.0239896303448126	LYNX1	Homo sapiens Ly6/neurotoxin 1 (LYNX1), transcript variant 1, mRNA [NM_023946]
A_23_P124760	190000000	0.0239896303448126	MED24	Homo sapiens mediator complex subunit 24 (MED24), transcript variant 1, mRNA [NM_014815]
A_23_P323166	-101000000	0.0239896303448126	SRRM2	Homo sapiens serine/arginine repetitive matrix 2 (SRRM2), mRNA [NM_016333]
A_23_P204144	179000000	0.0239896303448126	KRT85	Homo sapiens keratin 85 (KRT85), mRNA [NM_002283]
A_33_P3219303	15900000	0.0239896303448126	CEL	Homo sapiens carboxyl ester lipase (bile salt-stimulated lipase) (CEL), mRNA [NM_001807]
A_23_P305092	-15400000	0.0239896303448126	CRTAM	Homo sapiens cytotoxic and regulatory T cell molecule (CRTAM), mRNA [NM_019604]
A_24_P212819	133000	0.0239896303448126		Homo sapiens cDNA FLJ25155 fis, clone CBR07976. [AK057884]
A_33_P3364211	309000000	0.0239896303448126	LOC100129282	Homo sapiens cDNA FLJ44459 fis, clone UTERU2024656. [AK126423]
A_33_P3257671	1600000000	0.0239896303448126		Putative uncharacterized protein ENSP00000372837 [Source:UniProtKB/TrEMBL;Acc:A6NEV0] [ENST00000383346]
A_33_P3265504	458000000	0.0239896303448126	EIF5AL1	Homo sapiens eukaryotic translation initiation factor 5A-like 1 (EIF5AL1), mRNA [NM_001099692]
A_33_P3312661	21800000	0.0239896303448126		Sequence 156 from Patent EP1308459. [AX746631]
A_33_P3322859	18000000	0.0239896303448126	HES6	Homo sapiens hairy and enhancer of split 6 (Drosophila) (HES6), transcript variant 1, mRNA [NM_018645]
A_33_P3409289	13700000	0.0239896303448126
A_23_P60488	-0.860865750000001	0.0239896303448126	ODF2	Homo sapiens outer dense fiber of sperm tails 2 (ODF2), transcript variant 1, mRNA [NM_002540]
A_33_P3227010	31900000	0.0239896303448126
A_33_P3250857	4470000000	0.0239896303448126	AIDA	Homo sapiens axin interactor, dorsalization associated, mRNA (cDNA clone IMAGE:5297142), complete cds. [BC043142]
A_23_P90296	2170000000	0.0239896303448126	DYRK1B	Homo sapiens dual-specificity tyrosine-(Y)-phosphorylation regulated kinase 1B (DYRK1B), transcript variant a, mRNA [NM_004714]
A_23_P160438	4050000000	0.0239896303448126	MYOG	Homo sapiens myogenin (myogenic factor 4) (MYOG), mRNA [NM_002479]
A_23_P202219	-0.959163750000002	0.0239896303448126	CALHM2	Homo sapiens calcium homeostasis modulator 2 (CALHM2), transcript variant 1, mRNA [NM_015916]
A_33_P3412847	3380000000	0.0240093408107997	LOC727894	PREDICTED: Homo sapiens hypothetical LOC727894 (LOC727894), mRNA [XM_001127253]
A_33_P3313528	2290000000	0.0240093408107997		Synthetic construct Homo sapiens gateway clone IMAGE:100016719 3' read ADORA2B mRNA. [CU693037]
A_23_P164999	114000000000000	0.0240093408107997	CDC34	Homo sapiens cell division cycle 34 homolog (S. cerevisiae) (CDC34), mRNA [NM_004359]
A_23_P17307	-0.88483365	0.024181285547868	C20orf20	Homo sapiens chromosome 20 open reading frame 20 (C20orf20), mRNA [NM_018270]
A_33_P3373144	0.9699759	0.0242048503372879		Sequence 728 from Patent EP1308459. [AX747203]
A_33_P3297245	-116000000	0.0242048503372879	RRAS2	Homo sapiens related RAS viral (r-ras) oncogene homolog 2 (RRAS2), transcript variant 1, mRNA [NM_012250]
A_23_P71864	0.726126249999998	0.0242944746256709	FAM73B	Homo sapiens family with sequence similarity 73, member B (FAM73B), mRNA [NM_032809]
A_23_P15101	1530000000	0.0244216732671869	TMC5	Homo sapiens transmembrane channel-like 5 (TMC5), transcript variant 3, mRNA [NM_024780]
A_23_P150407	184000000	0.0244216732671869	CREB3L1	Homo sapiens cAMP responsive element binding protein 3-like 1 (CREB3L1), mRNA [NM_052854]
A_24_P29975	-0.75121075	0.0244883089283441	ARPC5L	Homo sapiens actin related protein 2/3 complex, subunit 5-like (ARPC5L), mRNA [NM_030978]
A_33_P3226135	23500000	0.0244887338796369		Q13401_HUMAN (Q13401) HPMSR3, partial (51%) [THC2571723]
A_33_P3316691	1410000000	0.0244887338796369
A_33_P3333436	103000000	0.0244887338796369		small G protein signaling modulator 3 [Source:HGNC Symbol;Acc:25228] [ENST00000322069]
A_33_P3335461	15000000	0.0245453910213464		Homo sapiens putative CHST11/IgH oncoprotein (CHST11/IgH fusion) mRNA, complete cds. [AY533203]
A_24_P312519	1270000000	0.0245453910213464	PBLD	Homo sapiens phenazine biosynthesis-like protein domain containing (PBLD), transcript variant 2, mRNA [NM_001033083]
A_23_P51679	329000000	0.0245453910213464	MEF2D	Homo sapiens myocyte enhancer factor 2D (MEF2D), mRNA [NM_005920]
A_33_P3277805	179000000	0.0245453910213464
A_33_P3293785	24800000	0.0245453910213464	KRTAP10-3	Homo sapiens keratin associated protein 10-3 (KRTAP10-3), mRNA [NM_198696]
A_23_P211631	-2480000000	0.0249001404901011	FBLN1	Homo sapiens fibulin 1 (FBLN1), transcript variant D, mRNA [NM_006486]
A_23_P337033	1020000000	0.0249001404901011	GMEB2	Homo sapiens glucocorticoid modulatory element binding protein 2 (GMEB2), mRNA [NM_012384]
A_33_P3370424	0.954541749999999	0.0249001404901011	NOTCH1	Homo sapiens Notch homolog 1, translocation-associated (Drosophila) (NOTCH1), mRNA [NM_017617]
A_33_P3416350	1090000000	0.0249001404901011	ITSN2	Homo sapiens intersectin 2 (ITSN2), transcript variant 2, mRNA [NM_147152]
A_24_P268015	-0.854203000000002	0.0249001404901011	MEAF6	Homo sapiens MYST/Esa1-associated factor 6 (MEAF6), mRNA [NM_022756]
A_23_P432034	-0.749368499999999	0.0249001404901011	CCDC117	Homo sapiens coiled-coil domain containing 117 (CCDC117), mRNA [NM_173510]
A_23_P135157	-0.683293500000001	0.0249001404901011	PLAA	Homo sapiens phospholipase A2-activating protein (PLAA), mRNA [NM_001031689]
A_33_P3242543	161000000	0.0249001404901011	MAOA	Homo sapiens monoamine oxidase A (MAOA), nuclear gene encoding mitochondrial protein, mRNA [NM_000240]
A_23_P4754	-104000000	0.0250773376116367	CLPP	Homo sapiens ClpP caseinolytic peptidase, ATP-dependent, proteolytic subunit homolog (E. coli) (CLPP), nuclear gene encoding mitochondrial protein, mRNA [NM_006012]
A_33_P3742500	301000000	0.0250773376116367	LOC642947	Homo sapiens hypothetical protein LOC642947, mRNA (cDNA clone IMAGE:40146909). [BC132887]
A_33_P3312799	316000000	0.0250773376116367	LOC100132883	PREDICTED: Homo sapiens hypothetical LOC100132883 (LOC100132883), mRNA [XM_001716078]
A_33_P3284854	28100000	0.025219640865091	FLJ25694	Homo sapiens cDNA FLJ46084 fis, clone TESTI2006543. [AK127969]
A_23_P148463	-0.825472	0.0252885138303091	CUL4B	Homo sapiens cullin 4B (CUL4B), transcript variant 1, mRNA [NM_003588]
A_33_P3404336	1410000000	0.0253796700426717		CDNA FLJ27256 fis, clone SYN09689 [Source:UniProtKB/TrEMBL;Acc:Q6ZNS0] [ENST00000426092]
A_33_P3235925	-0.764239250000001	0.025404867149711	PRKRIP1	Homo sapiens PRKR interacting protein 1 (IL11 inducible) (PRKRIP1), mRNA [NM_024653]
A_23_P90626	-0.920472625000002	0.0254961310354304	CYTIP	Homo sapiens cytohesin 1 interacting protein (CYTIP), mRNA [NM_004288]
A_23_P419764	108000000	0.0255988194310013	CCDC149	Homo sapiens coiled-coil domain containing 149 (CCDC149), transcript variant 1, mRNA [NM_173463]
A_33_P3304691	1760000000	0.0255988194310013	KRTAP5-1	Homo sapiens keratin associated protein 5-1 (KRTAP5-1), mRNA [NM_001005922]
A_23_P42288	130000000	0.0258677141730499	C6orf27	Homo sapiens chromosome 6 open reading frame 27 (C6orf27), mRNA [NM_025258]
A_33_P3641714	242000000	0.0258677141730499	C19orf66	Homo sapiens chromosome 19 open reading frame 66 (C19orf66), mRNA [NM_018381]
A_33_P3243153	-103000000	0.0258677141730499	GFPT1	Homo sapiens glutamine-fructose-6-phosphate transaminase 1 (GFPT1), mRNA [NM_002056]
A_33_P3358462	278000000	0.0258677141730499	GLI2	Homo sapiens GLI family zinc finger 2 (GLI2), mRNA [NM_005270]
A_24_P203953	236000000000000	0.0258677141730499		Putative uncharacterized protein LOC439951 [Source:UniProtKB/Swiss-Prot;Acc:Q8NDZ9] [ENST00000314963]
A_33_P3328569	163000000	0.0259230733717837	LOC729142	PREDICTED: Homo sapiens similar to Rab5c-like protein, similar to Canis familiaris Rab5c protein, PIR Accession Number S38625 (LOC729142), miscRNA [XR_038876]
A_33_P3406255	1440000000	0.0259347050218962
A_23_P81103	22200000	0.0259458683481657	SFRP2	Homo sapiens secreted frizzled-related protein 2 (SFRP2), mRNA [NM_003013]
A_23_P113656	2150000000	0.0259979181028117	TUBB4	Homo sapiens tubulin, beta 4 (TUBB4), mRNA [NM_006087]
A_23_P202602	-0.817069500000002	0.0259979181028117	SEC23IP	Homo sapiens SEC23 interacting protein (SEC23IP), mRNA [NM_007190]
A_33_P3244361	140000000	0.0259979181028117
A_33_P3617655	1010000000	0.0259979181028117	LOC339442	Homo sapiens cDNA clone IMAGE:5165720. [BC042675]
A_33_P3275422	299000000000000	0.0259979181028117	C14orf70	Homo sapiens chromosome 14 open reading frame 70 (C14orf70), non-coding RNA [NR_024096]
A_33_P3440264	1340000	0.0259979181028117	LOC100132273	Homo sapiens cDNA FLJ41636 fis, clone FEBRA1000022. [AK123630]
A_33_P3315841	1460000000	0.0259979181028117
A_33_P3247210	38700000	0.0259979181028117
A_33_P3362636	216000000	0.0259979181028117	CISD3	Homo sapiens CDGSH iron sulfur domain 3 (CISD3), mRNA [NM_001136498]
A_33_P3249524	105000000	0.0259979181028117	SPDYE2	Homo sapiens speedy homolog E2 (Xenopus laevis) (SPDYE2), mRNA [NM_001031618]
A_33_P3276813	1520000000	0.0259979181028117	EYS	Homo sapiens eyes shut homolog (Drosophila) (EYS), transcript variant 1, mRNA [NM_001142800]
A_23_P203819	-0.798900000000003	0.0259979181028117	GOLGA3	Homo sapiens golgin A3 (GOLGA3), transcript variant 1, mRNA [NM_005895]
A_33_P3310706	139000000	0.0259979181028117		DB043695 TESTI2 Homo sapiens cDNA clone TESTI2031475 5', mRNA sequence [DB043695]
A_23_P157465	-0.809193375	0.0259979181028117	UBXN8	Homo sapiens UBX domain protein 8 (UBXN8), mRNA [NM_005671]
A_23_P348323	2120000	0.0259979181028117	PCGF2	Homo sapiens polycomb group ring finger 2 (PCGF2), mRNA [NM_007144]
A_33_P3305023	138000000	0.0259979181028117	WWOX	Homo sapiens WW domain containing oxidoreductase (WWOX), transcript variant 3, mRNA [NM_130844]
A_33_P3369245	266000000	0.0259979181028117	LOC100129826	Homo sapiens cDNA FLJ44416 fis, clone UTERU2000649. [AK126380]
A_33_P3288135	2550000000	0.0260242750985885
A_33_P3302791	1220000000	0.0260482957874524	LOC730338	Homo sapiens cDNA FLJ43321 fis, clone NT2RI2027396. [AK125311]
A_33_P3368560	361000000	0.0261712225767142		AHA1, activator of heat shock 90kDa protein ATPase homolog 2 (yeast) [Source:HGNC Symbol;Acc:20437] [ENST00000403692]
A_23_P156443	-2370000000	0.0262493050497874	KPNA5	Homo sapiens karyopherin alpha 5 (importin alpha 6) (KPNA5), mRNA [NM_002269]
A_33_P3334398	1720000000	0.0262742623978227	CA6	Homo sapiens carbonic anhydrase VI (CA6), mRNA [NM_001215]
A_33_P3422654	1700000000	0.0265609985821206	LOC100133985	Homo sapiens hypothetical protein LOC100133985 (LOC100133985), non-coding RNA [NR_024444]
A_23_P59388	415000000	0.0266416809370507	DST	Homo sapiens dystonin (DST), transcript variant 1e, mRNA [NM_001723]
A_23_P108376	-0.74005575	0.0267605005840084	THADA	Homo sapiens thyroid adenoma associated (THADA), transcript variant 1, mRNA [NM_022065]
A_23_P91590	-1720000000	0.0268196075602847	RANBP1	Homo sapiens RAN binding protein 1 (RANBP1), mRNA [NM_002882]
A_23_P19455	-0.810098350000001	0.0269981224695236	MDC1	Homo sapiens mediator of DNA-damage checkpoint 1 (MDC1), mRNA [NM_014641]
A_24_P79153	22800000	0.0269981224695236	SCAMP4	Homo sapiens secretory carrier membrane protein 4 (SCAMP4), mRNA [NM_079834]
A_33_P3210622	30100000	0.0271293950221719	ASB13	Homo sapiens ankyrin repeat and SOCS box-containing 13 (ASB13), transcript variant 1, mRNA [NM_024701]
A_23_P102925	-0.922225500000001	0.0271293950221719	PWP2	Homo sapiens PWP2 periodic tryptophan protein homolog (yeast) (PWP2), mRNA [NM_005049]
A_33_P3248842	1360000000	0.0271293950221719	C6orf147	Homo sapiens chromosome 6 open reading frame 147 (C6orf147), non-coding RNA [NR_027005]
A_23_P48826	1260000000	0.0271293950221719	TRIM69	Homo sapiens tripartite motif-containing 69 (TRIM69), transcript variant a, mRNA [NM_182985]
A_33_P3252146	2710000000	0.0271293950221719	HMX3	Homo sapiens H6 family homeobox 3 (HMX3), mRNA [NM_001105574]
A_33_P3308456	252000000	0.0271897356805016	C17orf93	Homo sapiens chromosome 17 open reading frame 93 (C17orf93), non-coding RNA [NR_024103]
A_33_P3234222	129000000	0.0271897356805016	TSPO2	Homo sapiens translocator protein 2 (TSPO2), transcript variant 1, mRNA [NM_001010873]
A_33_P3279640	2210000	0.0271897356805016	HCN2	Homo sapiens hyperpolarization activated cyclic nucleotide-gated potassium channel 2 (HCN2), mRNA [NM_001194]
A_33_P3410235	153000000	0.0271897356805016	DUOXA1	Homo sapiens dual oxidase maturation factor 1 (DUOXA1), mRNA [NM_144565]
A_23_P722	1270000000	0.0271897356805016	SYCP1	Homo sapiens synaptonemal complex protein 1 (SYCP1), mRNA [NM_003176]
A_23_P253723	0.856273324999999	0.0271897356805016	RRH	Homo sapiens retinal pigment epithelium-derived rhodopsin homolog (RRH), mRNA [NM_006583]
A_23_P115726	22200000	0.0271897356805016	SLC16A9	Homo sapiens solute carrier family 16, member 9 (monocarboxylic acid transporter 9) (SLC16A9), mRNA [NM_194298]
A_24_P88079	1590000000	0.0271897356805016	MUC6	Homo sapiens mucin 6, oligomeric mucus/gel-forming (MUC6), mRNA [NM_005961]
A_33_P3869455	2130000000	0.0271897356805016	ATXN8	Homo sapiens ataxin 8 (ATXN8) mRNA, partial cds. [DQ641254]
A_33_P3379669	1310000000	0.0271897356805016	RNF208	Homo sapiens ring finger protein 208 (RNF208), mRNA [NM_031297]
A_33_P3239101	-1830000000	0.0271897356805016	GOLGA6L10	Homo sapiens golgin A6 family-like 10 (GOLGA6L10), mRNA [NM_001164465]
A_33_P3370076	179000000	0.0272230686180517	TFE3	Homo sapiens transcription factor binding to IGHM enhancer 3 (TFE3), mRNA [NM_006521]
A_32_P72110	2180000000	0.0272616025623083	PVR	Homo sapiens poliovirus receptor (PVR), transcript variant 1, mRNA [NM_006505]
A_33_P3410232	2280000000	0.0272616025623083	LY6G6E	Homo sapiens lymphocyte antigen 6 complex, locus G6E (LY6G6E), transcript variant 1, non-coding RNA [NR_024541]
A_33_P3214705	-0.9329395	0.027303445344358	C19orf60	Homo sapiens chromosome 19 open reading frame 60 (C19orf60), transcript variant 1, mRNA [NM_001100418]
A_23_P435610	-0.754804325000001	0.0273339411706273	KIAA0090	Homo sapiens KIAA0090 (KIAA0090), mRNA [NM_015047]
A_24_P368943	29700000	0.0273694883936161	EVX1	Homo sapiens even-skipped homeobox 1 (EVX1), mRNA [NM_001989]
A_33_P3302696	12200000	0.0274392967568258	PPM1D	Homo sapiens protein phosphatase, Mg2+/Mn2+ dependent, 1D (PPM1D), mRNA [NM_003620]
A_23_P208389	229000000	0.0274392967568258	AXL	Homo sapiens AXL receptor tyrosine kinase (AXL), transcript variant 1, mRNA [NM_021913]
A_33_P3262670	-16800000	0.0274392967568258	MAP7D3	Homo sapiens mRNA; cDNA DKFZp686B2110 (from clone DKFZp686B2110). [AL832120]
A_33_P3329916	-11000000	0.0274392967568258	RPL6	Homo sapiens ribosomal protein L6 (RPL6), transcript variant 1, mRNA [NM_001024662]
A_33_P3663142	1210000000	0.0275681731686713	FLJ12334	Homo sapiens cDNA clone IMAGE:30333225. [BC068572]
A_33_P3317473	-1970000000	0.0276380491158669
A_33_P3272823	147000000	0.0277308239486471	MAG	Homo sapiens myelin associated glycoprotein (MAG), transcript variant 1, mRNA [NM_002361]
A_23_P500333	1050000000	0.0277308239486471	SSBP3	Homo sapiens single stranded DNA binding protein 3 (SSBP3), transcript variant 3, mRNA [NM_001009955]
A_33_P3263523	-0.805917000000001	0.0277308239486471	C1orf35	Homo sapiens chromosome 1 open reading frame 35 (C1orf35), mRNA [NM_024319]
A_33_P3331646	13000000	0.0277308239486471		Homo sapiens cDNA clone IMAGE:5172092. [BC029877]
A_33_P3302312	235000000	0.0277308239486471	IER5L	Homo sapiens immediate early response 5-like (IER5L), mRNA [NM_203434]
A_33_P3278347	112000000	0.0277308239486471	C21orf88	Homo sapiens chromosome 21 open reading frame 88 (C21orf88), transcript variant 1, non-coding RNA [NR_026542]
A_33_P3223678	373000000	0.0277308239486471	LHX3	Homo sapiens LIM homeobox 3 (LHX3), transcript variant 2, mRNA [NM_014564]
A_33_P3285092	22200000	0.0277308239486471	LOC100129763	Homo sapiens cDNA FLJ44135 fis, clone THYMU2009134. [AK126123]
A_33_P3345294	14200000	0.0277308239486471
A_23_P98282	176000000	0.0277308239486471	SPTBN2	Homo sapiens spectrin, beta, non-erythrocytic 2 (SPTBN2), mRNA [NM_006946]
A_23_P350074	127000000	0.0281587924323958	C19orf46	Homo sapiens chromosome 19 open reading frame 46 (C19orf46), mRNA [NM_001039876]
A_33_P3321369	3080000000	0.0286837674551669
A_33_P3223243	2490000000	0.0287888900967613	ST7L	Homo sapiens cDNA FLJ55859 complete cds, highly similar to Homo sapiens suppression of tumorigenicity 7 like (ST7L), transcript variant 4, mRNA. [AK301869]
A_33_P3389342	19200000	0.0287888900967613	ARID5A	Homo sapiens AT rich interactive domain 5A (MRF1-like) (ARID5A), mRNA [NM_212481]
A_33_P3250750	2230000000	0.0287888900967613		Synthetic construct Homo sapiens gateway clone IMAGE:100018551 3' read RAB35 mRNA. [CU677518]
A_33_P3264731	1590000000	0.0287888900967613		Putative uncharacterized protein ENSP00000383732 [Source:UniProtKB/TrEMBL;Acc:A8MVZ5] [ENST00000400948]
A_23_P48358	-0.759176750000005	0.0287888900967613	PCCA	Homo sapiens propionyl Coenzyme A carboxylase, alpha polypeptide (PCCA), nuclear gene encoding mitochondrial protein, transcript variant 1, mRNA [NM_000282]
A_33_P3306526	143000000	0.0287888900967613
A_23_P14482	-1030000000	0.0288535858853915	C14orf166	Homo sapiens chromosome 14 open reading frame 166 (C14orf166), mRNA [NM_016039]
A_24_P38702	38400000	0.0288535858853915	NKX2-3	Homo sapiens NK2 transcription factor related, locus 3 (Drosophila) (NKX2-3), mRNA [NM_145285]
A_33_P3222769	226000000000000	0.0288535858853915	PRR25	Homo sapiens proline rich 25 (PRR25), mRNA [NM_001013638]
A_23_P59426	-0.735909250000002	0.0288535858853915	PAXIP1	Homo sapiens PAX interacting (with transcription-activation domain) protein 1 (PAXIP1), mRNA [NM_007349]
A_23_P20035	1430000000	0.0288535858853915	GPR146	Homo sapiens G protein-coupled receptor 146 (GPR146), mRNA [NM_138445]
A_24_P329597	-1470000	0.0288535858853915	UBQLN1	Homo sapiens ubiquilin 1 (UBQLN1), transcript variant 1, mRNA [NM_013438]
A_33_P3259183	211000000	0.0288535858853915	FAM78B	Homo sapiens family with sequence similarity 78, member B (FAM78B), mRNA [NM_001017961]
A_33_P3413795	2420000	0.0288535858853915	LOC100133008	AV727532 HTC Homo sapiens cDNA clone HTCARE09 5', mRNA sequence [AV727532]
A_33_P3364661	1670000000	0.0288535858853915		DC392227 STOMA2 Homo sapiens cDNA clone STOMA2001387 5', mRNA sequence [DC392227]
A_33_P3276693	1570000000	0.0290848792958649	PGF	Homo sapiens placental growth factor (PGF), mRNA [NM_002632]
A_32_P205110	2150000000	0.0291037603849355	FOXC1	Homo sapiens forkhead box C1 (FOXC1), mRNA [NM_001453]
A_23_P83683	13800000	0.0291037603849355	MORC1	Homo sapiens MORC family CW-type zinc finger 1 (MORC1), mRNA [NM_014429]
A_32_P407245	152000000	0.0291113156226343	DNAJC22	Homo sapiens DnaJ (Hsp40) homolog, subfamily C, member 22 (DNAJC22), mRNA [NM_024902]
A_33_P3217983	-0.715200749999999	0.0291135435038172	ACSL5	Homo sapiens acyl-CoA synthetase long-chain family member 5 (ACSL5), transcript variant 3, mRNA [NM_203380]
A_33_P3368950	177000000	0.0291455150650274	LOC389333	Homo sapiens hypothetical protein LOC389333 (LOC389333), mRNA [NM_001161546]
A_23_P145218	1510000000	0.0294206988678229	BTN2A3	Synthetic construct Homo sapiens clone IMAGE:100066359, MGC:195496 butyrophilin, subfamily 2, member A3 (BTN2A3) mRNA, encodes complete protein. [BC166633]
A_23_P75220	0.909076624999997	0.0294206988678229	SLC25A28	Homo sapiens solute carrier family 25, member 28 (SLC25A28), mRNA [NM_031212]
A_33_P3243878	-0.806593375000004	0.0294206988678229	GOLGA6L9	Homo sapiens golgin A6 family-like 9 (GOLGA6L9), mRNA [NM_198181]
A_33_P3254666	0.879879399999999	0.0294206988678229	LZTS2	Homo sapiens cDNA FLJ40678 fis, clone THYMU2022660. [AK097997]
A_33_P3219105	14400000	0.0294206988678229
A_23_P156218	-1630000000	0.0294206988678229	GZMK	Homo sapiens granzyme K (granzyme 3; tryptase II) (GZMK), mRNA [NM_002104]
A_23_P218505	305000000	0.0294206988678229	LHB	Homo sapiens luteinizing hormone beta polypeptide (LHB), mRNA [NM_000894]
A_23_P253932	-0.998163850000001	0.0294206988678229	FAIM	Homo sapiens Fas apoptotic inhibitory molecule (FAIM), transcript variant 1, mRNA [NM_001033030]
A_33_P3277259	2150000	0.0294206988678229	NPB	Homo sapiens cDNA clone IMAGE:5019903, partial cds. [BC073815]
A_33_P3409580	27900000	0.0294206988678229	LOC100129722	Homo sapiens cDNA FLJ40445 fis, clone TESTI2040297. [AK097764]
A_33_P3335800	126000000	0.0294206988678229	LOC100128219	Homo sapiens cDNA FLJ38606 fis, clone HEART2004940. [AK095925]
A_24_P111912	-0.768402350000001	0.0294206988678229	FAM172A	Homo sapiens family with sequence similarity 172, member A (FAM172A), transcript variant 1, mRNA [NM_032042]
A_33_P3397785	1070000000	0.0294206988678229	SYT2	Homo sapiens synaptotagmin II (SYT2), transcript variant 2, mRNA [NM_001136504]
A_23_P129629	13000000	0.0294206988678229	MT3	Homo sapiens metallothionein 3 (MT3), mRNA [NM_005954]
A_24_P150874	-0.919350150000002	0.0294206988678229	GNA13	Homo sapiens guanine nucleotide binding protein (G protein), alpha 13 (GNA13), mRNA [NM_006572]
A_33_P3397655	12000000	0.0294206988678229	SYNPO	Homo sapiens synaptopodin (SYNPO), transcript variant 3, mRNA [NM_001166208]
A_33_P3263497	0.973421	0.0294206988678229		Homo sapiens mRNA; cDNA DKFZp667E2014 (from clone DKFZp667E2014). [AL833363]
A_23_P153197	-0.659797600000002	0.0294206988678229	TGIF1	Homo sapiens TGFB-induced factor homeobox 1 (TGIF1), transcript variant 1, mRNA [NM_170695]
A_23_P32320	-0.904613075000001	0.0294349775606477	ASPSCR1	Homo sapiens alveolar soft part sarcoma chromosome region, candidate 1 (ASPSCR1), mRNA [NM_024083]
A_33_P3381851	17200000	0.0294349775606477	KRTAP10-10	Homo sapiens keratin associated protein 10-10 (KRTAP10-10), mRNA [NM_181688]
A_23_P133582	-0.599194000000002	0.0294349775606477	ETF1	Homo sapiens eukaryotic translation termination factor 1 (ETF1), mRNA [NM_004730]
A_33_P3407746	1570000000	0.0294349775606477	PPM1B	Homo sapiens protein phosphatase, Mg2+/Mn2+ dependent, 1B (PPM1B), transcript variant 2, mRNA [NM_177968]
A_33_P3361398	0.7475327	0.0298199947485519		Protein Dos [Source:UniProtKB/Swiss-Prot;Acc:Q8N350] [ENST00000382477]
A_33_P3270147	12500000	0.0298686375481836
A_33_P3430391	232000000	0.029965224444455	FLJ27351	Homo sapiens cDNA FLJ27351 fis, clone TST05050. [AK130861]
A_32_P88905	-0.729551900000001	0.029965224444455		CD513837 AGENCOURT_14375404 NIH_MGC_179 Homo sapiens cDNA clone IMAGE:30392937 5', mRNA sequence [CD513837]
A_33_P3402217	1100000000	0.029965224444455	LOC100129085	Putative uncharacterized protein ENSP00000403930 [Source:UniProtKB/TrEMBL;Acc:C9JHY4] [ENST00000447434]
A_33_P3274691	217000000	0.0301417498552169	LOC619207	Homo sapiens scavenger receptor protein family member (LOC619207), non-coding RNA [NR_002934]
A_33_P3399181	13800000	0.0301453193241838
A_23_P121345	-0.913807250000001	0.0302658920325518	TBCCD1	Homo sapiens TBCC domain containing 1 (TBCCD1), transcript variant 2, mRNA [NM_018138]
A_33_P3251470	0.901674375	0.0302658920325518
A_33_P3384148	212000000	0.0302658920325518	C12orf40	Homo sapiens chromosome 12 open reading frame 40 (C12orf40), mRNA [NM_001031748]
A_33_P3215422	122000000000000	0.0303413699898009	LYL1	Homo sapiens lymphoblastic leukemia derived sequence 1 (LYL1), mRNA [NM_005583]
A_33_P3391536	1600000000	0.0303413699898009
A_33_P3291329	226000000	0.0303413699898009		Putative uncharacterized protein ENSP00000381889 [Source:UniProtKB/TrEMBL;Acc:A8MVW9] [ENST00000398917]
A_23_P375147	-0.76576145	0.0303413699898009		Homo sapiens mRNA; cDNA DKFZp686I10116 (from clone DKFZp686I10116). [AL833455]
A_23_P46222	21300000	0.0303413699898009	TRIM46	Homo sapiens tripartite motif-containing 46, mRNA (cDNA clone MGC:97094 IMAGE:7262312), complete cds. [BC069568]
A_33_P3399474	4000000000	0.0303413699898009		ARP3_BOVIN (P61157) Actin-like protein 3 (Actin-related protein 3) (Actin-2), partial (58%) [THC2499666]
A_33_P3307163	127000000	0.0303413699898009	RBM20	Homo sapiens RNA binding motif protein 20 (RBM20), mRNA [NM_001134363]
A_33_P3386414	20300000	0.0303413699898009	DCAF4L2	Homo sapiens DDB1 and CUL4 associated factor 4-like 2 (DCAF4L2), mRNA [NM_152418]
A_23_P61524	-114000000	0.0303413699898009	CCDC71	Homo sapiens coiled-coil domain containing 71 (CCDC71), mRNA [NM_022903]
A_23_P6464	0.792773500000001	0.0303413699898009	PLA2G6	Homo sapiens phospholipase A2, group VI (cytosolic, calcium-independent) (PLA2G6), transcript variant 1, mRNA [NM_003560]
A_23_P409626	-10800000	0.0303413699898009	HNRNPUL2	Homo sapiens heterogeneous nuclear ribonucleoprotein U-like 2 (HNRNPUL2), mRNA [NM_001079559]
A_23_P128598	10200000	0.0303413699898009	TUBA3C	Homo sapiens tubulin, alpha 3c (TUBA3C), mRNA [NM_006001]
A_33_P3420914	121000000	0.0303413699898009		Putative uncharacterized protein ENSP00000381622Putative uncharacterized protein ENSP00000381624 ; [Source:UniProtKB/TrEMBL;Acc:A8MWS4] [ENST00000398625]
A_24_P28811	165000000	0.0303413699898009	C2orf14	Homo sapiens chromosome 2 open reading frame 14 (C2orf14), non-coding RNA [NR_023391]
A_24_P321525	3890000000	0.0303413699898009	RERG	Homo sapiens RAS-like, estrogen-regulated, growth inhibitor (RERG), mRNA [NM_032918]
A_23_P114414	13100000	0.0303413699898009	LONRF3	Homo sapiens LON peptidase N-terminal domain and ring finger 3 (LONRF3), transcript variant 1, mRNA [NM_001031855]
A_33_P3411848	195000000	0.0303413699898009	CNFN	Homo sapiens cornifelin (CNFN), mRNA [NM_032488]
A_33_P3212700	1490000000	0.0303413699898009	LOC100130710	PREDICTED: Homo sapiens hypothetical LOC100130710 (LOC100130710), mRNA [XM_001718544]
A_33_P3279720	452000000	0.0303413699898009		ADP-ribosylation factor related protein 1 [Source:HGNC Symbol;Acc:662] [ENST00000217224]
A_23_P331813	-109000000	0.0303413699898009	ZNF687	Homo sapiens zinc finger protein 687 (ZNF687), mRNA [NM_020832]
A_23_P106258	4040000000	0.0303413699898009	C14orf68	Homo sapiens chromosome 14 open reading frame 68 (C14orf68), mRNA [NM_207117]
A_23_P150428	2200000000	0.0303413699898009	OR6M1	Homo sapiens olfactory receptor, family 6, subfamily M, member 1 (OR6M1), mRNA [NM_001005325]
A_33_P3245183	1540000000	0.0303413699898009	HRH1	Homo sapiens histamine receptor H1 (HRH1), transcript variant 1, mRNA [NM_001098213]
A_33_P3238543	21600000	0.0303413699898009	LOC92659	Homo sapiens hypothetical LOC92659 (LOC92659), non-coding RNA [NR_015454]
A_33_P3358243	0.740672374999999	0.0303413699898009	KIAA1161	Homo sapiens KIAA1161 (KIAA1161), mRNA [NM_020702]
A_33_P3275235	22500000	0.0303413699898009	AKT1	Homo sapiens v-akt murine thymoma viral oncogene homolog 1 (AKT1), transcript variant 1, mRNA [NM_005163]
A_33_P3369258	125000000	0.0303413699898009	FGFR1OP2	Homo sapiens FGFR1 oncogene partner 2 (FGFR1OP2), transcript variant 3, mRNA [NM_001171888]
A_32_P37592	-0.876665500000003	0.0303413699898009	SCARNA17	Homo sapiens small Cajal body-specific RNA 17 (SCARNA17), guide RNA [NR_003003]
A_33_P3248765	1340000000	0.0303413699898009	ADIPOR1	Homo sapiens adiponectin receptor 1 (ADIPOR1), transcript variant 1, mRNA [NM_015999]
A_24_P333993	20300000	0.0303543428111191	OR2W3	Homo sapiens olfactory receptor, family 2, subfamily W, member 3 (OR2W3), mRNA [NM_001001957]
A_33_P3320283	17100000	0.0303543428111191
A_33_P3319937	149000000	0.0303543428111191	LOC100291206	PREDICTED: Homo sapiens hypothetical protein LOC100291206 (LOC100291206), mRNA [XM_002346973]
A_24_P334640	18100000	0.0303543428111191	PAQR8	Homo sapiens progestin and adipoQ receptor family member VIII (PAQR8), mRNA [NM_133367]
A_33_P3479066	1300000000	0.0303543428111191	RPL13P5	ij81g09.x1 Human insulinoma Homo sapiens cDNA clone IMAGE: 5777873 3' similar to SW:RL13_HUMAN P26373 60S RIBOSOMAL PROTEIN L13 ;, mRNA sequence [BQ128378]
A_33_P3236310	12900000	0.0303543428111191	NOBOX	Homo sapiens NOBOX oogenesis homeobox (NOBOX), mRNA [NM_001080413]
A_23_P115683	-0.776038250000001	0.0303543428111191	HPS6	Homo sapiens Hermansky-Pudlak syndrome 6 (HPS6), mRNA [NM_024747]
A_33_P3278187	0.930804649999996	0.0305063332906673	SLC35D2	Homo sapiens solute carrier family 35, member D2 (SLC35D2), mRNA [NM_007001]
A_23_P1056	-101000000	0.0305347084098217	GPR89B	Homo sapiens G protein-coupled receptor 89B (GPR89B), mRNA [NM_016334]
A_33_P3348151	3460000000	0.0305347084098217
A_33_P3377719	16800000	0.0305351775533297	LOC100129112	Homo sapiens cDNA FLJ41845 fis, clone NT2RI3003095. [AK123839]
A_23_P348208	145000000	0.0306112295827066	SPRR1A	Homo sapiens small proline-rich protein 1A (SPRR1A), mRNA [NM_005987]
A_33_P3368188	-0.787063975	0.030698028447171	2009-09-01	Homo sapiens septin 9 (SEPT9), transcript variant 3, mRNA [NM_006640]
A_33_P3351836	19500000	0.0307209529207953		Uncharacterized protein C2orf73 [Source:UniProtKB/Swiss-Prot;Acc:Q8N5S3] [ENST00000405749]
A_33_P3216372	1660000000	0.0307209529207953	IQGAP2	Homo sapiens IQ motif containing GTPase activating protein 2 (IQGAP2), mRNA [NM_006633]
A_33_P3315303	25000000	0.0307209529207953	KRT73	Homo sapiens keratin 73 (KRT73), mRNA [NM_175068]
A_32_P112910	2220000000	0.0307209529207953	UBL4B	Homo sapiens ubiquitin-like 4B (UBL4B), mRNA [NM_203412]
A_23_P50052	26600000	0.0307209529207953		Uncharacterized protein C18orf12 (Protein HEIL1) [Source:UniProtKB/Swiss-Prot;Acc:Q96KH6] [ENST00000452379]
A_24_P191013	1960000000	0.0307209529207953	CYP4A11	Homo sapiens cytochrome P450, family 4, subfamily A, polypeptide 11 (CYP4A11), mRNA [NM_000778]
A_33_P3308949	-0.561434700000001	0.0307209529207953	DBT	Homo sapiens dihydrolipoamide branched chain transacylase E2 (DBT), nuclear gene encoding mitochondrial protein, mRNA [NM_001918]
A_23_P50775	-1180000000	0.0307209529207953	LRFN3	Homo sapiens leucine rich repeat and fibronectin type III domain containing 3 (LRFN3), mRNA [NM_024509]
A_33_P3365985	0.983644875	0.0307209529207953	LOC401357	Homo sapiens hypothetical LOC401357, mRNA (cDNA clone IMAGE:9021415). [BC137417]
A_24_P36847	-13200000	0.0307209529207953	DHX9	Homo sapiens DEAH (Asp-Glu-Ala-His) box polypeptide 9 (DHX9), transcript variant 1, mRNA [NM_001357]
A_23_P43490	1840000	0.0307209529207953	CDKN2A	Homo sapiens cyclin-dependent kinase inhibitor 2A (melanoma, p16, inhibits CDK4) (CDKN2A), transcript variant 3, mRNA [NM_058197]
A_33_P3340649	15000000	0.0307209529207953	KRTAP19-8	Homo sapiens keratin associated protein 19-8 (KRTAP19-8), mRNA [NM_001099219]
A_32_P25273	-110000000	0.0307209529207953	HSPD1	Homo sapiens heat shock 60kDa protein 1 (chaperonin) (HSPD1), nuclear gene encoding mitochondrial protein, transcript variant 1, mRNA [NM_002156]
A_33_P3250730	1390000	0.0307209529207953	ACCN4	Homo sapiens amiloride-sensitive cation channel 4, pituitary (ACCN4), transcript variant 1, mRNA [NM_018674]
A_33_P3262555	10600000	0.0307209529207953	MEX3D	Homo sapiens mex-3 homolog D (C. elegans) (MEX3D), mRNA [NM_203304]
A_33_P3311285	291000000	0.0307857456055095	LMNA	Homo sapiens lamin A/C (LMNA), transcript variant 1, mRNA [NM_170707]
A_33_P3320953	2830000	0.0307902597542128	CTXN1	Homo sapiens cortexin 1 (CTXN1), mRNA [NM_206833]
A_23_P38952	310000000	0.0307902597542128	ACER1	Homo sapiens alkaline ceramidase 1 (ACER1), mRNA [NM_133492]
A_33_P3379396	26200000	0.0307902597542128	KRT1	Homo sapiens keratin 1 (KRT1), mRNA [NM_006121]
A_33_P3741678	290000000	0.0307902597542128	LOC284926	full-length cDNA clone CS0DB004YM09 of Neuroblastoma Cot 10-normalized of Homo sapiens (human). [CR624447]
A_33_P3262069	2570000000	0.0307902597542128	OR2AG2	Homo sapiens olfactory receptor, family 2, subfamily AG, member 2 (OR2AG2), mRNA [NM_001004490]
A_23_P113005	21000000	0.0307902597542128	EFNA1	Homo sapiens ephrin-A1 (EFNA1), transcript variant 1, mRNA [NM_004428]
A_23_P99927	-0.801800500000001	0.0307902597542128	PTPLAD1	Homo sapiens protein tyrosine phosphatase-like A domain containing 1 (PTPLAD1), mRNA [NM_016395]
A_33_P3279124	2360000	0.0307973972736944	FAM21C	Homo sapiens family with sequence similarity 21, member C (FAM21C), transcript variant 3, mRNA [NM_001169107]
A_23_P128372	0.63710375	0.0307973972736944	FKBP4	Homo sapiens FK506 binding protein 4, 59kDa (FKBP4), mRNA [NM_002014]
A_24_P98411	-0.702331750000001	0.0307973972736944	HSPA5	Homo sapiens heat shock 70kDa protein 5 (glucose-regulated protein, 78kDa) (HSPA5), mRNA [NM_005347]
A_33_P3245674	16000000	0.0307973972736944		Sequence 191 from Patent EP1308459. [AX746666]
A_23_P126037	-1000000000	0.0308052045262398	RLF	Homo sapiens rearranged L-myc fusion (RLF), mRNA [NM_012421]
A_23_P133585	-0.637291750000003	0.0308131230287749	CDK7	Homo sapiens cyclin-dependent kinase 7 (CDK7), mRNA [NM_001799]
A_23_P404685	27000000	0.0308241488908936	LCE1A	Homo sapiens late cornified envelope 1A (LCE1A), mRNA [NM_178348]
A_33_P3297468	1990000000	0.0308241488908936	SLC34A3	Homo sapiens solute carrier family 34 (sodium phosphate), member 3 (SLC34A3), mRNA [NM_080877]
A_32_P209624	1860000	0.0308292136612811	LOC100240726	Homo sapiens makorin ring finger protein 1 pseudogene (LOC100240726), non-coding RNA [NR_026640]
A_33_P3278451	17600000	0.0308292136612811		DA717721 NT2RI2 Homo sapiens cDNA clone NT2RI2025693 5', mRNA sequence [DA717721]
A_32_P834166	326000000	0.0308292136612811	LOC100128843	Homo sapiens DNA polymerase epsilon catalytic subunit isoform a (POLE1) mRNA, partial cds. [AF128541]
A_23_P42768	2450000000	0.0310126110579764	SRRM3	Homo sapiens serine/arginine repetitive matrix 3 (SRRM3), mRNA [NM_001110199]
A_23_P250982	-0.6042515	0.0310409367432655	ISOC1	Homo sapiens isochorismatase domain containing 1 (ISOC1), mRNA [NM_016048]
A_23_P1083	2250000000	0.0310452284012227	GJA4	Homo sapiens gap junction protein, alpha 4, 37kDa (GJA4), mRNA [NM_002060]
A_33_P3416231	360000000	0.0310783009274979	HOXA9	Homo sapiens homeobox A9 (HOXA9), mRNA [NM_152739]
A_24_P740705	-0.957665749999999	0.0310783009274979	RPS19BP1	Homo sapiens ribosomal protein S19 binding protein 1 (RPS19BP1), mRNA [NM_194326]
A_23_P13364	-109000000	0.0310783009274979	NUCB2	Homo sapiens nucleobindin 2 (NUCB2), mRNA [NM_005013]
A_24_P128524	25300000000	0.0311039714540168	ICMT	Homo sapiens isoprenylcysteine carboxyl methyltransferase (ICMT), mRNA [NM_012405]
A_33_P3420695	1680000000	0.0311875259761945
A_33_P3220545	142000000	0.0311875259761945	SLC6A19	Homo sapiens solute carrier family 6 (neutral amino acid transporter), member 19 (SLC6A19), mRNA [NM_001003841]
A_24_P366566	154000000	0.0311875259761945	OR5H1	Homo sapiens olfactory receptor, family 5, subfamily H, member 1 (OR5H1), mRNA [NM_001005338]
A_23_P217845	109000000	0.0311875259761945	RGS16	Homo sapiens regulator of G-protein signaling 16 (RGS16), mRNA [NM_002928]
A_33_P3411925	175000000	0.0311875259761945	WDR18	Homo sapiens WD repeat domain 18 (WDR18), mRNA [NM_024100]
A_33_P3408752	150000000	0.0311875259761945	FOXO6	forkhead box O6 [Source:HGNC Symbol;Acc:24814] [ENST00000401063]
A_23_P119418	-0.731747050000002	0.0311875259761945	C19orf2	Homo sapiens chromosome 19 open reading frame 2 (C19orf2), transcript variant 1, mRNA [NM_003796]
A_33_P3236902	2280000000	0.0311875259761945		Putative uncharacterized protein MUC3B [Source:UniProtKB/TrEMBL;Acc:A6NP22] [ENST00000379458]
A_23_P308058	0.947925474999998	0.0311875259761945	TUSC5	Homo sapiens tumor suppressor candidate 5 (TUSC5), mRNA [NM_172367]
A_24_P303193	-0.9703901	0.0311875259761945		full-length cDNA clone CS0DC006YB07 of Neuroblastoma Cot 25-normalized of Homo sapiens (human). [CR596214]
A_23_P89163	-0.911602499999999	0.0312371200939751	EXOC7	Homo sapiens exocyst complex component 7 (EXOC7), transcript variant 1, mRNA [NM_001013839]
A_33_P3315268	0.770034374999997	0.0312388977095547	KRT78	Homo sapiens keratin 78 (KRT78), mRNA [NM_173352]
A_33_P3379463	243000000	0.0312606743879303	LYPLA2	Homo sapiens lysophospholipase II (LYPLA2), mRNA [NM_007260]
A_33_P3326553	154000000	0.0312606743879303	TMEM82	Homo sapiens transmembrane protein 82 (TMEM82), mRNA [NM_001013641]
A_33_P3264394	156000000	0.0313536315005753	ASPSCR1	Homo sapiens cDNA FLJ45380 fis, clone BRHIP3020733. [AK127311]
A_33_P3299599	14700000	0.0313536315005753	NKX2-5	Homo sapiens NK2 transcription factor related, locus 5 (Drosophila) (NKX2-5), transcript variant 2, mRNA [NM_001166175]
A_33_P3331882	2980000000	0.0313536315005753	CRTC1	Homo sapiens CREB regulated transcription coactivator 1 (CRTC1), transcript variant 3, mRNA [NM_001098482]
A_23_P118693	2270000000	0.0314656320044413	FOXN1	Homo sapiens forkhead box N1 (FOXN1), mRNA [NM_003593]
A_33_P3212350	28300000	0.0318868916056122	CARD11	Homo sapiens cDNA FLJ39820 fis, clone SPLEN2010625. [AK097139]
A_23_P135257	1670000000	0.0320817157750794	PRSS3	Homo sapiens protease, serine, 3 (PRSS3), transcript variant 2, mRNA [NM_002771]
A_24_P382017	-0.836380675000001	0.0320817157750794	RRN3	Homo sapiens RRN3 RNA polymerase I transcription factor homolog (S. cerevisiae) (RRN3), mRNA [NM_018427]
A_33_P3864411	2530000	0.0321616311639588	FKSG74	Homo sapiens FKSG74 (FKSG74) mRNA, complete cds. [AY026352]
A_23_P138139	-0.7212575	0.0321616311639588	OMA1	Homo sapiens OMA1 homolog, zinc metallopeptidase (S. cerevisiae) (OMA1), mRNA [NM_145243]
A_32_P151366	-0.706464675	0.0321616311639588	SIRT5	Homo sapiens sirtuin (silent mating type information regulation 2 homolog) 5 (S. cerevisiae) (SIRT5), transcript variant 1, mRNA [NM_012241]
A_23_P48455	243000000	0.0321616311639588	AMN	Homo sapiens amnionless homolog (mouse) (AMN), mRNA [NM_030943]
A_23_P311010	18600000	0.0321616311639588	SPRY3	Homo sapiens sprouty homolog 3 (Drosophila) (SPRY3), mRNA [NM_005840]
A_33_P3375646	290000000	0.0321616311639588	GTPBP6	Homo sapiens cDNA FLJ56662 complete cds, highly similar to Homo sapiens GTP binding protein 6 (GTPBP6), mRNA. [AK296003]
A_33_P3332302	1660000000	0.0321928530550532	MTVR2	Homo sapiens mouse mammary tumor virus receptor homolog 2 (MTVR2), non-coding RNA [NR_027025]
A_23_P107051	0.892491499999997	0.0321928530550532	TCAP	Homo sapiens titin-cap (telethonin) (TCAP), mRNA [NM_003673]
A_33_P3285824	-0.753524750000002	0.032327018434045	C4orf3	Homo sapiens chromosome 4 open reading frame 3 (C4orf3), transcript variant 1, mRNA [NM_001170330]
A_33_P3237125	174000000	0.032327018434045	ANKRD54	Homo sapiens ankyrin repeat domain 54 (ANKRD54), mRNA [NM_138797]
A_33_P3291821	25300000	0.0323595009456274	ANKRD26P1	Homo sapiens ankyrin repeat domain 26 pseudogene 1 (ANKRD26P1), non-coding RNA [NR_026556]
A_33_P3361741	-1150000000	0.0323595009456274	DNAJC15	Homo sapiens DnaJ (Hsp40) homolog, subfamily C, member 15 (DNAJC15), mRNA [NM_013238]
A_32_P34116	-0.886082750000003	0.0323595009456274	NUS1	Homo sapiens nuclear undecaprenyl pyrophosphate synthase 1 homolog (S. cerevisiae) (NUS1), mRNA [NM_138459]
A_23_P359738	-0.885125375000003	0.0324338265995418	EPC2	Homo sapiens enhancer of polycomb homolog 2 (Drosophila) (EPC2), mRNA [NM_015630]
A_24_P278192	1800000000	0.0324495909492058	AK1	Homo sapiens adenylate kinase 1 (AK1), mRNA [NM_000476]
A_33_P3218741	192000000	0.0324495909492058
A_33_P3397755	1130000000	0.0326238838322692	MAPKAP1	Homo sapiens mitogen-activated protein kinase associated protein 1 (MAPKAP1), transcript variant 6, mRNA [NM_001006618]
A_32_P163858	-138000000	0.0326283912996204	SCD	Homo sapiens stearoyl-CoA desaturase (delta-9-desaturase) (SCD), mRNA [NM_005063]
A_23_P208009	-0.757898000000001	0.0326906663752777	SEC11C	Homo sapiens SEC11 homolog C (S. cerevisiae) (SEC11C), mRNA [NM_033280]
A_33_P3386506	1260000	0.0326913898210447	NFKBIL1	Homo sapiens nuclear factor of kappa light polypeptide gene enhancer in B-cells inhibitor-like 1 (NFKBIL1), transcript variant 2, mRNA [NM_001144961]
A_33_P3234764	1550000000	0.0327094320024663	LOC100129235	Homo sapiens cDNA FLJ27410 fis, clone WMC04875. [AK130920]
A_33_P3353996	1910000000	0.0327094320024663	PPP1R3G	Homo sapiens protein phosphatase 1, regulatory (inhibitor) subunit 3G (PPP1R3G), mRNA [NM_001145115]
A_33_P3507542	1490000	0.032719546843743	LEPREL2	Homo sapiens leprecan-like 2 (LEPREL2), mRNA [NM_014262]
A_24_P67189	113000000	0.0327481800764793		spermatid maturation 1 [Source:HGNC Symbol;Acc:32429] [ENST00000323383]
A_33_P3322373	277000000	0.0328070373980127	GBGT1	Homo sapiens globoside alpha-1,3-N-acetylgalactosaminyltransferase 1 (GBGT1), mRNA [NM_021996]
A_33_P3343210	1180000000	0.0328142468280642	SLC25A37	Homo sapiens solute carrier family 25, member 37 (SLC25A37), nuclear gene encoding mitochondrial protein, mRNA [NM_016612]
A_33_P3499102	103000000	0.0328142468280642		Homo sapiens cDNA FLJ40796 fis, clone TRACH2007754, highly similar to DXS8237E PROTEIN. [AK098115]
A_33_P3417980	146000000	0.0328433022540402	C16orf86	Homo sapiens cDNA FLJ41802 fis, clone NHNPC2002565. [AK123796]
A_33_P3232995	-22600000	0.0328433022540402	TDRD1	Homo sapiens tudor domain containing 1 (TDRD1), mRNA [NM_198795]
A_33_P3806721	169000000	0.0328433022540402	JMJD5	Homo sapiens jumonji domain containing 5 (JMJD5), transcript variant 1, mRNA [NM_001145348]
A_33_P3386508	0.998367924999997	0.0328433022540402	LOC100132273	full-length cDNA clone CS0DC020YN03 of Neuroblastoma Cot 25-normalized of Homo sapiens (human). [CR597807]
A_33_P3244322	0.94474325	0.0328433022540402	BCL2L12	Homo sapiens BCL2-like 12 (proline rich) (BCL2L12), transcript variant 1, mRNA [NM_138639]
A_23_P65157	-0.88485725	0.0328507153024432	COX17	Homo sapiens COX17 cytochrome c oxidase assembly homolog (S. cerevisiae) (COX17), nuclear gene encoding mitochondrial protein, mRNA [NM_005694]
A_24_P329229	0.870386125	0.0329275992100311	KCTD7	Homo sapiens potassium channel tetramerisation domain containing 7 (KCTD7), transcript variant 1, mRNA [NM_153033]
A_33_P3273394	1050000000	0.0331250003374377		human_002104 human eyeball cDNA Library Homo sapiens cDNA 5', mRNA sequence [EL947753]
A_33_P3343260	3620000000	0.0332000884950726	LOC100132433	PREDICTED: Homo sapiens similar to hCG1778991 (LOC100132433), miscRNA [XR_038594]
A_33_P3232527	-1050000000	0.0332105974684105	EDEM3	Homo sapiens ER degradation enhancer, mannosidase alpha-like 3 (EDEM3), mRNA [NM_025191]
A_23_P71591	-0.870101000000002	0.0332105974684105	NOL8	Homo sapiens nucleolar protein 8 (NOL8), transcript variant 1, mRNA [NM_017948]
A_33_P3642648	-1420000000	0.0332105974684105	ZNF460	Homo sapiens zinc finger protein 460 (ZNF460), mRNA [NM_006635]
A_33_P3276329	3460000	0.0332105974684105		Homo sapiens mRNA; cDNA DKFZp451P067 (from clone DKFZp451P067). [AL832384]
A_33_P3412438	-0.900588924999999	0.0332105974684105
A_23_P419107	11900000	0.0332415087928476	TCP11L2	Homo sapiens t-complex 11 (mouse)-like 2 (TCP11L2), mRNA [NM_152772]
A_23_P29079	0.725608999999997	0.0333443225896481	PFKL	Homo sapiens phosphofructokinase, liver (PFKL), transcript variant 2, mRNA [NM_002626]
A_24_P256243	0.854682049999999	0.0334548690034337	SSX2	Homo sapiens synovial sarcoma, X breakpoint 2 (SSX2), transcript variant 2, mRNA [NM_175698]
A_33_P3357651	3150000	0.0334548690034337	KRTAP10-12	Homo sapiens keratin associated protein 10-12 (KRTAP10-12), mRNA [NM_198699]
A_33_P3331242	-0.738901250000001	0.0334602381793472	G3BP1	Homo sapiens GTPase activating protein (SH3 domain) binding protein 1 (G3BP1), transcript variant 1, mRNA [NM_005754]
A_33_P3299047	1470000000	0.0335426217363362
A_23_P211748	-0.811437850000001	0.0335691568957885	GTF2E1	Homo sapiens general transcription factor IIE, polypeptide 1, alpha 56kDa (GTF2E1), mRNA [NM_005513]
A_33_P3364637	28500000	0.0335937572206622		Putative uncharacterized protein FLJ42213 [Source:UniProtKB/Swiss-Prot;Acc:Q6ZVQ6] [ENST00000378108]
A_24_P320033	1820000000	0.0335937572206622	CD80	Homo sapiens CD80 molecule (CD80), mRNA [NM_005191]
A_23_P35354	-0.706637375	0.0335937572206622	CWF19L1	Homo sapiens CWF19-like 1, cell cycle control (S. pombe) (CWF19L1), mRNA [NM_018294]
A_33_P3227934	16200000	0.0338402253049977		Putative uncharacterized protein ENSP00000344402 [Source:UniProtKB/TrEMBL;Acc:B7WP70] [ENST00000339021]
A_24_P354715	-1530000000	0.033846907644103	NT5E	Homo sapiens 5'-nucleotidase, ecto (CD73) (NT5E), mRNA [NM_002526]
A_33_P3283061	135000000	0.0339164010112311	LOC100128348	Homo sapiens cDNA FLJ46249 fis, clone TESTI4021377. [AK128128]
A_33_P3302423	-0.761177150000002	0.0339164010112311	TNRC6C	Homo sapiens trinucleotide repeat containing 6C (TNRC6C), transcript variant 1, mRNA [NM_001142640]
A_33_P3218559	1460000000	0.033961760765989		Q3WUB0_9RHIZ (Q3WUB0) N-formylglutamate amidohydrolase, partial (5%) [THC2681793]
A_33_P3332393	-0.859775125000001	0.0339750728983807	TMEM53	full-length cDNA clone CS0DI040YO02 of Placenta Cot 25-normalized of Homo sapiens (human). [CR592706]
A_32_P122240	15000000	0.0339750728983807	ASCL5	PREDICTED: Homo sapiens achaete-scute complex homolog 5 (Drosophila) (ASCL5), mRNA [XM_001719321]
A_33_P3229390	112000000	0.0340201845336392
A_33_P3417880	2700000000	0.0341862852643719	NKAPL	Homo sapiens NFKB activating protein-like (NKAPL), mRNA [NM_001007531]
A_23_P68899	-0.708226999999999	0.0341862852643719	TXN2	Homo sapiens thioredoxin 2 (TXN2), nuclear gene encoding mitochondrial protein, mRNA [NM_012473]
A_23_P336678	0.780958999999999	0.0341862852643719	GPHB5	Homo sapiens glycoprotein hormone beta 5 (GPHB5), mRNA [NM_145171]
A_23_P104734	-0.713830750000001	0.0341862852643719	STT3A	Homo sapiens STT3, subunit of the oligosaccharyltransferase complex, homolog A (S. cerevisiae) (STT3A), mRNA [NM_152713]
A_33_P3225873	0.866047499999997	0.0341862852643719	FLJ45445	Homo sapiens hypothetical LOC399844 (FLJ45445), non-coding RNA [NR_028324]
A_23_P128974	-0.921463000000003	0.0341862852643719	BATF	Homo sapiens basic leucine zipper transcription factor, ATF-like (BATF), mRNA [NM_006399]
A_32_P133840	152000000000000	0.0341909985803281	TMCC2	Homo sapiens transmembrane and coiled-coil domain family 2 (TMCC2), mRNA [NM_014858]
A_23_P354591	-113000000	0.0342149645961592	FAM125B	Homo sapiens family with sequence similarity 125, member B (FAM125B), transcript variant 1, mRNA [NM_033446]
A_24_P944444	-0.742081724999999	0.0342149645961592	MAPKBP1	Homo sapiens mitogen-activated protein kinase binding protein 1 (MAPKBP1), transcript variant 1, mRNA [NM_014994]
A_33_P3251430	-108000000	0.0343217469175258	NRIP1	Homo sapiens nuclear receptor interacting protein 1 (NRIP1), mRNA [NM_003489]
A_33_P3360326	1040000000	0.0343217469175258	LOC100131326	AGENCOURT_8882055 Lupski_sciatic_nerve Homo sapiens cDNA clone IMAGE:6197768 5', mRNA sequence [BQ932264]
A_33_P3363355	111000000	0.0343217469175258	ICAM4	Homo sapiens intercellular adhesion molecule 4 (Landsteiner-Wiener blood group) (ICAM4), transcript variant 2, mRNA [NM_022377]
A_33_P3239228	2560000000	0.0343217469175258		Putative uncharacterized protein MUC3B [Source:UniProtKB/TrEMBL;Acc:A6NP22] [ENST00000379458]
A_23_P93302	0.937239899999998	0.0343217469175258	GABBR1	Homo sapiens gamma-aminobutyric acid (GABA) B receptor, 1 (GABBR1), transcript variant 1, mRNA [NM_001470]
A_33_P3386132	28000000	0.0343217469175258	C2orf49	Homo sapiens cDNA, FLJ97839. [AK307891]
A_24_P320163	1590000000	0.0343217469175258	PPBPL2	Homo sapiens pro-platelet basic protein-like 2 (PPBPL2), non-coding RNA [NR_026769]
A_33_P3394769	187000000	0.0345362975012365	TMEM8C	Homo sapiens transmembrane protein 8C (TMEM8C), mRNA [NM_001080483]
A_33_P3242304	124000000	0.0345362975012365	TNP2	Homo sapiens transition protein 2 (during histone to protamine replacement) (TNP2), mRNA [NM_005425]
A_33_P3374398	15200000	0.0345362975012365		Homo sapiens cDNA FLJ39784 fis, clone SPLEN2002314. [AK097103]
A_23_P311201	306000000	0.0345362975012365	SFRS13A	splicing factor, arginine/serine-rich 13A [Source:HGNC Symbol;Acc:16713] [ENST00000344989]
A_32_P42925	-0.756038250000003	0.0345362975012365	MYL12B	Homo sapiens myosin, light chain 12B, regulatory (MYL12B), transcript variant 2, mRNA [NM_033546]
A_23_P218126	232000000	0.0345362975012365	IGHG1	Homo sapiens cDNA FLJ26276 fis, clone DMC06522, highly similar to Ig gamma-1 chain C region. [AK129787]
A_23_P200728	-0.869475750000005	0.0345362975012365	FCGR3A	Homo sapiens Fc fragment of IgG, low affinity IIIa, receptor (CD16a) (FCGR3A), transcript variant 1, mRNA [NM_000569]
A_33_P3226565	0.724912674999999	0.0345792965493854
A_23_P259594	-109000000	0.0345964038002084	AKAP7	Homo sapiens A kinase (PRKA) anchor protein 7 (AKAP7), transcript variant gamma, mRNA [NM_016377]
A_33_P3349597	0.691967999999999	0.0345964038002084
A_23_P435444	238000000	0.0346265704633302	PCDHGA7	Homo sapiens protocadherin gamma subfamily A, 7 (PCDHGA7), transcript variant 2, mRNA [NM_032087]
A_23_P20075	22100000	0.0346817028595131	NPC1L1	Homo sapiens NPC1 (Niemann-Pick disease, type C1, gene)-like 1 (NPC1L1), transcript variant 1, mRNA [NM_013389]
A_32_P110390	2900000000	0.0346817028595131	TMEM171	Homo sapiens transmembrane protein 171 (TMEM171), transcript variant 1, mRNA [NM_173490]
A_33_P3258392	10500000	0.0347224424603624	EDN1	Homo sapiens endothelin 1 (EDN1), transcript variant 1, mRNA [NM_001955]
A_23_P205098	-0.761698075000001	0.0347224424603624	PDS5B	Homo sapiens PDS5, regulator of cohesion maintenance, homolog B (S. cerevisiae) (PDS5B), mRNA [NM_015032]
A_23_P94736	1310000000	0.0347224424603624	ST6GALNAC4	Homo sapiens ST6 (alpha-N-acetyl-neuraminyl-2,3-beta-galactosyl-1,3)-N-acetylgalactosaminide alpha-2,6-sialyltransferase 4 (ST6GALNAC4), transcript variant 1, mRNA [NM_175039]
A_23_P142031	2550000000	0.0347568500375771	SBK2	Homo sapiens SH3-binding domain kinase family, member 2 (SBK2), mRNA [NM_001101401]
A_24_P159036	-0.793208250000003	0.0347568500375771	RPL36AL	Homo sapiens ribosomal protein L36a-like (RPL36AL), mRNA [NM_001001]
A_23_P96633	189000000	0.0347568500375771	CXorf48	Homo sapiens chromosome X open reading frame 48 (CXorf48), transcript variant 1, mRNA [NM_001031705]
A_23_P137586	-0.796733125000001	0.0347568500375771	GMEB1	Homo sapiens glucocorticoid modulatory element binding protein 1 (GMEB1), transcript variant 1, mRNA [NM_006582]
A_32_P14843	13100000	0.0347568500375771	NPIPL2	Synthetic construct Homo sapiens clone IMAGE:100063965, MGC:193144 nuclear pore complex interacting protein-like 2 (NPIPL2) mRNA, encodes complete protein. [BC160029]
A_23_P75149	1290000	0.0347568500375771	SFXN4	Homo sapiens sideroflexin 4 (SFXN4), mRNA [NM_213649]
A_24_P82419	-1050000	0.0347789170059795	H3F3B	Homo sapiens H3 histone, family 3B (H3.3B) (H3F3B), mRNA [NM_005324]
A_33_P3344291	1830000000	0.0348491860390643		cDNA FLJ46261 fis, clone TESTI4025062 [Source:UniProtKB/TrEMBL;Acc:Q6ZRL6] [ENST00000356374]
A_23_P404481	-0.878298375000002	0.0348970289495998	S1PR1	Homo sapiens sphingosine-1-phosphate receptor 1 (S1PR1), mRNA [NM_001400]
A_33_P3364293	197000000	0.0348970289495998	LOC389834	Homo sapiens ankyrin repeat domain 57 pseudogene (LOC389834), non-coding RNA [NR_027420]
A_33_P3421108	1940000	0.0349219216806642		OPAP_DROME (P23488) Male-specific opa-containing protein precursor (Protein dromsopa), partial (23%) [THC2680858]
A_33_P3356341	12300000	0.0349219216806642	MSL1	Homo sapiens male-specific lethal 1 homolog (Drosophila) (MSL1), mRNA [NM_001012241]
A_32_P142028	-0.738924750000002	0.0349219216806642	HNRNPC	Homo sapiens heterogeneous nuclear ribonucleoprotein C (C1/C2) (HNRNPC), transcript variant 1, mRNA [NM_031314]
A_24_P110273	202000000	0.0349250175985344
A_33_P3321793	19000000	0.0349250175985344		UI-CF-EC1-abx-d-10-0-UI.s1 UI-CF-EC1 Homo sapiens cDNA clone UI-CF-EC1-abx-d-10-0-UI 3', mRNA sequence [BM973477]
A_33_P3261433	2460000000	0.0349250175985344	LOC100287699	PREDICTED: Homo sapiens hypothetical protein LOC100287699 (LOC100287699), mRNA [XM_002342211]
A_33_P3318267	18500000	0.0349850959028417	hCG_2022318	Homo sapiens hypothetical LOC100131193 (LOC100131193), non-coding RNA [NR_024580]
A_23_P212844	-0.872020875000002	0.0349971391158437	TACC3	Homo sapiens transforming, acidic coiled-coil containing protein 3 (TACC3), mRNA [NM_006342]
A_23_P38677	-0.996425250000001	0.0351199503579373	SLMO1	Homo sapiens slowmo homolog 1 (Drosophila) (SLMO1), transcript variant 2, mRNA [NM_006553]
A_23_P321349	-0.711540425	0.0351503363277802	SAAL1	Homo sapiens serum amyloid A-like 1 (SAAL1), mRNA [NM_138421]
A_33_P3380772	1570000000	0.0351503363277802	C20orf160	Homo sapiens chromosome 20 open reading frame 160 (C20orf160), mRNA [NM_080625]
A_23_P167882	20500000	0.0351503363277802	IL17F	Homo sapiens interleukin 17F (IL17F), mRNA [NM_052872]
A_33_P3417745	-0.792243875	0.0351503363277802	IQGAP1	Homo sapiens IQ motif containing GTPase activating protein 1 (IQGAP1), mRNA [NM_003870]
A_33_P3248900	1090000000	0.0351503363277802	FLJ45445	Homo sapiens hypothetical LOC399844 (FLJ45445), non-coding RNA [NR_028324]
A_33_P3392000	135000000	0.0351503363277802	CAMKK2	Homo sapiens CAMKK beta protein (CAMKK2) mRNA, partial cds. [AF425668]
A_33_P3406281	330000000	0.0351628545892827	SAMHD1	Homo sapiens SAM domain and HD domain 1 (SAMHD1), mRNA [NM_015474]
A_23_P22625	-0.624892500000001	0.0352110896343581	SLC9A6	Homo sapiens solute carrier family 9 (sodium/hydrogen exchanger), member 6 (SLC9A6), transcript variant 1, mRNA [NM_001042537]
A_23_P47704	0.942893749999998	0.0352750186514988	UCP2	Homo sapiens uncoupling protein 2 (mitochondrial, proton carrier) (UCP2), nuclear gene encoding mitochondrial protein, mRNA [NM_003355]
A_23_P144627	2640000	0.0352750186514988	PCDHB13	Homo sapiens protocadherin beta 13 (PCDHB13), mRNA [NM_018933]
A_33_P3224705	0.817032374999998	0.0353328850416841		Pecanex-like protein C14orf135 (Hepatitis C virus F protein-binding protein 2)(HCV F protein-binding protein 2) [Source:UniProtKB/Swiss-Prot;Acc:Q63HM2] [ENST00000391611]
A_23_P151321	-0.986781749999999	0.0353666840198407	RPL6	Homo sapiens ribosomal protein L6 (RPL6), transcript variant 1, mRNA [NM_001024662]
A_33_P3327702	-0.731036000000003	0.0353666840198407	SYMPK	Homo sapiens symplekin (SYMPK), mRNA [NM_004819]
A_33_P3376365	101000000	0.0353666840198407	HES2	Homo sapiens hairy and enhancer of split 2 (Drosophila), mRNA (cDNA clone IMAGE:4634002), complete cds. [BC012091]
A_33_P3262580	143000000	0.0354460486497513	ENTPD1	Homo sapiens mRNA for ecto-ATP diphosphohydrolase II, isolate C1600. [AJ133134]
A_23_P130376	0.785109674999999	0.0354460486497513	FAM38B	Homo sapiens family with sequence similarity 38, member B (FAM38B), mRNA [NM_022068]
A_33_P3636590	-0.730967000000001	0.0354460486497513	SUCLG2	Homo sapiens succinate-CoA ligase, GDP-forming, beta subunit (SUCLG2), mRNA [NM_003848]
A_24_P346762	109000000	0.0354460486497513	KIAA1539	Homo sapiens KIAA1539 (KIAA1539), mRNA [NM_025182]
A_23_P114134	16600000	0.0354460486497513	SSX3	Homo sapiens synovial sarcoma, X breakpoint 3 (SSX3), transcript variant 2, mRNA [NM_175711]
A_33_P3377760	25800000	0.0354460486497513		DA946325 SPLEN2 Homo sapiens cDNA clone SPLEN2022065 5', mRNA sequence [DA946325]
A_33_P3219750	0.951694275	0.0354460486497513	TTPAL	Homo sapiens tocopherol (alpha) transfer protein-like (TTPAL), transcript variant 1, mRNA [NM_024331]
A_33_P3396224	2120000000	0.0354460486497513	C12orf69	Homo sapiens chromosome 12 open reading frame 69 (C12orf69), mRNA [NM_001013698]
A_24_P631848	1010000000	0.0354989008003488	LOC100132147	Homo sapiens cDNA clone IMAGE:4816083, partial cds. [BC036435]
A_23_P368645	-0.576107749999999	0.0357171457302818	AGPS	Homo sapiens alkylglycerone phosphate synthase (AGPS), mRNA [NM_003659]
A_32_P15706	2050000000	0.0358415076572971
A_33_P3271975	1670000000	0.0359077781311477	LOC100132368	Homo sapiens cDNA FLJ16817 fis, clone TLIVE2007192. [AK131565]
A_33_P3382493	2400000	0.0359550638411039	SIGLEC14	Homo sapiens sialic acid binding Ig-like lectin 14 (SIGLEC14), mRNA [NM_001098612]
A_33_P3333107	17800000	0.0360361496081201
A_33_P3237874	18300000	0.0360624169803487	TROAP	Homo sapiens trophinin associated protein (tastin) (TROAP), transcript variant 2, mRNA [NM_001100620]
A_33_P3229760	13500000	0.0360624169803487
A_33_P3388618	1420000	0.0360624169803487	TNK1	Homo sapiens tyrosine kinase, non-receptor, 1 (TNK1), mRNA [NM_003985]
A_33_P3214432	0.870154999999998	0.0360624169803487	ZC3HAV1L	Homo sapiens zinc finger CCCH-type, antiviral 1-like (ZC3HAV1L), mRNA [NM_080660]
A_32_P192615	-1040000000	0.036097065416239	TAF1	Homo sapiens TAF1 RNA polymerase II, TATA box binding protein (TBP)-associated factor, 250kDa (TAF1), transcript variant 1, mRNA [NM_004606]
A_33_P3337259	419000000	0.0361046005107442	LOC375690	Homo sapiens hypothetical LOC375690 (LOC375690), non-coding RNA [NR_033266]
A_23_P48339	-0.922728850000001	0.0365005006285247	IFT88	Homo sapiens intraflagellar transport 88 homolog (Chlamydomonas) (IFT88), transcript variant 1, mRNA [NM_175605]
A_33_P3372563	3090000000	0.0365262326008399	ABCC10	Homo sapiens ATP-binding cassette, sub-family C (CFTR/MRP), member 10 (ABCC10), mRNA [NM_033450]
A_33_P3381292	1680000000	0.0365349200027139		Putative uncharacterized protein ENSP00000384793 Fragment [Source:UniProtKB/TrEMBL;Acc:B5MCJ3] [ENST00000404197]
A_24_P318990	2210000000	0.0365714658819244		immunoglobulin lambda variable 1-50 (non-functional) [Source:HGNC Symbol;Acc:5881] [ENST00000390291]
A_23_P120335	-0.997472300000002	0.0365714658819244	MTX2	Homo sapiens metaxin 2 (MTX2), nuclear gene encoding mitochondrial protein, transcript variant 1, mRNA [NM_006554]
A_33_P3344956	1980000000	0.0365714658819244	TXNL1	Homo sapiens cDNA FLJ37607 fis, clone BRCOC2010980, highly similar to Thioredoxin-like protein 1. [AK094926]
A_24_P148907	2260000000	0.0365714658819244	MAB21L2	Homo sapiens mab-21-like 2 (C. elegans) (MAB21L2), mRNA [NM_006439]
A_23_P47357	-0.997890000000002	0.0367569924264911	RPS25	Homo sapiens ribosomal protein S25 (RPS25), mRNA [NM_001028]
A_23_P159335	-138000000	0.0367575448640974	CD8B	Homo sapiens CD8b molecule (CD8B), transcript variant 1, mRNA [NM_172099]
A_32_P74712	-0.709668750000002	0.0367575448640974	SENP2	Homo sapiens SUMO1/sentrin/SMT3 specific peptidase 2 (SENP2), mRNA [NM_021627]
A_33_P3402171	-0.747270825000001	0.0367575448640974	EIF2S1	Homo sapiens eukaryotic translation initiation factor 2, subunit 1 alpha, 35kDa (EIF2S1), mRNA [NM_004094]
A_23_P7679	-0.630711324999999	0.0367575448640974	NUP155	Homo sapiens nucleoporin 155kDa (NUP155), transcript variant 1, mRNA [NM_153485]
A_24_P135753	-0.730867225000001	0.0367575448640974	PTPLB	full-length cDNA clone CS0DI025YK05 of Placenta Cot 25-normalized of Homo sapiens (human). [CR613620]
A_33_P3738458	1850000000	0.0367575448640974	TNS1	Homo sapiens tensin 1 (TNS1), mRNA [NM_022648]
A_24_P280497	239000000	0.0367575448640974	FBRSL1	Homo sapiens fibrosin-like 1 (FBRSL1), mRNA [NM_001142641]
A_23_P211797	-0.701837025	0.0367575448640974	OPA1	Homo sapiens optic atrophy 1 (autosomal dominant) (OPA1), nuclear gene encoding mitochondrial protein, transcript variant 8, mRNA [NM_130837]
A_23_P500353	1660000000	0.0367575448640974	KCNN2	Homo sapiens potassium intermediate/small conductance calcium-activated channel, subfamily N, member 2 (KCNN2), transcript variant 1, mRNA [NM_021614]
A_33_P3328736	1370000	0.0367575448640974	CCDC23	Homo sapiens coiled-coil domain containing 23 (CCDC23), mRNA [NM_199342]
A_33_P3362371	23300000	0.0367575448640974	RTN3	Homo sapiens reticulon 3 (RTN3), transcript variant 4, mRNA [NM_201430]
A_24_P203103	-1390000000	0.0367822742183226	SH2D1A	Homo sapiens SH2 domain protein 1A (SH2D1A), transcript variant 1, mRNA [NM_002351]
A_33_P3321689	1040000000	0.0367822742183226	LOC100129716	PREDICTED: Homo sapiens hypothetical LOC100129716 (LOC100129716), miscRNA [XR_079491]
A_33_P3257891	152000000	0.0367822742183226	GSTA3	Homo sapiens glutathione S-transferase alpha 3 (GSTA3), mRNA [NM_000847]
A_33_P3341731	20700000	0.0367822742183226	LOC100132261	PREDICTED: Homo sapiens similar to hCG2023245 (LOC100132261), mRNA [XM_001716356]
A_33_P3238623	2440000000	0.0367822742183226	LOC729723	Homo sapiens mRNA; cDNA DKFZp781N0456 (from clone DKFZp781N0456). [CR933670]
A_23_P387552	2820000	0.0369451588770044	RARG	Homo sapiens retinoic acid receptor, gamma (RARG), transcript variant 1, mRNA [NM_000966]
A_23_P122304	-0.664219750000001	0.036959838214981	HDAC2	Homo sapiens histone deacetylase 2 (HDAC2), mRNA [NM_001527]
A_33_P3366903	309000000	0.036959838214981	CHST6	Homo sapiens carbohydrate (N-acetylglucosamine 6-O) sulfotransferase 6 (CHST6), mRNA [NM_021615]
A_33_P3287348	1400000	0.036959838214981	CHN2	Homo sapiens chimerin (chimaerin) 2 (CHN2), transcript variant 2, mRNA [NM_004067]
A_33_P3282614	2950000000	0.0369767511990482	C9orf173	Homo sapiens chromosome 9 open reading frame 173 (C9orf173), mRNA [NM_001004353]
A_33_P3235400	282000000	0.0369767511990482	HDGF	Homo sapiens hepatoma-derived growth factor (high-mobility group protein 1-like) (HDGF), transcript variant 1, mRNA [NM_004494]
A_24_P284523	-0.975293300000002	0.0369767511990482	MAP3K10	Homo sapiens mitogen-activated protein kinase kinase kinase 10 (MAP3K10), mRNA [NM_002446]
A_33_P3236858	2130000	0.0369767511990482	TGFB1I1	Homo sapiens transforming growth factor beta 1 induced transcript 1 (TGFB1I1), transcript variant 1, mRNA [NM_001042454]
A_33_P3227686	143000000	0.0369767511990482	FLJ43860	Homo sapiens FLJ43860 protein (FLJ43860), mRNA [NM_207414]
A_33_P3415156	16700000	0.0369767511990482		DA938875 SPLEN2 Homo sapiens cDNA clone SPLEN2012237 5', mRNA sequence [DA938875]
A_23_P20804	27200000	0.0369767511990482	C9orf25	Homo sapiens chromosome 9 open reading frame 25 (C9orf25), mRNA [NM_147202]
A_23_P110462	211000000	0.0369767511990482	PCDHB1	Homo sapiens protocadherin beta 1 (PCDHB1), mRNA [NM_013340]
A_33_P3216448	312000000	0.0369767511990482	COL11A2	Homo sapiens collagen, type XI, alpha 2 (COL11A2), transcript variant 4, mRNA [NM_001163771]
A_33_P3377294	113000000	0.0369767511990482		transcription factor 7-like 2 (T-cell specific, HMG-box) [Source:HGNC Symbol;Acc:11641] [ENST00000349937]
A_23_P161399	12200000	0.0369767511990482	MXI1	Homo sapiens MAX interactor 1 (MXI1), transcript variant 2, mRNA [NM_130439]
A_33_P3268629	1100000	0.0369767511990482	LOC349114	Homo sapiens hypothetical LOC349114 (LOC349114), non-coding RNA [NR_026999]
A_23_P213908	-0.859708500000004	0.0369767511990482	PHAX	Homo sapiens phosphorylated adaptor for RNA export (PHAX), mRNA [NM_032177]
A_33_P3234546	-1320000000	0.0369767511990482	CD8B	Homo sapiens CD8b molecule (CD8B), transcript variant 1, mRNA [NM_172099]
A_33_P3235335	0.800298750000001	0.0369767511990482	MTMR3	Homo sapiens myotubularin related protein 3 (MTMR3), transcript variant 3, mRNA [NM_021090]
A_23_P405282	389000000000000	0.0369767511990482	MGC45922	Homo sapiens hypothetical gene MGC45922, mRNA (cDNA clone MGC:45922 IMAGE:5428578), complete cds. [BC033237]
A_23_P114947	-0.979389750000001	0.0370318349035702	RGS2	Homo sapiens regulator of G-protein signaling 2, 24kDa (RGS2), mRNA [NM_002923]
A_33_P3246007	-0.794063250000002	0.0370318349035702	APOA1BP	Homo sapiens apolipoprotein A-I binding protein (APOA1BP), mRNA [NM_144772]
A_33_P3214042	173000000	0.0370959181661768	LOC100127953	PREDICTED: Homo sapiens hypothetical LOC100127953, transcript variant 2 (LOC100127953), mRNA [XM_002343112]
A_23_P73637	1310000000	0.0371226727458138	TEX13B	Homo sapiens testis expressed 13B (TEX13B), mRNA [NM_031273]
A_23_P97365	-0.762481125000003	0.0371226727458138	LRRC8D	Homo sapiens leucine rich repeat containing 8 family, member D (LRRC8D), transcript variant 2, mRNA [NM_018103]
A_24_P25530	14900000	0.0371226727458138	GRIN2C	Homo sapiens glutamate receptor, ionotropic, N-methyl D-aspartate 2C (GRIN2C), mRNA [NM_000835]
A_23_P1361	-0.583685250000002	0.0371226727458138	ALDH18A1	Homo sapiens aldehyde dehydrogenase 18 family, member A1 (ALDH18A1), nuclear gene encoding mitochondrial protein, transcript variant 1, mRNA [NM_002860]
A_33_P3398693	0.822320125	0.0371226727458138	MFSD2B	Homo sapiens major facilitator superfamily domain containing 2B (MFSD2B), mRNA [NM_001080473]
A_23_P408239	0.704549499999999	0.0371226727458138	PASK	Homo sapiens mRNA; cDNA DKFZp434O051 (from clone DKFZp434O051). [AL117400]
A_32_P83784	-0.923539125000003	0.0371342718172231	ARAP2	Homo sapiens ArfGAP with RhoGAP domain, ankyrin repeat and PH domain 2 (ARAP2), mRNA [NM_015230]
A_33_P3289204	1960000000	0.0371342718172231	AAK1	Homo sapiens AP2 associated kinase 1 (AAK1), mRNA [NM_014911]
A_23_P115316	-0.680955250000004	0.0372164455527745	TOR3A	Homo sapiens torsin family 3, member A (TOR3A), mRNA [NM_022371]
A_23_P134835	-142000000	0.0373000847395714	CSGALNACT1	Homo sapiens chondroitin sulfate N-acetylgalactosaminyltransferase 1 (CSGALNACT1), transcript variant 2, mRNA [NM_018371]
A_23_P59855	16500000	0.0373000847395714	ZNF138	Homo sapiens zinc finger protein 138 (ZNF138), transcript variant 1, mRNA [NM_006524]
A_33_P3345409	17200000	0.0373107769336212
A_24_P33461	20300000	0.0373265662878052		Sequence 1510 from Patent EP1308459. [AX747985]
A_33_P3273919	13700000	0.0373634350454912	LOC100132787	Homo sapiens cDNA FLJ42587 fis, clone BRACE3009377. [AK124578]
A_23_P17471	15100000	0.0373634350454912	FAM113A	Homo sapiens family with sequence similarity 113, member A (FAM113A), mRNA [NM_022760]
A_33_P3356792	1930000000	0.0373634350454912	GGT7	Homo sapiens gamma-glutamyltransferase 7 (GGT7), mRNA [NM_178026]
A_23_P86021	1790000	0.0374305823880678	SELENBP1	Homo sapiens selenium binding protein 1 (SELENBP1), mRNA [NM_003944]
A_33_P3240757	1420000000	0.0374545108645059	IGSF3	Homo sapiens immunoglobulin superfamily, member 3 (IGSF3), transcript variant 1, mRNA [NM_001542]
A_32_P191004	-1040000000	0.0374545108645059	ATAD2B	Homo sapiens ATPase family, AAA domain containing 2B (ATAD2B), mRNA [NM_017552]
A_33_P3272080	0.774072749999997	0.0374545108645059	QRFP	oe35d02.y1 Human keratoconus cornea, unamplified, (od [CV575364]
A_33_P3324409	193000000	0.0374654107239495	LOC340970	PREDICTED: Homo sapiens similar to tripartite motif-containing 53 (LOC340970), mRNA [XM_002343062]
A_33_P3319041	-10200000	0.0374654107239495	HMGB3	Homo sapiens high-mobility group box 3 (HMGB3), mRNA [NM_005342]
A_23_P84775	-0.822425000000001	0.0376349256291167	PLRG1	Homo sapiens pleiotropic regulator 1 (PRL1 homolog, Arabidopsis) (PLRG1), mRNA [NM_002669]
A_23_P136355	-1030000000	0.0376349256291167	HHAT	Homo sapiens hedgehog acyltransferase (HHAT), transcript variant 1, mRNA [NM_018194]
A_33_P3300843	11800000	0.0376765250500172	LOC100132217	Homo sapiens cDNA FLJ46348 fis, clone TESTI4047569. [AK128836]
A_23_P138058	-0.83747325	0.0377226574485104	NOC2L	Homo sapiens nucleolar complex associated 2 homolog (S. cerevisiae) (NOC2L), mRNA [NM_015658]
A_23_P254688	1630000000	0.0378247015176114	TMEM108	Homo sapiens transmembrane protein 108 (TMEM108), transcript variant 1, mRNA [NM_023943]
A_33_P3362933	1560000000	0.0378247015176114	GYPA	Homo sapiens glycophorin A (MNS blood group) (GYPA), mRNA [NM_002099]
A_33_P3402257	2480000000	0.0378247015176114	MS4A18	PREDICTED: Homo sapiens similar to membrane-spanning 4-domains, subfamily A, member 8B (LOC728588), mRNA [XM_001715696]
A_33_P3569068	-0.849376874999999	0.0378247015176114	MAD1L1	Homo sapiens MAD1 mitotic arrest deficient-like 1 (yeast) (MAD1L1), transcript variant 1, mRNA [NM_003550]
A_23_P100883	-0.835586000000003	0.0378298424034894	SUZ12	Homo sapiens suppressor of zeste 12 homolog (Drosophila) (SUZ12), mRNA [NM_015355]
A_33_P3333677	16900000	0.0379335783802405
A_23_P380917	-0.68885075	0.0379335783802405	SEC11A	Homo sapiens SEC11 homolog A (S. cerevisiae) (SEC11A), mRNA [NM_014300]
A_23_P111797	110000000	0.0379826502301867	DKFZp434F142	Homo sapiens mRNA; cDNA DKFZp434F142 (from clone DKFZp434F142). [AL136837]
A_23_P388190	-0.754470750000001	0.0379826502301867	DIDO1	Homo sapiens death inducer-obliterator 1 (DIDO1), transcript variant 4, mRNA [NM_033081]
A_33_P3277758	131000000	0.0379826502301867
A_33_P3355743	0.641785599999999	0.0379826502301867	GPATCH2	Homo sapiens G patch domain containing 2 (GPATCH2), mRNA [NM_018040]
A_33_P3235841	20000000	0.0379826502301867	SLC22A20	Homo sapiens cDNA FLJ37246 fis, clone BRAMY2006092, weakly similar to Transporter reduced in osteosclerosis. [AK094565]
A_33_P3381762	1670000000	0.0380652715039556	LOC100133070	PREDICTED: Homo sapiens hypothetical LOC100133070 (LOC100133070), mRNA [XM_001719147]
A_23_P161769	-0.824987025000002	0.0380870682455065	FXYD2	Homo sapiens FXYD domain containing ion transport regulator 2 (FXYD2), transcript variant b, mRNA [NM_021603]
A_33_P3338793	2840000000	0.0380870682455065	KCNC3	Homo sapiens potassium voltage-gated channel, Shaw-related subfamily, member 3 (KCNC3), mRNA [NM_004977]
A_33_P3424507	3020000000	0.0381202942241705	OR51F1	Homo sapiens olfactory receptor, family 51, subfamily F, member 1 (OR51F1), mRNA [NM_001004752]
A_23_P50646	1320000000	0.0381934767584496	LOC390940	Homo sapiens similar to R28379_1, mRNA (cDNA clone IMAGE:6452513). [BC071811]
A_33_P3318459	-0.715961075000001	0.0381934767584496	SUMO1	Homo sapiens SMT3 suppressor of mif two 3 homolog 1 (S. cerevisiae) (SUMO1), transcript variant 1, mRNA [NM_003352]
A_33_P3405743	-142000000	0.0381934767584496	CRYZ	Homo sapiens crystallin, zeta (quinone reductase) (CRYZ), transcript variant 1, mRNA [NM_001130042]
A_23_P160668	1260000000	0.0381934767584496	MYCL1	Homo sapiens v-myc myelocytomatosis viral oncogene homolog 1, lung carcinoma derived (avian) (MYCL1), transcript variant 3, mRNA [NM_005376]
A_23_P111672	-0.575403925000001	0.0381934767584496	TES	Homo sapiens testis derived transcript (3 LIM domains) (TES), transcript variant 2, mRNA [NM_152829]
A_24_P270829	14100000	0.038234921296607	GP1BA	Homo sapiens glycoprotein Ib (platelet), alpha polypeptide (GP1BA), mRNA [NM_000173]
A_23_P379630	2600000000	0.038261421781159	SLC38A10	Homo sapiens solute carrier family 38, member 10 (SLC38A10), transcript variant 2, mRNA [NM_138570]
A_33_P3369452	0.809195249999998	0.038261421781159	C22orf25	Homo sapiens chromosome 22 open reading frame 25 (C22orf25), mRNA [NM_152906]
A_33_P3232742	0.822453675	0.0386315832643391
A_24_P397247	-0.751832750000004	0.0386315832643391	SDAD1	Homo sapiens SDA1 domain containing 1 (SDAD1), mRNA [NM_018115]
A_33_P3258061	2560000000	0.0386807929203112	PALM3	Homo sapiens Paralemmin-3 (PALM3), mRNA [NM_001145028]
A_33_P3267640	278000000	0.0386811083592618	HGFAC	Homo sapiens HGF activator (HGFAC), mRNA [NM_001528]
A_23_P36226	-0.743633500000002	0.0386811083592618	SLC25A33	Homo sapiens solute carrier family 25, member 33 (SLC25A33), mRNA [NM_032315]
A_23_P163059	-0.784542775	0.0386811083592618	C14orf135	Homo sapiens chromosome 14 open reading frame 135 (C14orf135), mRNA [NM_022495]
A_33_P3272352	142000000	0.0386811083592618		HCG1988162Putative uncharacterized protein ENSP00000380254Putative uncharacterized protein ENSP00000380403Putative uncharacterized protein ENSP00000383895Putative uncharacterized protein ENSP00000384331Putative uncharacterized protein ENSP00000384813 ;;;;; [Source:UniProtKB/TrEMBL;Acc:A8MTT3] [ENST00000397064]
A_23_P29684	-0.866417600000003	0.0386811083592618	VILL	Homo sapiens villin-like (VILL), mRNA [NM_015873]
A_33_P3295415	147000000	0.0386831121178302	ZBTB3	Homo sapiens zinc finger and BTB domain containing 3 (ZBTB3), mRNA [NM_024784]
A_33_P3209406	2240000000	0.0389722024049155		Sequence 1781 from Patent EP1308459. [AX748256]
A_23_P121956	-0.635954399999999	0.0390339083061112	THG1L	Homo sapiens tRNA-histidine guanylyltransferase 1-like (S. cerevisiae) (THG1L), mRNA [NM_017872]
A_33_P3402615	1880000000	0.0390339083061112	SLC6A9	Homo sapiens solute carrier family 6 (neurotransmitter transporter, glycine), member 9 (SLC6A9), transcript variant 2, mRNA [NM_201649]
A_24_P31421	1350000000	0.0390339083061112	GLTSCR1	Homo sapiens glioma tumor suppressor candidate region gene 1 (GLTSCR1), mRNA [NM_015711]
A_24_P108738	17500000	0.0390339083061112	SCARF2	Homo sapiens scavenger receptor class F, member 2 (SCARF2), transcript variant 1, mRNA [NM_153334]
A_33_P3419180	25600000	0.0391856562229327	LOC283547	Homo sapiens hypothetical protein LOC283547, mRNA (cDNA clone IMAGE:5263294). [BC035119]
A_33_P3393245	106000000	0.0392491016352496	FTSJD2	Homo sapiens FtsJ methyltransferase domain containing 2 (FTSJD2), mRNA [NM_015050]
A_33_P3361067	1150000000	0.0393722134418453	ABCG2	Homo sapiens ATP-binding cassette, sub-family G (WHITE), member 2 (ABCG2), mRNA [NM_004827]
A_24_P243396	172000000	0.0395438876365839	TCOF1	Homo sapiens Treacher Collins-Franceschetti syndrome 1 (TCOF1), transcript variant 3, mRNA [NM_001008657]
A_33_P3281139	-0.877877775	0.0395565492270586	ZC3H13	Homo sapiens cDNA FLJ10953 fis, clone PLACE1000380, highly similar to Zinc finger CCCH domain-containing protein 13. [AK001815]
A_23_P309361	-0.892949500000002	0.0398840605764474	C1orf59	Homo sapiens chromosome 1 open reading frame 59 (C1orf59), transcript variant 1, mRNA [NM_144584]
A_33_P3224020	18700000	0.0398840605764474	ARAF2P	Homo sapiens v-raf murine sarcoma 3611 viral oncogene homolog pseudogene, mRNA (cDNA clone IMAGE:5295529). [BC033982]
A_33_P3294002	171000000	0.0398840605764474	A4GALT	Homo sapiens alpha 1,4-galactosyltransferase (A4GALT), mRNA [NM_017436]
A_23_P68234	1350000000	0.0398945357910116	GPR75	Homo sapiens G protein-coupled receptor 75 (GPR75), mRNA [NM_006794]
A_33_P3290235	2880000000	0.0398945357910116	RP11-410N8.4	Homo sapiens hypothetical LOC149950, mRNA (cDNA clone MGC:117145 IMAGE:5169644), complete cds. [BC111383]
A_23_P427703	1150000	0.0398945357910116	MT1L	Homo sapiens metallothionein 1L (gene/pseudogene) (MT1L), non-coding RNA [NR_001447]
A_24_P861009	-0.673960225000001	0.039903748603248	BRWD1	Homo sapiens bromodomain and WD repeat domain containing 1 (BRWD1), transcript variant 3, mRNA [NM_001007246]
A_24_P315500	1520000	0.039903748603248	LOC100130557	Homo sapiens hypothetical LOC100130557 (LOC100130557), non-coding RNA [NR_024567]
A_24_P147540	136000000000000	0.039903748603248	FLJ22184	full-length cDNA clone CS0DF036YK11 of Fetal brain of Homo sapiens (human). [CR619502]
A_33_P3259423	0.787836499999997	0.0399425274937074	WDR55	Homo sapiens WD repeat domain 55 (WDR55), mRNA [NM_017706]
A_33_P3367575	0.664468499999999	0.0399425274937074	EIF4ENIF1	Homo sapiens eukaryotic translation initiation factor 4E nuclear import factor 1 (EIF4ENIF1), transcript variant 3, mRNA [NM_001164502]
A_33_P3247057	119000000	0.0399650598719562	LOC643008	Homo sapiens hypothetical protein LOC643008 (LOC643008), transcript variant 1, mRNA [NM_001162995]
A_23_P55998	1230000000	0.0399668041258176	SLC1A5	Homo sapiens solute carrier family 1 (neutral amino acid transporter), member 5 (SLC1A5), transcript variant 1, mRNA [NM_005628]
A_24_P272845	21200000	0.0399763809753794	DOCK3	Homo sapiens dedicator of cytokinesis 3 (DOCK3), mRNA [NM_004947]
A_33_P3314386	-0.6927705	0.0399763809753794	TOR1AIP1	Homo sapiens torsin A interacting protein 1 (TOR1AIP1), mRNA [NM_015602]
A_33_P3348519	125000000	0.0399763809753794	LOC100128494	Homo sapiens cDNA FLJ44668 fis, clone BRACE3004981. [AK126629]
A_23_P204609	-0.686944125000001	0.0399763809753794	VEZT	Homo sapiens vezatin, adherens junctions transmembrane protein (VEZT), mRNA [NM_017599]
A_33_P3247629	0.705855524999999	0.0399763809753794	NECAP1	Homo sapiens NECAP endocytosis associated 1 (NECAP1), transcript variant 1, mRNA [NM_015509]
A_33_P3298539	-0.76860425	0.0400646628905014	APOA1	Homo sapiens apolipoprotein A-I (APOA1), mRNA [NM_000039]
A_33_P3329664	11100000	0.0400646628905014	ZFP92	Homo sapiens zinc finger protein 92 homolog (mouse) (ZFP92), mRNA [NM_001136273]
A_23_P128706	-0.565755125000003	0.0400679020316115	DYNC1H1	Homo sapiens dynein, cytoplasmic 1, heavy chain 1 (DYNC1H1), mRNA [NM_001376]
A_23_P74609	-1600000000	0.0400965058163469	G0S2	Homo sapiens G0/G1switch 2 (G0S2), mRNA [NM_015714]
A_24_P104512	2240000000	0.0401745504029946	EVPL	Homo sapiens envoplakin (EVPL), mRNA [NM_001988]
A_24_P89872	-0.620125925000001	0.0402351893533739	ZNF189	Homo sapiens zinc finger protein 189 (ZNF189), transcript variant 2, mRNA [NM_197977]
A_23_P49849	2120000000	0.0402351893533739	SEZ6	Homo sapiens seizure related 6 homolog (mouse) (SEZ6), transcript variant 1, mRNA [NM_178860]
A_23_P42322	-1110000000	0.0402351893533739	COL11A2	Homo sapiens collagen, type XI, alpha 2 (COL11A2), transcript variant 1, mRNA [NM_080680]
A_33_P3217719	22200000	0.0402351893533739	TLE1	Homo sapiens transducin-like enhancer of split 1 (E(sp1) homolog, Drosophila) (TLE1), mRNA [NM_005077]
A_23_P340722	-0.652539750000003	0.0402351893533739	XPOT	Homo sapiens exportin, tRNA (nuclear export receptor for tRNAs) (XPOT), mRNA [NM_007235]
A_24_P182281	1090000000	0.0402351893533739	HHLA3	Homo sapiens HERV-H LTR-associating 3 (HHLA3), transcript variant 3, mRNA [NM_001036646]
A_24_P288954	138000000	0.0402351893533739	SRRD	Homo sapiens SRR1 domain containing (SRRD), mRNA [NM_001013694]
A_23_P137391	-0.859328750000003	0.0402576740043261	ENO1	Homo sapiens enolase 1, (alpha) (ENO1), mRNA [NM_001428]
A_33_P3408244	1780000	0.0402692352161725	FLJ44653	Homo sapiens FLJ44653 protein, mRNA (cDNA clone MGC:168579 IMAGE:9020956), complete cds. [BC136964]
A_24_P341674	1890000000	0.0402692352161725	DIO2	Homo sapiens deiodinase, iodothyronine, type II (DIO2), transcript variant 1, mRNA [NM_013989]
A_33_P3368925	0.953705249999998	0.0402692352161725
A_33_P3316410	188000000	0.0402692352161725	FAM66A	Homo sapiens family with sequence similarity 66, member A (FAM66A), non-coding RNA [NR_026789]
A_33_P3364289	106000000	0.0402735326776197	HSH2D	Homo sapiens hematopoietic SH2 domain containing (HSH2D), mRNA [NM_032855]
A_23_P420196	0.898062374999999	0.040277864651288	SOCS1	Homo sapiens suppressor of cytokine signaling 1 (SOCS1), mRNA [NM_003745]
A_33_P3290955	126000000	0.040277864651288	KIAA1875	Homo sapiens KIAA1875 (KIAA1875), non-coding RNA [NR_024207]
A_23_P130653	1670000000	0.040277864651288	RTBDN	Homo sapiens retbindin (RTBDN), transcript variant 2, mRNA [NM_031429]
A_23_P147845	-0.600429749999998	0.040277864651288	PDXDC1	Homo sapiens pyridoxal-dependent decarboxylase domain containing 1 (PDXDC1), mRNA [NM_015027]
A_33_P3421984	0.992198999999998	0.0403373858143691	HYAL4	Homo sapiens hyaluronoglucosaminidase 4 (HYAL4), mRNA [NM_012269]
A_23_P23855	-0.680175000000002	0.0403373858143691	POLR3GL	Homo sapiens polymerase (RNA) III (DNA directed) polypeptide G (32kD)-like (POLR3GL), mRNA [NM_032305]
A_24_P38572	1390000000	0.0405278983057698	NOL6	Homo sapiens nucleolar protein family 6 (RNA-associated) (NOL6), transcript variant alpha, mRNA [NM_022917]
A_33_P3407266	111000000	0.0405278983057698	GTF3C4	Homo sapiens general transcription factor IIIC, polypeptide 4, 90kDa (GTF3C4), mRNA [NM_012204]
A_33_P3273230	138000000	0.0405278983057698	HORMAD1	Homo sapiens HORMA domain containing 1 (HORMAD1), mRNA [NM_032132]
ERCC-00062_278	1070000000	0.0405461071740299		Unknown
A_24_P273157	-1140000000	0.0405461071740299	OBSCN	Homo sapiens obscurin, cytoskeletal calmodulin and titin-interacting RhoGEF (OBSCN), transcript variant 1, mRNA [NM_052843]
A_33_P3674851	-0.915051250000003	0.040776863252027	VPS36	Homo sapiens vacuolar protein sorting 36 homolog (S. cerevisiae) (VPS36), mRNA [NM_016075]
A_33_P3321611	134000000	0.0408447091334956	PHACTR4	Homo sapiens phosphatase and actin regulator 4 (PHACTR4), transcript variant 1, mRNA [NM_001048183]
A_33_P3327491	1920000000	0.0408447091334956
A_23_P434301	-1030000	0.0408447091334956	PTMA	Homo sapiens prothymosin, alpha (PTMA), transcript variant 2, mRNA [NM_002823]
A_23_P108785	-0.806932500000006	0.0409491099280942	ACTR3	Homo sapiens ARP3 actin-related protein 3 homolog (yeast) (ACTR3), mRNA [NM_005721]
A_23_P373031	1080000	0.0409875076019391	CACNA1C	Homo sapiens calcium channel, voltage-dependent, L type, alpha 1C subunit (CACNA1C), transcript variant 18, mRNA [NM_000719]
A_23_P258814	-0.965515425	0.0410366331862661	DPH3B	Homo sapiens DPH3B, KTI11 homolog B (S. cerevisiae) (DPH3B), mRNA [NM_080750]
A_33_P3308862	0.961532924999999	0.0410366331862661	FAM22A	Homo sapiens family with sequence similarity 22, member A (FAM22A), mRNA [NM_001099338]
A_33_P3411388	1470000000	0.0410366331862661	UNCX	Homo sapiens UNC homeobox (UNCX), mRNA [NM_001080461]
A_33_P3397443	0.767424574999995	0.0410366331862661	PKMYT1	Homo sapiens protein kinase, membrane associated tyrosine/threonine 1 (PKMYT1), transcript variant 2, mRNA [NM_182687]
A_33_P3256095	1420000	0.0410865652375679	LOC653056	PREDICTED: Homo sapiens hypothetical LOC653056 (LOC653056), miscRNA [XR_079375]
A_33_P3423440	-10400000	0.0411405594020481	ZNF720	Homo sapiens zinc finger protein 720 (ZNF720), mRNA [NM_001130913]
A_24_P365515	15300000	0.0411405594020481	FOXA2	Homo sapiens forkhead box A2 (FOXA2), transcript variant 1, mRNA [NM_021784]
A_23_P430670	2490000	0.0411453664956527	CHST5	Homo sapiens carbohydrate (N-acetylglucosamine 6-O) sulfotransferase 5 (CHST5), mRNA [NM_024533]
A_23_P28068	-0.809537650000002	0.0412952047827978	GTPBP3	Homo sapiens GTP binding protein 3 (mitochondrial) (GTPBP3), nuclear gene encoding mitochondrial protein, transcript variant IV, mRNA [NM_133644]
A_33_P3331282	204000000	0.0412970374749128	LOC648987	full-length cDNA clone CS0DB005YE10 of Neuroblastoma Cot 10-normalized of Homo sapiens (human). [CR598822]
A_33_P3311543	1920000000	0.0412970374749128		Q3MF38_ANAVT (Q3MF38) Extracellular solute-binding protein, family 3 precursor, partial (7%) [THC2489055]
A_33_P3350580	0.947246874999998	0.041388959337923		Homo sapiens cDNA FLJ16784 fis, clone CTONG2003764. [AK131548]
A_33_P3241081	1130000000	0.041388959337923	AKNAD1	Homo sapiens AKNA domain containing 1 (AKNAD1), mRNA [NM_152763]
A_23_P387537	138000000	0.041388959337923	PRRG3	Homo sapiens proline rich Gla (G-carboxyglutamic acid) 3 (transmembrane) (PRRG3), transcript variant 2, mRNA [NM_024082]
A_24_P587443	1800000000	0.041388959337923	LOC731852	PREDICTED: Homo sapiens hypothetical LOC731852 (LOC731852), mRNA [XM_001726466]
A_33_P3283400	2140000000	0.0414474552555506	LOC100130533	Homo sapiens cDNA FLJ35331 fis, clone PROST2014659. [AK092650]
A_33_P3240200	125000000	0.0414474552555506	DPCD	Homo sapiens deleted in primary ciliary dyskinesia homolog (mouse) (DPCD), mRNA [NM_015448]
A_33_P3651994	0.79385265	0.0416630575053005	GNL3LP1	Homo sapiens cDNA FLJ12595 fis, clone NT2RM4001344. [AK022657]
A_33_P3397743	2600000000	0.0416630575053005	LOC100128088	PREDICTED: Homo sapiens similar to hCG2042634 (LOC100128088), mRNA [XM_001718800]
A_33_P3278200	0.629045949999997	0.0416630575053005	LOC100131190	Homo sapiens cDNA FLJ44119 fis, clone THYMU1000600. [AK126107]
A_24_P319715	-0.80111325	0.0417198388098891	PDIA6	Homo sapiens protein disulfide isomerase family A, member 6 (PDIA6), mRNA [NM_005742]
A_33_P3392952	-0.647353500000003	0.0417219842461634	FOXK2	Homo sapiens forkhead box K2 (FOXK2), mRNA [NM_004514]
A_23_P39453	28700000	0.0417657936373634	MEX3D	Homo sapiens mex-3 homolog D (C. elegans) (MEX3D), mRNA [NM_203304]
A_33_P3344451	15000000	0.041819285939673	C16orf13	Homo sapiens chromosome 16 open reading frame 13 (C16orf13), transcript variant 1, mRNA [NM_032366]
A_23_P121095	-0.708711000000003	0.041819285939673	TOP2B	Homo sapiens topoisomerase (DNA) II beta 180kDa (TOP2B), mRNA [NM_001068]
A_33_P3285271	1550000000	0.0418202975226143	FMO6P	Homo sapiens flavin containing monooxygenase 6 pseudogene (FMO6P), non-coding RNA [NR_002601]
A_33_P3308434	0.983245624999999	0.0418716061577065	MORN1	Homo sapiens MORN repeat containing 1 (MORN1), mRNA [NM_024848]
A_33_P3422265	42300000	0.0418716061577065	LOC729305	Homo sapiens cDNA FLJ43050 fis, clone BRTHA3005046. [AK125040]
A_33_P3229452	1650000000	0.0418716061577065	FLJ44477	Homo sapiens cDNA FLJ44477 fis, clone UTERU2031703. [AK126441]
A_23_P100730	-0.782056749999999	0.0418716061577065	SKAP1	Homo sapiens src kinase associated phosphoprotein 1 (SKAP1), transcript variant 1, mRNA [NM_003726]
A_24_P116535	101000000	0.0418716061577065	MMP15	Homo sapiens matrix metallopeptidase 15 (membrane-inserted) (MMP15), mRNA [NM_002428]
A_33_P3692756	1660000000	0.0421590715529888	LOC723809	Homo sapiens hypothetical LOC723809 (LOC723809), non-coding RNA [NR_027374]
A_23_P93524	-0.914287500000002	0.0422246915070678	SAMD3	Homo sapiens sterile alpha motif domain containing 3 (SAMD3), transcript variant 1, mRNA [NM_001017373]
A_33_P3531979	148000000	0.0422246915070678		Homo sapiens, clone IMAGE:5398658, mRNA. [BC035922]
A_23_P131074	1970000000	0.0422803524346448	THEG	Homo sapiens Theg homolog (mouse) (THEG), transcript variant 1, mRNA [NM_016585]
A_33_P3416206	0.930401074999999	0.0422803524346448	ARHGAP17	Homo sapiens PP367 mRNA, complete cds. [AF258560]
A_32_P52330	1280000000	0.042512744785215	LOC113230	Homo sapiens hypothetical protein LOC113230 (LOC113230), non-coding RNA [NR_024282]
A_33_P3272948	-0.881814200000001	0.0425373442913586	C17orf107	Homo sapiens chromosome 17 open reading frame 107 (C17orf107), mRNA [NM_001145536]
A_33_P3273534	256000000000000	0.0425550360706004	KRT81	Homo sapiens keratin 81 (KRT81), mRNA [NM_002281]
A_23_P78134	-0.794665000000002	0.0425559326779726	TMEM93	Homo sapiens transmembrane protein 93 (TMEM93), transcript variant 1, mRNA [NM_001014764]
A_33_P3271171	29700000	0.0425559326779726	CNOT3	Homo sapiens mRNA; cDNA DKFZp434L061 (from clone DKFZp434L061); partial cds. [AL133647]
A_33_P3289396	2240000000	0.0427453143780056	LOC100133331	Homo sapiens hypothetical LOC100133331 (LOC100133331), non-coding RNA [NR_028327]
A_23_P339633	-0.863639975000002	0.0427453143780056	CCDC75	Homo sapiens coiled-coil domain containing 75 (CCDC75), mRNA [NM_174931]
A_23_P170901	258000000	0.0427453143780056	PACRG	Homo sapiens PARK2 co-regulated (PACRG), transcript variant 1, mRNA [NM_152410]
A_33_P3284152	122000000	0.0427792433639806		Putative uncharacterized protein ENSP00000386092 [Source:UniProtKB/TrEMBL;Acc:B5MCK9] [ENST00000407635]
A_33_P3320748	2750000000	0.0428402661316651	FDX1L	Homo sapiens ferredoxin 1-like (FDX1L), nuclear gene encoding mitochondrial protein, mRNA [NM_001031734]
A_24_P148235	-1830000	0.0428917770023705	RPS27	Homo sapiens ribosomal protein S27 (RPS27), mRNA [NM_001030]
A_33_P3235132	175000000	0.0429460093292041	LOC400968	Homo sapiens cDNA FLJ45884 fis, clone OCBBF3021166. [AK127783]
A_23_P37994	0.965179274999998	0.0429616371854614	TP53TG3	Homo sapiens TP53 target 3 (TP53TG3), mRNA [NM_016212]
A_32_P78681	1510000000	0.0430086267117116	GLP2R	glucagon-like peptide 2 receptor [Source:HGNC Symbol;Acc:4325] [ENST00000262441]
A_23_P100386	1560000000	0.0430086267117116	IL34	Homo sapiens interleukin 34 (IL34), transcript variant 1, mRNA [NM_152456]
A_33_P3232937	12600000	0.0430086267117116	LOC100133029	Homo sapiens cDNA FLJ38762 fis, clone KIDNE2013801. [AK096081]
A_33_P3305117	101000000	0.0430611234344389		Sequence 1281 from Patent EP1308459. [AX747756]
A_33_P3333708	273000000	0.043184720490285
A_23_P217917	0.697335450000001	0.043184720490285	GSTM4	Homo sapiens glutathione S-transferase mu 4 (GSTM4), transcript variant 2, mRNA [NM_147148]
A_33_P3334162	-14500000	0.043184720490285	LOC390806	PREDICTED: Homo sapiens similar to hCG1640108 (LOC390806), miscRNA [XR_019500]
A_24_P416961	243000000	0.0432411348036954	ARVCF	Homo sapiens armadillo repeat gene deletes in velocardiofacial syndrome (ARVCF), mRNA [NM_001670]
A_33_P3323847	-0.745239500000001	0.0433268150154475	RECQL4	Homo sapiens RecQ protein-like 4 (RECQL4), mRNA [NM_004260]
A_33_P3396635	277000000	0.0433378272094302	SSX3	Homo sapiens synovial sarcoma, X breakpoint 3 (SSX3), transcript variant 1, mRNA [NM_021014]
A_33_P3268234	163000000	0.0433378323922221	KRT39	Homo sapiens keratin 39 (KRT39), mRNA [NM_213656]
A_33_P3234317	-0.972255900000003	0.0434737520804256	RRAS2	Homo sapiens related RAS viral (r-ras) oncogene homolog 2 (RRAS2), transcript variant 1, mRNA [NM_012250]
A_23_P147397	-0.913917500000002	0.0434737520804256	DYNC2H1	Homo sapiens dynein, cytoplasmic 2, heavy chain 1 (DYNC2H1), transcript variant 2, mRNA [NM_001080463]
A_24_P42389	2090000000	0.0434888916477045	OTUD6A	Homo sapiens OTU domain containing 6A (OTUD6A), mRNA [NM_207320]
A_23_P11160	-0.695795075000001	0.0434888916477045	MAP7D3	Homo sapiens MAP7 domain containing 3 (MAP7D3), transcript variant 1, mRNA [NM_024597]
A_23_P21673	-0.784921750000002	0.0434888916477045	KIAA1797	Homo sapiens KIAA1797 (KIAA1797), mRNA [NM_017794]
A_33_P3394605	34300000	0.0434888916477045	HMG20B	Homo sapiens high-mobility group 20B (HMG20B), mRNA [NM_006339]
A_33_P3295550	12400000	0.0434888916477045	TET1	Homo sapiens tet oncogene 1 (TET1), mRNA [NM_030625]
A_23_P123164	3540000000	0.0434888916477045	OR6W1P	Homo sapiens olfactory receptor, family 6, subfamily W, member 1 pseudogene (OR6W1P), non-coding RNA [NR_002140]
A_33_P3322046	0.953620599999999	0.0434888916477045		Q5JNZ5_HUMAN (Q5JNZ5) Ribosomal protein S26-like 1, partial (41%) [THC2596076]
A_24_P11436	16600000	0.0437434987157644	TTC22	Homo sapiens tetratricopeptide repeat domain 22 (TTC22), transcript variant 2, mRNA [NM_017904]
A_32_P22078	-104000000	0.0438406159898371	RPS9	Homo sapiens ribosomal protein S9 (RPS9), mRNA [NM_001013]
A_33_P3358228	1650000000	0.0438406159898371	VWA2	Homo sapiens von Willebrand factor A domain containing 2 (VWA2), mRNA [NM_198496]
A_33_P3328365	0.750256924999999	0.0440289072546642		RC6-HT0839-310700-011-H04 HT0839 Homo sapiens cDNA, mRNA sequence [BF355127]
A_23_P200216	-11900000	0.0440289072546642	MAGOH	Homo sapiens mago-nashi homolog, proliferation-associated (Drosophila) (MAGOH), mRNA [NM_002370]
A_24_P121956	0.850478374999998	0.0442683223853292	TMEM86B	Homo sapiens transmembrane protein 86B (TMEM86B), mRNA [NM_173804]
A_23_P250813	-0.643937600000001	0.0442730644243141	WRN	Homo sapiens Werner syndrome, RecQ helicase-like (WRN), mRNA [NM_000553]
A_23_P57941	-0.77136825	0.0442730644243141	RBM6	Homo sapiens RNA binding motif protein 6 (RBM6), transcript variant 1, mRNA [NM_005777]
A_33_P3389018	1590000000	0.0442730644243141	OR4F15	Homo sapiens olfactory receptor, family 4, subfamily F, member 15 (OR4F15), mRNA [NM_001001674]
A_24_P48403	-11200000	0.0442730644243141	YES1	Homo sapiens v-yes-1 Yamaguchi sarcoma viral oncogene homolog 1 (YES1), mRNA [NM_005433]
A_23_P14302	238000000	0.0442730644243141	C14orf139	Homo sapiens chromosome 14 open reading frame 139 (C14orf139), non-coding RNA [NR_026779]
A_33_P3260862	1590000000	0.0444141644361808		ALU7_HUMAN (P39194) Alu subfamily SQ sequence contamination warning entry, partial (14%) [THC2503512]
A_33_P3213082	-1040000000	0.0444733449155209		Homo sapiens cDNA FLJ14031 fis, clone HEMBA1004335. [AK024093]
A_23_P85783	-146000000	0.0445464289563678	PHGDH	Homo sapiens phosphoglycerate dehydrogenase (PHGDH), mRNA [NM_006623]
A_23_P256391	-0.903625175	0.0445464289563678	GOLGA4	Homo sapiens golgin A4 (GOLGA4), transcript variant 2, mRNA [NM_002078]
A_23_P30495	-0.741439000000002	0.0445464289563678	HMGCR	Homo sapiens 3-hydroxy-3-methylglutaryl-Coenzyme A reductase (HMGCR), transcript variant 1, mRNA [NM_000859]
A_23_P200493	-1000000	0.0445518165938697	LBR	Homo sapiens lamin B receptor (LBR), transcript variant 1, mRNA [NM_002296]
A_23_P257593	-0.550286400000002	0.0446145009428714	LOH12CR1	Homo sapiens loss of heterozygosity, 12, chromosomal region 1 (LOH12CR1), mRNA [NM_058169]
A_33_P3353496	0.921384249999996	0.0446188523306745	GJD4	Homo sapiens gap junction protein, delta 4, 40.1kDa (GJD4), mRNA [NM_153368]
A_33_P3295228	0.828949074999997	0.0446484717005394		Homo sapiens clone DNA170192 AALS9165 (UNQ9165) mRNA, complete cds. [AY358211]
A_33_P3383422	-0.763437250000002	0.0447359964894359	DHRS4	Homo sapiens dehydrogenase/reductase (SDR family) member 4 (DHRS4), mRNA [NM_021004]
A_24_P128683	0.849517999999996	0.0448059432269951	C2orf24	Homo sapiens chromosome 2 open reading frame 24 (C2orf24), mRNA [NM_015680]
A_24_P305764	-0.854341750000003	0.0448352327886946	SMS	Homo sapiens spermine synthase (SMS), mRNA [NM_004595]
A_23_P91076	-0.870622850000002	0.0448352327886946	TMEM87B	Homo sapiens transmembrane protein 87B (TMEM87B), mRNA [NM_032824]
A_33_P3337026	1710000000	0.0448873289618838		solute carrier family 6 (neurotransmitter transporter, creatine), member 8 [Source:HGNC Symbol;Acc:11055] [ENST00000328897]
A_23_P100517	-0.757126975	0.0448873289618838	TMEM170A	Homo sapiens transmembrane protein 170A (TMEM170A), mRNA [NM_145254]
A_33_P3413463	-0.775694125000001	0.0448873289618838	BRF1	Homo sapiens BRF1 homolog, subunit of RNA polymerase III transcription initiation factor IIIB (S. cerevisiae) (BRF1), transcript variant 1, mRNA [NM_001519]
A_24_P303874	13800000	0.0448873289618838	C9orf62	Homo sapiens chromosome 9 open reading frame 62, mRNA (cDNA clone MGC:35463 IMAGE:5193354), complete cds. [BC034752]
A_23_P31945	-1800000000	0.0448873289618838	IL33	Homo sapiens interleukin 33 (IL33), mRNA [NM_033439]
A_33_P3277097	1320000000	0.0448873289618838	LY6G6E	Homo sapiens mRNA for truncated LY6G6E protein, splice variant 2. [AJ315539]
A_33_P3236441	11300000	0.0448873289618838	LDHAL6A	Homo sapiens lactate dehydrogenase A-like 6A (LDHAL6A), transcript variant 1, mRNA [NM_144972]
A_33_P3353365	2170000000	0.0448873289618838	SLC17A4	Homo sapiens solute carrier family 17 (sodium phosphate), member 4, mRNA (cDNA clone IMAGE:40006613), complete cds. [BC109207]
A_24_P63522	-0.795667950000001	0.0448881269494921	HMGCS1	Homo sapiens 3-hydroxy-3-methylglutaryl-Coenzyme A synthase 1 (soluble) (HMGCS1), transcript variant 2, mRNA [NM_002130]
A_33_P3289976	1090000	0.0448881269494921
A_23_P330908	-0.593896850000003	0.0450212222316024	DERL1	Homo sapiens Der1-like domain family, member 1 (DERL1), transcript variant 1, mRNA [NM_024295]
A_33_P3378644	0.693939224999998	0.0450212222316024	PHC1	Homo sapiens polyhomeotic homolog 1 (Drosophila) (PHC1), mRNA [NM_004426]
A_23_P114299	-0.736286375000002	0.0450447115914164	CXCR3	Homo sapiens chemokine (C-X-C motif) receptor 3 (CXCR3), transcript variant A, mRNA [NM_001504]
A_23_P46725	-0.815588900000002	0.0450447115914164	EPC1	Homo sapiens enhancer of polycomb homolog 1 (Drosophila) (EPC1), mRNA [NM_025209]
A_23_P102117	108000000	0.0450777709767048	WNT10A	Homo sapiens wingless-type MMTV integration site family, member 10A (WNT10A), mRNA [NM_025216]
A_23_P25868	-0.8327878	0.0452706191893986	NAA30	Homo sapiens N(alpha)-acetyltransferase 30, NatC catalytic subunit (NAA30), mRNA [NM_001011713]
A_33_P3281018	0.955884824999998	0.0452923356384616		DB074148 TESTI4 Homo sapiens cDNA clone TESTI4017688 5', mRNA sequence [DB074148]
A_33_P3218760	-0.890101500000002	0.0453920644715894	UPF2	Homo sapiens UPF2 regulator of nonsense transcripts homolog (yeast) (UPF2), transcript variant 1, mRNA [NM_080599]
A_24_P65722	0.842073125	0.0454509860234063	LILRB4	leukocyte immunoglobulin-like receptor, subfamily B (with TM and ITIM domains), member 4 [Source:HGNC Symbol;Acc:6608] [ENST00000391736]
A_33_P3362249	2440000	0.0454509860234063	LOC100132217	Homo sapiens cDNA FLJ46348 fis, clone TESTI4047569. [AK128836]
A_23_P338495	15000000	0.0455247583938312	MARCH8	Homo sapiens membrane-associated ring finger (C3HC4) 8 (MARCH8), transcript variant 6, mRNA [NM_001002265]
A_23_P406135	0.646664749999999	0.0455366976839758	IFT172	Homo sapiens intraflagellar transport 172 homolog (Chlamydomonas) (IFT172), mRNA [NM_015662]
A_24_P184445	177000000	0.0455366976839758	MMP19	Homo sapiens matrix metallopeptidase 19 (MMP19), transcript variant 1, mRNA [NM_002429]
A_33_P3421748	-0.575603000000003	0.0455366976839758		SON DNA binding protein [Source:HGNC Symbol;Acc:11183] [ENST00000381679]
A_33_P3291510	1580000000	0.0457029312256149	VCY	Homo sapiens variable charge, Y-linked (VCY), mRNA [NM_004679]
A_23_P41327	-0.640662000000001	0.0457029312256149	LYAR	Homo sapiens Ly1 antibody reactive homolog (mouse) (LYAR), transcript variant 1, mRNA [NM_017816]
A_33_P3234521	1020000000	0.0457029312256149	DIS3L	Homo sapiens cDNA FLJ38088 fis, clone CTONG2020031, weakly similar to Mitotic control protein dis3. [AK095407]
A_33_P3344044	2210000000	0.0458357350948678
A_33_P3247095	15200000	0.0458357350948678		Putative uncharacterized protein ENSP00000381143 Fragment [Source:UniProtKB/TrEMBL;Acc:A8MWL9] [ENST00000398068]
A_23_P65466	1100000000	0.0458389972331876	RAB2B	Homo sapiens RAB2B, member RAS oncogene family (RAB2B), transcript variant 1, mRNA [NM_032846]
A_23_P142969	-0.880232625000001	0.0458389972331876	ZNF2	Homo sapiens zinc finger protein 2 (ZNF2), transcript variant 1, mRNA [NM_021088]
A_23_P387045	-0.717064250000002	0.0458389972331876	CCDC107	Homo sapiens coiled-coil domain containing 107 (CCDC107), mRNA [NM_174923]
A_33_P3352544	0.712299999999997	0.0458389972331876	ACOT8	Homo sapiens acyl-CoA thioesterase 8 (ACOT8), transcript variant 1, mRNA [NM_005469]
A_23_P345942	-0.751621225	0.0458389972331876	NDUFAF2	Homo sapiens NADH dehydrogenase (ubiquinone) 1 alpha subcomplex, assembly factor 2 (NDUFAF2), nuclear gene encoding mitochondrial protein, mRNA [NM_174889]
A_33_P3272990	1520000000	0.0458389972331876	FKBP8	Homo sapiens FK506 binding protein 8, 38kDa (FKBP8), mRNA [NM_012181]
A_33_P3381305	0.656327599999997	0.0458389972331876	LOC100132614	PREDICTED: Homo sapiens hypothetical LOC100132614 (LOC100132614), partial mRNA [XM_001718005]
A_33_P3358342	0.909642249999997	0.0460391855635029	SIAH2	Homo sapiens seven in absentia homolog 2 (Drosophila) (SIAH2), mRNA [NM_005067]
A_23_P168951	-0.61548075	0.0461221171253058	ZHX2	Homo sapiens zinc fingers and homeoboxes 2 (ZHX2), mRNA [NM_014943]
A_23_P168916	220000000	0.0461265130015301	CA1	Homo sapiens carbonic anhydrase I (CA1), transcript variant 2, mRNA [NM_001738]
A_23_P154539	-0.919459500000002	0.0461361663097821	PRPF6	Homo sapiens PRP6 pre-mRNA processing factor 6 homolog (S. cerevisiae) (PRPF6), mRNA [NM_012469]
A_33_P3369790	0.799704725	0.0461630336686685	GGN	Homo sapiens gametogenetin (GGN), mRNA [NM_152657]
A_23_P123905	-0.531517750000001	0.0462002098274268	EXOSC3	Homo sapiens exosome component 3 (EXOSC3), transcript variant 1, mRNA [NM_016042]
A_33_P3347971	-1040000000	0.0462275600396758	TPD52	Homo sapiens tumor protein D52 (TPD52), transcript variant 1, mRNA [NM_001025252]
A_33_P3249529	-0.801130750000002	0.0462356636897984	PCNX	Homo sapiens pecanex homolog (Drosophila) (PCNX), mRNA [NM_014982]
A_33_P3281478	13700000	0.0462983199477612
A_23_P77000	1550000000	0.0462983199477612	VASH1	Homo sapiens vasohibin 1 (VASH1), mRNA [NM_014909]
A_23_P412392	-0.61676375	0.0465962944505731	SEC22B	Homo sapiens SEC22 vesicle trafficking protein homolog B (S. cerevisiae) (gene/pseudogene) (SEC22B), mRNA [NM_004892]
A_23_P301995	314000000	0.0466492731075566	LIN9	Homo sapiens lin-9 homolog (C. elegans) (LIN9), mRNA [NM_173083]
A_33_P3342056	-0.7097125	0.0466492731075566	TIGIT	Homo sapiens T cell immunoreceptor with Ig and ITIM domains (TIGIT), mRNA [NM_173799]
A_24_P348083	12900000	0.04666621639412	RNF165	Homo sapiens cDNA FLJ90080 fis, clone HEMBA1004797. [AK074561]
A_23_P387057	-0.813763	0.04666621639412	TUBB	Homo sapiens tubulin, beta (TUBB), mRNA [NM_178014]
A_32_P76627	-1450000000	0.0466688740591021		full-length cDNA clone CS0DI013YN06 of Placenta Cot 25-normalized of Homo sapiens (human). [CR597597]
A_33_P3399468	157000000	0.0466688740591021		Homo sapiens cDNA, FLJ18157. [AK311115]
A_33_P3275948	-0.950421925000002	0.0469512656994007	STARD3NL	Homo sapiens STARD3 N-terminal like (STARD3NL), mRNA [NM_032016]
A_33_P3416622	22900000	0.0469512656994007	C21orf136	Homo sapiens cDNA FLJ16545 fis, clone OCBBF3004972. [AK131425]
A_23_P8142	22200000	0.046980212381347	CLPS	Homo sapiens colipase, pancreatic (CLPS), mRNA [NM_001832]
A_23_P91104	235000000	0.046980212381347	KCNK3	Homo sapiens potassium channel, subfamily K, member 3 (KCNK3), mRNA [NM_002246]
A_33_P3213512	0.699338924999999	0.046980212381347	LOC100131988	PREDICTED: Homo sapiens hypothetical LOC100131988 (LOC100131988), mRNA [XM_001714899]
A_33_P3681776	1500000000	0.046980212381347	LOC255512	Homo sapiens hypothetical LOC255512 (LOC255512), non-coding RNA [NR_029409]
A_24_P804667	-0.729557250000003	0.0470069646063197	METTL12	Homo sapiens methyltransferase like 12 (METTL12), nuclear gene encoding mitochondrial protein, mRNA [NM_001043229]
A_23_P120435	0.942769524999997	0.0470069646063197	WFDC3	Homo sapiens WAP four-disulfide core domain 3 (WFDC3), mRNA [NM_080614]
A_33_P3414789	0.822966074999999	0.0471222570002931	FSD1	Homo sapiens fibronectin type III and SPRY domain containing 1 (FSD1), mRNA [NM_024333]
A_23_P59099	1270000000	0.0471891519752239	OR11A1	Homo sapiens olfactory receptor, family 11, subfamily A, member 1 (OR11A1), mRNA [NM_013937]
A_32_P114284	-103000000	0.0471891519752239	IKZF2	Homo sapiens IKAROS family zinc finger 2 (Helios) (IKZF2), transcript variant 2, mRNA [NM_001079526]
A_23_P109026	25600000	0.0472016529325507	KCNK15	Homo sapiens potassium channel, subfamily K, member 15 (KCNK15), mRNA [NM_022358]
A_33_P3306287	1230000000	0.0472016529325507	METT10D	Homo sapiens methyltransferase 10 domain containing (METT10D), mRNA [NM_024086]
A_23_P123853	1140000000	0.0472016529325507	CCL19	Homo sapiens chemokine (C-C motif) ligand 19 (CCL19), mRNA [NM_006274]
A_23_P26976	1900000000	0.0473067940479736	CHAD	Homo sapiens chondroadherin (CHAD), mRNA [NM_001267]
A_33_P3287716	15000000	0.0473067940479736	LOC100129292	Homo sapiens cDNA FLJ46168 fis, clone TESTI4003279. [AK128048]
A_23_P211985	-0.855618950000003	0.0474101063972879	SNRK	Homo sapiens SNF related kinase (SNRK), transcript variant 1, mRNA [NM_017719]
A_33_P3387170	2670000000	0.0474101063972879	LOC100129196	Homo sapiens, clone IMAGE:6042806, mRNA. [BC044253]
A_33_P3312754	1330000	0.0474101063972879
A_32_P207124	0.894010124999998	0.0474493669503844	CT47A11	Homo sapiens cancer/testis antigen family 47, member A11 (CT47A11), mRNA [NM_173571]
A_23_P127995	-0.758979000000002	0.0474493669503844	CLNS1A	Homo sapiens chloride channel, nucleotide-sensitive, 1A (CLNS1A), mRNA [NM_001293]
A_33_P3357397	-1170000	0.0475036660718016		Human T cell receptor V-beta 4 precursor mRNA, partial cds. [U51445]
A_33_P3222932	210000000	0.0475036660718016	SHISA8	PREDICTED: Homo sapiens transmembrane protein 46-like (LOC440829), mRNA [XM_496530]
A_33_P3381338	13700000	0.0475747892512347	TNXB	Homo sapiens tenascin XB (TNXB), transcript variant XB, mRNA [NM_019105]
A_33_P3390236	0.776171124999999	0.0475986905134939	LOC338963	Homo sapiens hypothetical protein LOC338963, mRNA (cDNA clone IMAGE:5167857), partial cds. [BC041443]
A_33_P3264419	-0.702507250000002	0.0475986905134939	YTHDF3	Homo sapiens YTH domain family, member 3 (YTHDF3), mRNA [NM_152758]
A_23_P127128	-0.786855750000001	0.047600150078769	DNAJC1	Homo sapiens DnaJ (Hsp40) homolog, subfamily C, member 1 (DNAJC1), mRNA [NM_022365]
A_23_P60227	13100000	0.0476331539172907	CCIN	Homo sapiens calicin (CCIN), mRNA [NM_005893]
A_33_P3279581	1510000000	0.0476373005869789	CSNK1G1	Homo sapiens cDNA FLJ58702 complete cds, highly similar to Casein kinase I isoform gamma-1 (EC 2.7.11.1). [AK301858]
A_33_P3381092	-18500000	0.0476643639079607	OR10W1	Homo sapiens olfactory receptor, family 10, subfamily W, member 1 (OR10W1), mRNA [NM_207374]
A_24_P340853	-1040000000	0.0476734339654374	PARP10	Homo sapiens poly (ADP-ribose) polymerase family, member 10 (PARP10), mRNA [NM_032789]
A_33_P3359724	16700000	0.047691483543677		Uncharacterized protein C1orf194 [Source:UniProtKB/Swiss-Prot;Acc:Q5T5A4] [ENST00000369942]
A_23_P109322	1530000000	0.047691483543677	PCP4	Homo sapiens Purkinje cell protein 4 (PCP4), mRNA [NM_006198]
A_23_P123071	107000000	0.047727268615323	CAV2	Homo sapiens caveolin 2 (CAV2), transcript variant 1, mRNA [NM_001233]
A_33_P3231677	1260000000	0.0477495158063772
A_33_P3390042	22400000	0.0478700127212708	LOC143188	Homo sapiens hypothetical LOC143188 (LOC143188), non-coding RNA [NR_015409]
A_33_P3870056	11900000	0.0479723570442988	LOC283335	Homo sapiens cDNA FLJ39153 fis, clone OCBBF2001931. [AK096472]
A_23_P171359	-0.694788875000002	0.0479723570442988	WDR44	Homo sapiens WD repeat domain 44 (WDR44), mRNA [NM_019045]
A_23_P81926	14000000	0.0480364183591542	PSORS1C2	Homo sapiens psoriasis susceptibility 1 candidate 2 (PSORS1C2), mRNA [NM_014069]
A_33_P3268224	-147000000	0.0480364183591542	SPATA5	Homo sapiens spermatogenesis associated 5 (SPATA5), mRNA [NM_145207]
A_33_P3264746	1140000	0.0480364183591542
A_23_P36183	-1040000000	0.0480636835316383	GTF2H1	Homo sapiens general transcription factor IIH, polypeptide 1, 62kDa (GTF2H1), transcript variant 1, mRNA [NM_005316]
A_33_P3273255	16600000	0.0481649204559102	ZNF761	Homo sapiens zinc finger protein 761, mRNA (cDNA clone IMAGE:5399388), complete cds. [BC071639]
A_23_P211007	-0.773146525000001	0.0481649204559102	NRIP1	Homo sapiens nuclear receptor interacting protein 1 (NRIP1), mRNA [NM_003489]
A_33_P3247858	11100000	0.0481649204559102	MPP1	Homo sapiens membrane protein, palmitoylated 1, 55kDa (MPP1), transcript variant 3, mRNA [NM_001166461]
A_33_P3259522	2370000000	0.0481765690362814	CDCP2	Homo sapiens CUB domain containing protein 2 (CDCP2), mRNA [NM_201546]
A_24_P341535	229000000	0.0482052110949893	LOC388152	Homo sapiens hypothetical LOC388152 (LOC388152), non-coding RNA [NR_027001]
A_33_P3400653	-0.70511325	0.0482601980982948	BNIP2	BCL2/adenovirus E1B 19kDa interacting protein 2 [Source:HGNC Symbol;Acc:1083] [ENST00000267859]
A_33_P3232688	159000000	0.0482961002038151	CSF2RA	colony stimulating factor 2 receptor, alpha, low-affinity (granulocyte-macrophage) [Source:HGNC Symbol;Acc:2435] [ENST00000381524]
A_33_P3352085	1460000000	0.048311720337598		Q6IMN1_HUMAN (Q6IMN1) Growth arrest-specific 6, partial (13%) [THC2591638]
A_33_P3306948	1840000000	0.048311720337598	LRP6	Homo sapiens low density lipoprotein receptor-related protein 6 (LRP6), mRNA [NM_002336]
A_24_P15640	150000000	0.048311720337598		Homo sapiens chromosome 19 open reading frame 31, mRNA (cDNA clone MGC:168631 IMAGE:9021008), complete cds. [BC137015]
A_33_P3332248	1690000000	0.048311720337598		Homo sapiens cDNA, FLJ18600. [AK311558]
A_23_P83751	-10600000	0.048311720337598	C11orf63	Homo sapiens chromosome 11 open reading frame 63 (C11orf63), transcript variant 1, mRNA [NM_024806]
A_33_P3360392	2000000000	0.048311720337598	NCRNA00092	Homo sapiens non-protein coding RNA 92 (NCRNA00092), non-coding RNA [NR_024129]
A_33_P3228732	2060000000	0.0483363229038965	LOC100131551	Homo sapiens hypothetical LOC100131551 (LOC100131551), non-coding RNA [NR_024480]
A_23_P130731	0.734956499999997	0.0483363229038965	TBC1D17	Homo sapiens TBC1 domain family, member 17 (TBC1D17), transcript variant 1, mRNA [NM_024682]
A_33_P3409886	0.994835500000001	0.0483496025169013	VAMP2	Homo sapiens vesicle-associated membrane protein 2 (synaptobrevin 2) (VAMP2), mRNA [NM_014232]
A_23_P83453	-0.828404500000001	0.0483496025169013	SMARCC1	Homo sapiens SWI/SNF related, matrix associated, actin dependent regulator of chromatin, subfamily c, member 1 (SMARCC1), mRNA [NM_003074]
A_33_P3299898	1090000000	0.0483496025169013	CTSLL2	Homo sapiens cDNA, FLJ99150. [AK309109]
A_33_P3394075	-15500000	0.0483496025169013	RIT1	Homo sapiens Ras-like without CAAX 1 (RIT1), mRNA [NM_006912]
A_33_P3395823	201000000	0.0483496025169013	KCNQ2	Homo sapiens potassium voltage-gated channel, KQT-like subfamily, member 2 (KCNQ2), transcript variant 5, mRNA [NM_172109]
A_23_P73142	0.668601949999999	0.0483496025169013	TACO1	Homo sapiens translational activator of mitochondrially encoded cytochrome c oxidase I (TACO1), nuclear gene encoding mitochondrial protein, mRNA [NM_016360]
A_23_P82523	-10300000	0.0483496025169013	ABCB1	Homo sapiens ATP-binding cassette, sub-family B (MDR/TAP), member 1 (ABCB1), mRNA [NM_000927]
A_33_P3378284	132000000	0.0483542810610094	COX6B2	Homo sapiens cytochrome c oxidase subunit VIb polypeptide 2 (testis) (COX6B2), mRNA [NM_144613]
A_33_P3220149	115000000000000	0.0483908743796075	MAML1	Homo sapiens mRNA for mastermind-like 1 variant protein. [AB209135]
A_33_P3217347	-0.630703500000003	0.0484272881094396	PJA1	Homo sapiens praja ring finger 1 (PJA1), transcript variant 3, mRNA [NM_022368]
A_33_P3379136	15300000	0.0486228491663775
A_23_P325726	2980000000	0.0486833318979962	ACOT11	Homo sapiens acyl-CoA thioesterase 11 (ACOT11), transcript variant 1, mRNA [NM_015547]
A_23_P46627	12300000	0.0486833318979962	ADIPOR1	Homo sapiens adiponectin receptor 1 (ADIPOR1), transcript variant 1, mRNA [NM_015999]
A_33_P3407105	0.923187124999998	0.0486833318979962	YTHDF1	Homo sapiens YTH domain family, member 1 (YTHDF1), mRNA [NM_017798]
A_33_P3347147	-176000000	0.0486833318979962	SUPT3H	Homo sapiens suppressor of Ty 3 homolog (S. cerevisiae) (SUPT3H), transcript variant 2, mRNA [NM_181356]
A_33_P3258004	19200000	0.0486833318979962	ANKS1B	Homo sapiens ankyrin repeat and sterile alpha motif domain containing 1B (ANKS1B), transcript variant 1, mRNA [NM_152788]
A_23_P56328	17900000	0.0486833318979962	PLVAP	Homo sapiens plasmalemma vesicle associated protein (PLVAP), mRNA [NM_031310]
A_33_P3210443	197000000	0.0486833318979962	LOC145216	Homo sapiens cDNA FLJ25257 fis, clone STM04517. [AK057986]
A_23_P62276	-0.57638735	0.0486833318979962	NKAP	Homo sapiens NFKB activating protein (NKAP), mRNA [NM_024528]
A_33_P3228757	179000000	0.0486833318979962	ZNF814	Homo sapiens zinc finger protein 814 (ZNF814), mRNA [NM_001144989]
A_33_P3311611	1570000000	0.0486833318979962	COL6A4P2	Homo sapiens collagen VI alpha 4 pseudogene 2 (COL6A4P2), non-coding RNA [NR_027898]
A_23_P39024	-0.673866500000001	0.0486833318979962	WDR83	Homo sapiens WD repeat domain 83 (WDR83), transcript variant 2, mRNA [NM_032332]
A_33_P3289167	2830000000	0.0486833318979962	ZBTB32	Homo sapiens zinc finger and BTB domain containing 32 (ZBTB32), mRNA [NM_014383]
A_33_P3244828	1690000000	0.0486833318979962
A_23_P60286	-0.712966700000001	0.0486833318979962	EIF4B	Homo sapiens eukaryotic translation initiation factor 4B (EIF4B), mRNA [NM_001417]
A_33_P3340007	0.67926355	0.0486833318979962	LOC220429	Homo sapiens CTAGE family, member 5 pseudogene (LOC220429), non-coding RNA [NR_003268]
A_23_P29067	13700000	0.0486833318979962	TMPRSS2	Homo sapiens transmembrane protease, serine 2 (TMPRSS2), transcript variant 2, mRNA [NM_005656]
A_33_P3235975	-0.817043200000001	0.0486833318979962	CHCHD6	Homo sapiens coiled-coil-helix-coiled-coil-helix domain containing 6 (CHCHD6), mRNA [NM_032343]
A_33_P3376090	1950000000	0.0486833318979962	OR1J4	Homo sapiens olfactory receptor, family 1, subfamily J, member 4 (OR1J4), mRNA [NM_001004452]
A_23_P361448	13600000	0.0486833318979962	SESN3	Homo sapiens sestrin 3 (SESN3), mRNA [NM_144665]
A_32_P14850	0.869173999999999	0.0486833318979962	NPIPL2	Synthetic construct Homo sapiens clone IMAGE:100063965, MGC:193144 nuclear pore complex interacting protein-like 2 (NPIPL2) mRNA, encodes complete protein. [BC160029]
A_23_P102262	-0.607665375000003	0.0488842508411306	MRPL19	Homo sapiens mitochondrial ribosomal protein L19 (MRPL19), nuclear gene encoding mitochondrial protein, mRNA [NM_014763]
A_33_P3272160	-0.687987000000003	0.0489236531732657	REXO4	Homo sapiens REX4, RNA exonuclease 4 homolog (S. cerevisiae) (REXO4), mRNA [NM_020385]
A_33_P3388745	2230000000	0.0489236531732657	LOC100132207	Homo sapiens cDNA FLJ41345 fis, clone BRAWH2002761. [AK123339]
A_33_P3382489	1620000000	0.048936513155946
A_23_P99360	-0.771336500000004	0.0490105480025703	TRIM13	Homo sapiens tripartite motif-containing 13 (TRIM13), transcript variant 3, mRNA [NM_213590]
A_33_P3871347	177000000	0.0491015705800398	SNED1	Homo sapiens sushi, nidogen and EGF-like domains 1 (SNED1), mRNA [NM_001080437]
A_33_P3325429	26700000	0.0491159438737599		Homo sapiens mRNA for T cell receptor beta variable 5, partial cds, clone: un 66. [AB306153]
A_23_P500206	1250000000	0.0491512243912039	IL17RE	Homo sapiens interleukin 17 receptor E (IL17RE), transcript variant 5, mRNA [NM_153483]
A_33_P3405789	-0.606291725000002	0.0491512243912039	TULP3	Homo sapiens tubby like protein 3 (TULP3), transcript variant 1, mRNA [NM_003324]
A_23_P13663	-0.91273425	0.0491971515534457	FAM60A	Homo sapiens family with sequence similarity 60, member A (FAM60A), transcript variant 2, mRNA [NM_021238]
A_33_P3270639	188000000	0.0491996568862498
A_23_P254120	0.809325999999999	0.0491996568862498	FBXO9	Homo sapiens F-box protein 9 (FBXO9), transcript variant 2, mRNA [NM_033480]
A_33_P3377060	-0.677141000000002	0.0491996568862498	SSR1	Homo sapiens signal sequence receptor, alpha (SSR1), mRNA [NM_003144]
A_33_P3358799	0.721924249999999	0.0491996568862498	SLC35C2	Homo sapiens solute carrier family 35, member C2 (SLC35C2), transcript variant 1, mRNA [NM_173179]
A_33_P3876192	1880000000	0.0491996568862498	IGLV1-44	AGENCOURT_8487616 NIH_MGC_113 Homo sapiens cDNA clone IMAGE:6300723 5', mRNA sequence [BQ708343]
A_33_P3278303	0.691804475	0.0491996568862498
A_33_P3771899	0.983646549999999	0.0492429687422713		AGENCOURT_6773311 NIH_MGC_128 Homo sapiens cDNA clone IMAGE:5811573 5', mRNA sequence [BQ278507]
A_33_P3255716	1280000000	0.0492723153888017	LOC285095	Putative uncharacterized protein ENSP00000385767 [Source:UniProtKB/TrEMBL;Acc:B5MC26] [ENST00000401641]
A_33_P3401701	2590000000	0.0492723153888017	EDNRA	Homo sapiens endothelin receptor type A (EDNRA), transcript variant 1, mRNA [NM_001957]
A_24_P943997	-1320000000	0.04928584745313	ARL5B	Homo sapiens ADP-ribosylation factor-like 5B (ARL5B), mRNA [NM_178815]
A_23_P214766	-0.906711250000004	0.04928584745313	HIVEP2	Homo sapiens human immunodeficiency virus type I enhancer binding protein 2 (HIVEP2), mRNA [NM_006734]
A_33_P3239184	0.994164375	0.04928584745313	LOC100134235	PREDICTED: Homo sapiens similar to hCG1642820 (LOC100134235), mRNA [XM_001719493]
A_23_P365248	1160000000	0.04928584745313	KCNG4	Homo sapiens potassium voltage-gated channel, subfamily G, member 4 (KCNG4), mRNA [NM_172347]
A_33_P3892710	118000000	0.04928584745313	SNORA22	DKFZp686E1139_r1 686 (synonym: hlcc3) Homo sapiens cDNA clone DKFZp686E1139 5', mRNA sequence [AL706006]
A_23_P99027	-0.654392750000003	0.04928584745313	PTPN11	Homo sapiens protein tyrosine phosphatase, non-receptor type 11 (PTPN11), mRNA [NM_002834]
A_23_P68970	-0.669430875000002	0.0492915593088882	ARFGAP3	Homo sapiens ADP-ribosylation factor GTPase activating protein 3 (ARFGAP3), transcript variant 1, mRNA [NM_014570]
A_32_P40547	237000000000000	0.0492915593088882	MEG3	Homo sapiens maternally expressed 3 (non-protein coding) (MEG3), transcript variant 1, non-coding RNA [NR_002766]
A_24_P21056	-0.753268025000002	0.0492915593088882	PHF14	Homo sapiens PHD finger protein 14 (PHF14), transcript variant 1, mRNA [NM_001007157]
A_33_P3357954	1290000000	0.0492915593088882	ETV1	Homo sapiens ets variant 1 (ETV1), transcript variant 1, mRNA [NM_004956]
A_23_P259054	-0.807647749999999	0.0492915593088882	SNX14	Homo sapiens sorting nexin 14 (SNX14), transcript variant 1, mRNA [NM_153816]
A_23_P82979	2090000000	0.0493481706630276	LAMC3	Homo sapiens laminin, gamma 3 (LAMC3), mRNA [NM_006059]
A_33_P3276053	-0.694615975	0.0493481706630276	LOC100130135	PREDICTED: Homo sapiens hypothetical LOC100130135 (LOC100130135), mRNA [XM_001717607]
A_24_P84781	2110000	0.0495007008497662		Homo sapiens mRNA; cDNA DKFZp686I0814 (from clone DKFZp686I0814). [AL832161]
A_33_P3294159	201000000	0.0495007008497662	CALY	Homo sapiens calcyon neuron-specific vesicular protein (CALY), mRNA [NM_015722]
A_23_P65967	0.788406249999998	0.0495621582659317	SLC38A7	Homo sapiens solute carrier family 38, member 7 (SLC38A7), mRNA [NM_018231]
A_23_P70387	178000000	0.0495621582659317	APOBEC2	Homo sapiens apolipoprotein B mRNA editing enzyme, catalytic polypeptide-like 2 (APOBEC2), mRNA [NM_006789]
A_33_P3224371	-0.592765500000002	0.04959215853936	PQBP1	Homo sapiens polyglutamine binding protein 1 (PQBP1), transcript variant 8, mRNA [NM_001167989]
A_33_P3269203	-0.733399000000002	0.0498881518350589	SERPINH1	Homo sapiens serpin peptidase inhibitor, clade H (heat shock protein 47), member 1, (collagen binding protein 1) (SERPINH1), mRNA [NM_001235]
A_23_P250564	-0.80880885	0.0499005929949599	PRKCE	Homo sapiens protein kinase C, epsilon (PRKCE), mRNA [NM_005400]
A_23_P112135	-0.7607915	0.0499463653290735	TRAM1	Homo sapiens translocation associated membrane protein 1 (TRAM1), mRNA [NM_014294]
A_32_P202859	1910000000	0.0499463653290735	H1FNT	Homo sapiens H1 histone family, member N, testis-specific (H1FNT), mRNA [NM_181788]
A_23_P206724	1120000	0.0499463653290735	MT1E	Homo sapiens metallothionein 1E (MT1E), mRNA [NM_175617]
A_23_P110076	-0.567269725000001	0.0500265061606025	WDR53	Homo sapiens WD repeat domain 53 (WDR53), mRNA [NM_182627]
A_33_P3217689	-0.810558300000001	0.0500632195682483	JMY	Homo sapiens junction mediating and regulatory protein, p53 cofactor (JMY), mRNA [NM_152405]
A_33_P3331992	153000000	0.0500669705287563		Putative uncharacterized protein ENSP00000384175 [Source:UniProtKB/TrEMBL;Acc:B5MCR4] [ENST00000401694]
A_24_P165656	-0.774836349999999	0.0501300737472593	PRKD3	Homo sapiens protein kinase D3 (PRKD3), mRNA [NM_005813]
A_33_P3263512	144000000	0.0501612049118849
A_23_P254415	-0.99522275	0.0501612049118849	RPSA	Homo sapiens ribosomal protein SA (RPSA), transcript variant 1, mRNA [NM_002295]
A_33_P3249364	1170000000	0.0501612049118849	TMTC1	Homo sapiens cDNA FLJ31400 fis, clone NT2NE1000185, weakly similar to UDP-N-ACETYLGLUCOSAMINE--PEPTIDE N-ACETYLGLUCOSAMINYLTRANSFERASE 110 KDA SUBUNIT (EC 2.4.1.-). [AK055962]
A_33_P3216267	0.603201625000001	0.0502261397414281
A_33_P3397127	-10900000	0.0502342399506092		Homo sapiens TCR beta chain Vbeta 13S2A1T-RPSGLAAETQYF-Jbeta 2.5 mRNA, partial cds. [AF397448]
A_23_P380326	-0.84106265	0.0502441464254666	SLC39A9	Homo sapiens solute carrier family 39 (zinc transporter), member 9 (SLC39A9), mRNA [NM_018375]
A_23_P214950	-1010000000	0.0502441464254666	PERP	Homo sapiens PERP, TP53 apoptosis effector (PERP), mRNA [NM_022121]
A_33_P3354434	-0.854963125000005	0.0502441464254666	TRIM41	Homo sapiens tripartite motif-containing 41 (TRIM41), transcript variant 2, mRNA [NM_201627]
A_33_P3410650	14500000	0.0502441464254666	SPAG8	Homo sapiens sperm associated antigen 8 (SPAG8), transcript variant 1, mRNA [NM_001039592]
A_23_P354894	-1110000	0.0502441464254666	ZNF567	Homo sapiens zinc finger protein 567 (ZNF567), mRNA [NM_152603]
A_23_P214798	-0.505644250000001	0.0502441464254666	SYNCRIP	Homo sapiens synaptotagmin binding, cytoplasmic RNA interacting protein (SYNCRIP), transcript variant 1, mRNA [NM_006372]
A_33_P3889179	12100000	0.0502550908863916	LOC285401	Homo sapiens hypothetical LOC285401 (LOC285401), non-coding RNA [NR_027104]
A_24_P139191	-0.575068550000001	0.0502881370268372	ITCH	Homo sapiens itchy E3 ubiquitin protein ligase homolog (mouse) (ITCH), mRNA [NM_031483]
A_33_P3395647	0.900497074999999	0.050384785669463	LOC645435	Homo sapiens cDNA FLJ43993 fis, clone TESTI4020102. [AK125981]
A_23_P69431	-1010000	0.050384785669463	RPL4	Homo sapiens ribosomal protein L4 (RPL4), mRNA [NM_000968]
A_33_P3327046	-0.850147525000001	0.050384785669463		Homo sapiens alpha-actinin-like mRNA, partial sequence. [DQ272581]
A_33_P3343715	0.651723175	0.050384785669463	EMX1	full-length cDNA clone CS0DF033YF14 of Fetal brain of Homo sapiens (human). [CR592760]
A_23_P11984	1600000000	0.050384785669463	SLC6A9	Homo sapiens solute carrier family 6 (neurotransmitter transporter, glycine), member 9 (SLC6A9), transcript variant 2, mRNA [NM_201649]
A_33_P3359012	139000000	0.0504028313132908	DUSP8	Homo sapiens dual specificity phosphatase 8 (DUSP8), mRNA [NM_004420]
A_33_P3275600	2200000000	0.0504028313132908	PLA2G4E	Homo sapiens phospholipase A2, group IVE (PLA2G4E), mRNA [NM_001080490]
A_24_P272917	1580000000	0.0504028313132908	USP17	Homo sapiens ubiquitin specific peptidase 17 (USP17), mRNA [NM_001105662]
A_23_P200073	1170000000	0.0504028313132908	C1orf128	Homo sapiens chromosome 1 open reading frame 128 (C1orf128), mRNA [NM_020362]
A_23_P57379	1680000000	0.0504028313132908	CDC45L	Homo sapiens CDC45 cell division cycle 45-like (S. cerevisiae) (CDC45L), mRNA [NM_003504]
A_23_P13907	2100000000	0.0504028313132908	IGF1	Homo sapiens insulin-like growth factor 1 (somatomedin C) (IGF1), transcript variant 4, mRNA [NM_000618]
A_33_P3237784	20500000	0.0504028313132908	PORCN	Homo sapiens porcupine homolog (Drosophila) (PORCN), transcript variant B, mRNA [NM_203473]
A_23_P210747	-0.600240625000004	0.0504028313132908	TRMT6	Homo sapiens tRNA methyltransferase 6 homolog (S. cerevisiae) (TRMT6), mRNA [NM_015939]
A_23_P145761	0.89813915	0.0504046304452827	ARL4A	Homo sapiens ADP-ribosylation factor-like 4A (ARL4A), transcript variant 1, mRNA [NM_005738]
A_23_P25638	-0.876129500000001	0.0504046304452827	RNF219	Homo sapiens ring finger protein 219 (RNF219), mRNA [NM_024546]
A_24_P308029	136000000	0.0504046304452827	HSPB6	Homo sapiens heat shock protein, alpha-crystallin-related, B6 (HSPB6), mRNA [NM_144617]
A_33_P3286254	-0.74228025	0.0504046304452827	AP3S1	Homo sapiens adaptor-related protein complex 3, sigma 1 subunit (AP3S1), mRNA [NM_001284]
A_33_P3218504	-1710000000	0.0504046304452827	LOC100131850	PREDICTED: Homo sapiens hypothetical LOC100131850 (LOC100131850), mRNA [XM_001725234]
A_33_P3374210	0.930018024999999	0.0504046304452827	MKI67	Homo sapiens antigen identified by monoclonal antibody Ki-67 (MKI67), transcript variant 1, mRNA [NM_002417]
A_23_P161968	2700000000	0.0504046304452827	SLC22A10	Homo sapiens solute carrier family 22, member 10 (SLC22A10), mRNA [NM_001039752]
A_23_P204998	176000000	0.0504046304452827	FARP1	Homo sapiens FERM, RhoGEF (ARHGEF) and pleckstrin domain protein 1 (chondrocyte-derived) (FARP1), transcript variant 1, mRNA [NM_005766]
A_23_P69452	-0.585004775000002	0.0504046304452827	DBR1	Homo sapiens debranching enzyme homolog 1 (S. cerevisiae) (DBR1), mRNA [NM_016216]
A_33_P3356075	130000000	0.0504709300025748	LPIN1	Homo sapiens cDNA, FLJ17492. [AK310450]
A_33_P3229335	0.939655625	0.0504709300025748	HIST3H2BB	Homo sapiens histone cluster 3, H2bb (HIST3H2BB), mRNA [NM_175055]
A_33_P3577120	231000000	0.050561452124712		Homo sapiens hypothetical protein LOC283868, mRNA (cDNA clone IMAGE:5089285), partial cds. [BC033227]
A_23_P71649	2220000000	0.050561452124712	MUSK	Homo sapiens muscle, skeletal, receptor tyrosine kinase (MUSK), transcript variant 1, mRNA [NM_005592]
A_23_P25445	2330000000	0.050561452124712	FAM186B	Homo sapiens family with sequence similarity 186, member B (FAM186B), transcript variant 1, mRNA [NM_032130]
A_23_P406785	2070000000	0.050683885249091	C9orf50	Homo sapiens chromosome 9 open reading frame 50 (C9orf50), mRNA [NM_199350]
A_33_P3359157	0.696729299999999	0.050718020169004	FAM189B	Homo sapiens family with sequence similarity 189, member B (FAM189B), transcript variant 1, mRNA [NM_006589]
A_23_P23850	221000000	0.050750118785587	DAB1	Homo sapiens disabled homolog 1 (Drosophila) (DAB1), mRNA [NM_021080]
A_32_P191860	1250000000	0.0507848223297627	SCGBL	Homo sapiens secretoglobin-like (SCGBL), mRNA [NM_001025591]
A_33_P3415962	1190000000	0.050831663681398		cDNA FLJ27030 fis, clone SLV07741 [Source:UniProtKB/TrEMBL;Acc:Q6ZNW3] [ENST00000369474]
A_23_P124855	-0.974198050000002	0.0508613810980406	ZCCHC7	Homo sapiens zinc finger, CCHC domain containing 7 (ZCCHC7), mRNA [NM_032226]
A_33_P3352843	-1600000000	0.0508613810980406		Q3FGK9_9BURK (Q3FGK9) CheW-like protein, partial (5%) [THC2646044]
A_33_P3384432	24200000	0.0508625573243846	TFDP2	Homo sapiens transcription factor Dp-2 (E2F dimerization partner 2) (TFDP2), mRNA [NM_006286]
A_33_P3423425	-128000000	0.0508625573243846	ZNF770	Homo sapiens zinc finger protein 770 (ZNF770), mRNA [NM_014106]
A_33_P3399768	0.952432324999999	0.0508625573243846	LOC100129269	full-length cDNA clone CS0DI076YF22 of Placenta Cot 25-normalized of Homo sapiens (human). [CR620722]
A_23_P502832	-0.918419500000001	0.0508929871476636	RBM12	Homo sapiens RNA binding motif protein 12 (RBM12), transcript variant 1, mRNA [NM_006047]
